# Supplementary material for: Lacticaseibacillus rhamnosus CU262 Attenuates High-Fat Diet–Induced Obesity via Gut–Liver Axis Reprogramming
Source: Foods. 2026 Jan 16;15(2):332. doi: 10.3390/foods15020332 (PMC12841443; doi:10.3390/foods15020332)
Supplement: Supplementary file 1 [file foods-15-00332-s001.zip › Table S2.xlsx]

## Sheet: Figure5(A)_FPKM>1
gene_name	CG	NG	LD	HD
Alb	33552.5	24839.7	32910	35489.2
mt-Co1	15562.1	11954.1	13167.1	11231.3
Mup17	10211.7	12307.6	10657	9652.63
Apoa2	8679.32	7104.46	7951.21	8258.72
mt-Cytb	9584.87	7396.53	8265.07	7313.78
Apoe	6817.76	6547.98	6613.05	7491.19
Mup3	8062.59	6870.49	6331.43	6749.44
mt-Nd2	7146.02	5553.86	6702.94	6214.97
Mup7	7055.35	7784.31	5964.08	5791.69
Apoa1	6221.48	5697.3	6436.98	5416.35
mt-Nd1	6588.06	4855.02	6114.5	5873.26
Mup12	5849.88	5954.05	4807.99	7954.37
Serpina3k	6274.33	5087.92	4879.4	4767.59
Cyp2e1	4827.77	4593.16	5109.4	5404.32
Trf	4440.99	4844.19	5335.18	3792.02
Serpina1e	3317.76	3889.83	6000.22	4443.83
Hpx	3492.28	5525.63	5970.98	2456.91
mt-Nd5	3820.03	2931.89	3704.11	3495.36
Rn18s-rs5	3341.27	2766.44	3463.19	3702.98
Hp	2620.75	4979.22	4285.94	2005.43
Mup20	3716.77	3985.38	2500.48	3057.94
mt-Nd4	3685.33	2854.02	3244.29	2924.54
Fabp1	2660.1	3563.63	2108.55	2764.58
Gc	3199.97	3003.75	3129.65	2904.57
Rbp4	2936.9	2430.13	2655.6	2990.57
Ttr	2881.38	2347.88	2742.83	2906.33
Ahsg	2686.82	2347.05	2776.73	2196.57
mt-Nd6	2388.48	1928.58	2307.44	2041.41
Mup15	1927.23	2631.01	2283.09	1614.79
C3	1977.07	2100.72	2428.44	1726.8
Serpina1b	2153.69	1729.1	1964.45	1840.91
Selenop	2107.13	1747.57	1828.62	1834.18
Apoc1	1821.67	1500.45	1788.43	1856.32
Eef1a1	1786.5	1530.44	1676.44	1829.19
Mat1a	1833.02	1578.77	1802.91	1727.81
Fgg	1530.87	2571.58	1824.11	1148.08
Fga	1431.1	2442.62	1857.89	1176.79
Aldob	1685.07	1274.65	1621.11	1711.32
B2m	1600.19	1550.78	1677.5	1414.36
Serpina1d	1699.75	1393.03	1536.5	1429.89
Ambp	1354.5	1393.12	1871.09	1245.04
Fgb	1253.47	2132.75	1465.18	925.683
Cdo1	1365.77	1021.64	1433.42	1341
Mgst1	1254.33	1285.39	1160.39	1149.34
Apoh	1245.33	1090.51	1271.46	1287.69
Orm1	1007.96	1596.58	2176.71	480.433
Gnmt	1455.36	894.503	1431.75	1142.72
Scp2	1129.52	1247.53	879.505	1004.3
Vtn	1073.45	1168.82	1184.5	984.664
Mup16	1265.73	1350.93	661.103	833.248
Mug1	1073.19	973.769	920.254	1105.59
Pck1	1115.55	1013.53	866.851	1091.88
Apoc3	1210.21	1009.99	1019.33	908.651
Hmgcs2	912.969	1034.48	734.043	985.082
Serpina1a	980.909	902.097	990.271	912.295
Cat	995.916	939.233	852.048	930.49
Azgp1	988.493	809.996	961.561	946.288
Cyp4a14	735.495	452.829	416.652	1308.49
Hamp	1142.01	727.798	1133.52	1008.72
Ces1c	990.721	666.597	907.777	991.962
Phyh	1023.64	812.399	786.079	870.529
Cps1	1017.84	697.576	957.806	948.682
Hpd	987.981	716.248	885.793	873.054
mt-Tp	832.745	668.502	898.98	837.11
Pzp	721.357	869.353	869.603	709.708
Ahcy	934.003	590.292	835.349	796.171
Ass1	894.539	558.754	949.826	854.491
Rnase4	705.725	938.059	860.431	582.309
Itih4	631.512	949.197	1011.14	559.657
Mup11	527.32	788.764	953.048	622.448
Wfdc21	736.42	783.959	898.615	610.949
Arg1	821.431	569.498	928.975	745.555
Rdh7	733.037	643.491	653.958	714.566
Apob	677.896	676.513	604.369	713.22
Tdo2	664.232	557.15	700.287	725.568
Saa1	473.496	1148.12	1389.2	146.397
Tat	608.61	570.105	665.837	815.798
Eef2	658.664	561.442	632.112	675.224
Mup10	827.94	570.792	500.131	803.806
mt-Rnr2	633.593	585.153	568.666	648.357
mt-Rnr1	565.052	567.274	520.683	615.375
Plg	659.771	660.966	654.765	544.5
Acaa2	611.728	569.399	528.326	631.141
Ces3a	593.64	579.805	553.816	626.484
Kng1	607.663	618.649	692.841	497.699
Rgn	620.636	576.199	627.736	571.294
Gstp1	674.783	477.6	556.366	671.89
Sord	653.723	505.623	559.357	598.071
Cyp4a10	628.463	470.445	320.401	601.49
Pgrmc1	584.052	478.4	551.995	547.67
Cyp2d9	531.429	470.31	513.153	578.299
Rplp1	534.178	467.231	557.188	524.038
Hrg	583.892	503.166	589.97	431.851
Saa2	345.901	828.656	1234.89	82.9295
Akr1c6	544.329	487.228	466.609	508.892
Slc27a2	530.427	564.208	424.015	425.743
Bhmt	551.027	641.82	556.451	386.315
Acox1	407.609	727.905	341.309	378.691
Acaa1b	389.157	453.141	266.847	522.575
Ugt2b5	568.678	373.454	375.857	494.574
Clu	466.515	553.96	495.374	383.283
Fbp1	507.659	521.576	411.734	442.478
Pigr	500.843	461.377	430.648	433.4
Ftl1	570.447	375.527	427.195	412.092
P4hb	403.251	469.349	449.932	442.805
Pah	538.673	367.623	469.288	420.055
Itih3	376.532	515.912	594.989	336.309
Nat8f2	449.805	468.963	425.986	377.147
Serpina1c	500.105	379.064	399.512	408.972
Cyp2d26	432.982	409.303	382.976	428.118
Adh1	468.742	346.604	393.992	436.276
Cyp2d10	418.017	364.552	385.238	459.106
Oat	450.226	480.172	401.435	366.402
Ndrg2	454.722	383.701	434.099	399.33
Gstm1	491.863	222.078	442.588	455.133
H2-K1	399.738	386.493	417.349	390.787
Stard10	420.45	379.469	410.493	386.552
Mup22	413.151	372.908	563.732	301.125
Serpina3n	339.085	707.493	477.66	211.532
Rps3a1	388.377	345.364	380.859	409.868
Cyp3a25	452.962	218.456	427.251	411.217
Errfi1	389.234	345.082	356.248	400.36
Igfbp4	399.714	380.676	389.767	349.504
Itih2	364.831	343.22	358.666	384.298
F2	355.929	357.487	383.747	358.523
Mup18	245.113	223.264	264.615	908.834
Slc27a5	405.767	354.03	387.735	311.663
Ephx2	353.024	368.832	263.02	370.175
Scd1	463.571	371.097	397.656	123.531
Cox6a1	367.75	327.191	345.246	350.6
Serpinf2	385.024	409.635	382.086	271.275
Gjb1	351.66	351.784	361.728	313.86
Mettl7b	342.442	347.531	294.009	337.619
Aldh2	334.269	309.513	306.704	348.439
Cyp2c50	375.677	245.683	353.737	327.241
Serping1	318.835	379.18	351.46	263.53
Slc38a4	377.959	289.984	324.64	306.454
Ugt2b36	345.066	245.07	295.288	337.307
Sult2a8	339.395	313.926	270.179	299.357
Tpt1	314.994	275.575	317.349	322.52
Cfi	318.729	314.211	344.939	274.557
Mup21	478.962	394.106	213.039	238.878
Itm2b	312.401	289.926	297.007	309.178
Cyp3a11	351.064	109.137	331.327	399.08
Gm5424	359.457	219.596	350.822	356.109
Hbb-bs	504.935	224.457	356.593	233.289
Igfbp2	346.012	247.436	271.11	324.009
Fth1	292.043	259.821	313.159	310.592
Aadac	314.621	296.391	281.483	313.862
Ldha	226.147	404.609	243.658	272.961
Apof	299.127	337.807	319.653	267.212
Slco1b2	302.167	315.062	258.375	266.424
Ifitm3	288.028	397.745	313.14	219.317
Serpina3m	301.664	282.599	376.276	274.694
Slc10a1	328.797	253.623	322.827	255.005
H2-Q10	286.923	321.028	336.142	251.658
Apoa5	314.943	234.712	265.021	313.187
Atp5a1	309.335	292.962	270.837	284.453
Uox	329.484	264.331	270.915	301.71
Glud1	250.18	258.86	293.602	319.501
Tmbim6	285.352	299.423	280.301	269.519
-	291.209	287.95	293.969	269.271
Sephs2	302.716	274.53	310.568	277.372
C4b	259.544	380.833	326.689	209.3
Rps2	293.623	264.181	300.783	280.541
Ces1d	363.225	131.004	224.695	343.409
Lcat	272.007	280.133	274.552	274.647
Pon1	273.941	230.368	266.397	293.522
Mbl2	316.766	249.392	265.251	268.239
Glul	250.289	314.794	265.764	250.398
F12	273.733	249.456	281.852	271.279
Agt	283.127	242.402	277.38	278.285
Cyp2c29	311.696	146.94	330.855	293.281
Asgr1	287.979	271.421	267.796	246.941
C8a	255.636	307.728	266.011	228.126
Ptms	249.276	254.906	254.166	256.856
Rpl4	251.826	225.093	261.064	258.422
Rplp0	252.337	221.706	262.415	258.462
Aldh1a1	267.761	257.018	231.793	236.14
Atp5b	272.242	238.738	235.936	250.445
Gsta3	291.101	164.935	266.902	273.492
Reep6	250.359	247.374	238.883	238.537
Cpb2	243.207	291.322	316.81	191.567
Car3	257.937	262.997	174.478	276.319
Ehhadh	189.223	179.361	115.085	259.711
Mup13	233.82	465.861	134.837	194.86
Cyb5a	286.353	197.307	259.235	227.734
Prdx1	252.835	220.573	239.795	236.432
mt-Atp6	322.892	234.391	215.279	175.449
Apcs	152.25	381.917	417.093	112.518
Ttpa	244.031	219.05	253.028	240.396
Rps15	239.331	200.564	246.874	248.328
Herpud1	194.483	219.145	228.345	278.212
Fetub	227.533	224.61	238.956	229.147
Cd302	248.569	257.939	254.347	188.968
Inmt	342.619	122.893	187.281	276.764
C9	252.205	291.447	251.511	177.527
Cyp2a5	436.695	127.021	250.933	164.746
Cyp2c54	273.665	158.062	249.196	226.446
H2-D1	219.596	229.488	244.73	216.538
Serpind1	246.081	199.995	237.978	226.056
Msrb1	229.299	247.47	222.241	195.145
Hsp90ab1	219.017	219.457	200.547	219.71
Cfhr2	236.955	202.535	223.343	221.567
Cyp8b1	246.23	230.785	207.973	184.756
Mt1	513.883	242.548	197.518	70.9509
Apon	199.967	272.719	224.632	182.793
mt-Co2	278.794	226.86	230.377	155.874
Fah	220.583	218.05	221.258	195.838
Cox8a	241.085	182.725	212.094	207.623
Ugt2b1	264.982	184.527	167.235	207.531
Rpl10	205.807	183.243	209.981	219.564
Cyp2j5	219.499	247.495	188.788	172.494
Slc25a5	221.653	177.862	216.746	212.445
Rpl36	212.653	159.953	216.016	232.797
Mup19	210.952	407.802	186.283	126.488
Sdc4	176.348	208.812	225.253	218.278
Cth	249.336	143.553	235.557	230.411
Proc	206.857	185.488	203.468	206.955
Gulo	201.789	217.891	197.543	179.756
Cyp2c37	184.743	139.26	211.727	232.813
Cyp27a1	190.547	156.21	235.906	210.799
mt-Co3	291.455	192.956	181.461	159.259
C8g	216.745	199.65	197.2	190.076
Hgd	232.929	182.736	187.361	197.111
Rps6	202.772	171.004	200.856	210.513
Creg1	212.243	143.507	177.564	212.335
Cyp2f2	252.658	202.469	189.437	157.928
Psap	191.95	207.854	188.175	189.549
Hnf4a	169.353	170.131	190.244	226.583
Etfa	194.41	184.127	175.658	202.361
Itih1	188.173	201.114	200.81	193.968
Mdh1	218.063	187.185	189.126	186.866
Fau	205.352	164.141	194.797	206.344
Hc	192.8	228.131	213.665	153.783
Crot	164.662	269.286	122.061	158.689
Gm14303	191.364	148.322	208.241	207.491
Hspa8	187.348	181.495	170.148	183.607
Rpl8	183.288	163.932	193.14	204.401
Dbi	150.869	219.258	192.774	172.674
Ahcyl	223.324	140.715	202.152	197.926
Rpl41	180.483	158.72	211.394	213.666
Ubb	178.39	192.933	172.504	175.085
Retsat	163.129	145.076	99.5684	231.696
Serpinf1	206.165	169.682	167.877	187.252
Serpinc1	187.422	174.811	187.98	185.196
Cyp1a2	205.913	148.559	217.941	177.464
Slc25a47	204.683	170.288	165.806	177.431
Fgl1	159.055	273.416	269.981	94.2452
Rps4x	188.632	159.243	191.497	183.133
Ephx1	192.141	108.678	135.072	217.043
Cfh	172.275	224.061	204.504	140.399
Slc38a3	207.704	186.561	198.269	150.971
Fn1	168.74	221.708	182.49	155.71
Aldh1l1	197.73	176.613	230.75	155.903
Bhmt1b	199.859	237.523	196.711	137.511
Apom	187.807	166.021	188.089	169.158
Mpc1-ps	178.506	143.185	182.047	180.303
Hint1	175.888	141.022	170.185	197.855
Cebpa	174.468	168.526	176.981	173.747
Sult1a1	226.742	145.436	210.021	149.987
Cox4i1	177.654	158.78	167.241	182.357
Cyp2c67	260.107	133.011	112.663	163.97
Hba-a1	254.718	123.772	219.232	133.616
Mtarc1	178.669	158.252	166.535	161.635
Gstp-ps	192.584	131.755	163.07	195.043
Lrg1	106.175	322.359	206.551	94.7876
Acsl1	168.88	167.516	118.715	171.31
Baat	175.745	163.883	159.339	167.189
Sardh	185.399	173.567	168.303	156.912
Cp	157.105	186.793	191.809	134.133
Sar1b	168.428	147.534	156.896	171.952
Lamp1	175.369	154.193	170.893	152.673
Calr	140.926	227.558	152.364	144.261
Ang	154.035	229.231	185.563	114.748
Lgals9	152.069	185.625	154.128	152.442
Mup14	121.415	113.922	211.154	179.845
Khk	173.51	147.73	168.693	161.162
Gcdh	177.998	165.239	154.401	155.077
Saa4	98.2298	231.596	190.524	153.551
Dgat2	167.302	147.557	175.642	160.521
Sod1	167.135	135.749	158.391	166.991
Elovl2	143.451	152.289	118.808	164.372
Ech1	150.421	154.24	130.072	166.911
Comt	152.044	209.321	134.111	123.918
Pcbd1	169.79	151.424	156.328	147.303
Cox6b1	170.21	151.3	158.949	149.161
Gm10925	193.849	138.013	174.596	135.8
Orm2	92.2927	149.356	470.574	31.043
Ndufa4	168.255	136.95	151.095	161.887
Hsd17b4	142.103	168.217	128.143	152.587
Gm9794	151.463	128.568	164.093	161.242
Sec14l2	156.044	167.876	131.216	141.046
Bsg	150.426	164.397	171.783	131.017
Chchd2	163.486	148.784	139.757	154.6
Sdhd	170.851	128.695	148.551	157.814
Rps27l	154.601	128.522	151.083	165.05
Grhpr	145.551	186.577	127.304	133.974
Agxt	158.525	155.004	141.095	160.14
Angptl3	196.433	104.033	169.656	145.719
Rps27rt	112.567	131.377	141.386	189.294
Eif1	155.795	143.79	145.063	146.072
Hsd17b13	156.537	130.017	130.655	158.877
Rps16	153.986	123.941	156.191	154.961
Ugt3a2	137.257	138.935	144.366	146.596
Atf5	112.833	156.184	119.501	151.028
Rpl17-ps10	158.118	114.717	155.995	148.55
C8b	175.611	174.114	138.675	117.654
Rpl18a	150.058	122.408	147.484	155.987
Tmprss6	147.204	137.545	141.347	150.299
Uqcr11	158.995	126.811	150.496	144.937
Por	163.076	88.429	154.469	168.166
Ctsz	149.383	131.094	142.408	140.646
Ugt2a3	165.735	117.815	141.804	155.967
Slc22a1	127.249	152.657	136.478	128.6
Cyp2c70	215.779	145.251	147.117	95.6235
Hspd1	147.279	149.879	132.184	127.667
Gabarapl1	150.809	128.284	126.78	129.547
Rps5	141.077	114.237	141.723	150.535
Oaz1	140.687	127.886	135.445	145.115
Inhca	139.248	137.064	135.584	140.559
Hspa5	119.648	210.804	119.348	116.931
Rps17	139.955	113.461	140.831	147.887
Cyp2a12	156.847	145.886	130.343	120.979
Acsm1	156.166	136.799	133.358	123.522
Ces3b	176.764	148.347	130.806	103.398
Acat1	133.206	138.352	103.615	134.633
Rpl32	138.871	109.339	146.038	142.048
Gm10123	123.677	142.262	152.159	122.017
Hsd17b10	150.229	135.297	132.312	122.912
Pcx	134.615	150.079	123.179	128.968
Uqcrfs1	145.775	127.667	128.565	132.693
St3gal5	130.855	114.784	146.586	145.674
Chp1	135.713	130.592	119.87	131.265
Ugt2b34	160.202	101.087	124.795	138.447
Rida	158.054	119.276	124.754	134.69
Got1	177.535	90.6724	170.002	134.071
Fads2	111.339	158.697	103.126	119.142
Gm29216	167.536	125.128	130.869	104.115
Idh1	128.04	122.245	131.794	131.067
Col18a1	135.487	138.771	141.203	123.375
Ndufa1	136.568	120.364	137.679	129.513
Hsd11b1	147.455	96.8812	117.472	143.545
Ndufb11	135.601	124.411	129.947	134.3
Dhcr24	121.731	148.844	161.629	105.954
Mbl1	117.058	166.969	115.5	109.496
Rpsa	133.706	112.505	137.885	129.449
Plin2	115.877	182.073	72.1891	106.106
Asl	173.966	80.4199	152.075	141.253
Cyp7b1	137.276	175.844	106.16	89.015
Gm28661	100.106	138.005	97.8133	123.252
Atp5g3	135.681	120.315	118.23	126.63
Gpd1	110.028	127.583	97.2009	138.056
Rpl7	129.08	109.149	127.169	130.684
Rps23	120.923	102.692	133.768	135.251
mt-Nd3	151.862	112.568	127.245	103.422
Txn1	123.717	119.044	127.2	119.209
Ptma	124.742	135.445	112.287	122.393
Actb	111.641	130.878	112.613	128.675
Cfhr4	129.034	117.025	128.404	121.829
Tpi1	125.515	116.825	131.731	122.945
Gstz1	132.789	116.429	128.14	117.475
F10	131.418	131.446	131.657	107.681
Aqp9	123.284	136.515	119.156	106.95
Cyp2c23	139.906	103.258	104.319	133.487
Eif5a	130.799	117.38	122.105	120.786
Bst2	129.121	117.538	123.745	124.648
Gchfr	138.914	108.4	129.99	123.494
Rpl26	122.471	100.87	128.231	129.45
Akr1c14	149.033	98.1277	122.101	119.462
Hspa9	125.528	108.249	111.626	128.389
Dmgdh	126.698	130.95	114.632	116.768
Acadl	115.152	111.142	97.1375	125.391
Gpx4	130.201	103.961	117.769	117.235
Cisd1	131.931	110.304	124.359	110.871
Ctsl	131.738	111.437	142.294	112.925
Cox7c	129.416	106.735	117.265	123.309
C1s1	128.355	126.033	118.788	106.141
Gjb2	122.191	139.282	112.458	103.579
Gm10736	165.658	121.988	100.098	76.5463
Rps8	114.857	101.188	120.334	122.072
Sqstm1	119.172	117.52	100.176	112.737
Fmo5	104.283	83.8732	130.819	140.112
Slc25a39	119.568	113.071	112.763	115.118
Sdha	121.614	117.665	103.738	115.762
Cmbl	124.311	117.116	110.057	106.646
Pgk1	128.978	107.929	112.663	110.984
Hao1	121.957	122.144	101.654	98.9099
Ndufa2	118.496	105.946	118.35	113.602
Pdia3	102.342	146.79	103.704	107.518
Creb3l3	113.142	123.219	100.607	110.39
Tle5	121.46	104.335	114.857	115.047
AI182371	119.443	128.106	118.22	98.8462
Acadm	103.681	111.226	93.8382	114.5
Mup1	50.0362	73.544	228.025	25.6381
Uqcr10	122.548	94.548	106.562	115.151
Uqcrq	112.138	96.9551	112.214	115.322
Mug2	103.594	110.927	114.042	111.639
Tmem205	110.04	96.9667	117.668	108.66
Ugp2	129.834	93.9199	109.224	103.933
Tfr2	109.457	116.61	108.867	101.768
Kng2	111.606	109.479	118.126	94.0636
Cst3	106.033	104.408	107.487	104.441
Slc7a2	127.818	88.5794	112.114	120.604
Rps21	108.466	92.0058	115.365	115.99
Rps7	108.557	88.9812	110.273	115.28
F5	106.515	102.024	102.788	112.059
Mif	110.026	81.648	101.302	122.562
Akr1a1	106.899	97.9538	100.1	109.677
F13b	120.737	105.749	104.307	98.0571
Ces2a	111.635	63.1975	133.902	118.288
Rpl19	104.569	89.3222	108.623	111.602
Rps18	104.426	84.6441	111.811	112.572
Gstt1	113.466	94.193	109.569	90.1339
Abcd3	99.7726	106.824	81.8967	102.718
Gpt	117.233	80.0029	125.255	108.845
Rps14	108.791	91.6602	105.237	107.85
Atox1	100.943	98.5713	111.613	98.7593
Insig2	99.1864	102.96	88.3177	98.5558
Aass	123.963	90.7456	100.696	105.673
Crp	96.6533	127.331	101.174	88.5953
Laptm4a	104.313	97.9308	101.518	102.12
Slco1a1	107.196	96.9659	77.3506	100.265
Decr2	99.795	114.494	85.4784	93.1173
Gpt2	99.9224	90.3565	116.928	105.266
Hsp90b1	98.1317	138.162	92.8009	86.7725
Atp5c1	115.546	91.8022	95.8153	96.3557
Pemt	99.0359	88.6213	112.287	103.119
Rps9	101.449	91.2433	101.853	105.814
Cd1d1	101.143	90.6984	105.084	97.819
Cox7a2	114.127	86.9109	95.0508	99.0352
Gm28437	111.571	82.8082	113.774	96.099
Ak3	105.827	95.6749	100.715	94.475
G0s2	101.696	116.594	39.9348	112.04
Ftcd	118.686	101.663	97.0874	88.1896
C4bp	92.7889	118.821	112.934	77.5602
Aldh3a2	65.4067	84.9605	63.0723	104.224
Gm55118	101.42	73.4681	114.309	81.6668
Elovl5	81.3579	120.733	66.0473	82.6269
Pipox	103.046	83.8149	105.046	98.9066
Rdh16f2	102.214	76.752	126.877	94.3155
Cyp2c68	133.017	68.9354	87.2614	95.5748
Rpl13	97.2787	81.8538	101.628	101.824
Asgr2	109.608	99.8073	96.0532	86.0488
H6pd	95.3997	116.98	80.5454	86.1457
Rxra	86.3917	96.4795	98.4513	104.374
Cpn2	96.5332	102.804	110.159	86.8721
Pecr	104.484	90.3121	107.774	91.1589
Oaf	105.316	102.622	94.3679	92.1014
Tpt1-ps3	98.8445	87.8497	99.4641	93.5553
Selenbp2	92.2643	171.233	106.383	56.1921
Hagh	97.9084	88.8994	88.6527	98.2611
Arf1	92.8305	96.6275	94.5091	91.4451
F9	102.633	97.1467	97.3524	79.9488
Atp1a1	97.8424	86.3112	103.213	94.3228
Hpn	96.6528	92.8502	100.614	89.4546
Hsd3b5	105.474	127.744	76.9581	67.8462
G6pc	111.989	66.6848	53.3565	111.818
Rps16-ps2	98.5743	77.7224	100.597	95.6138
Hmgcl	87.4416	93.94	81.4444	92.8429
Rpl37a	91.7037	78.7502	98.997	98.662
Atp5d	95.8799	86.1473	89.1273	93.8675
Otc	103.498	97.1882	87.8092	87.7229
Cnbp	99.697	81.7347	90.8717	91.1999
Os9	90.4041	89.8887	97.1542	95.4832
Selenbp1	99.951	81.1691	113.46	85.5221
Tmem59	93.0482	84.867	90.3477	87.7721
Agmat	93.0868	98.6364	98.5761	81.3326
Amfr	92.1932	88.5296	89.2388	89.7343
Gls2	120.757	74.61	97.0683	96.3493
Elovl3	88.2359	93.5954	43.3583	80.4735
Serinc3	92.6262	76.2338	97.4522	95.7426
Cpt1a	89.4645	99.7358	77.2593	86.1551
Ces1f	97.9643	76.2525	71.7642	95.7335
Uqcrh	99.5101	82.5445	88.5477	89.5433
Dhrs4	79.9955	84.4405	74.18	97.3211
Ndufs2	95.7962	85.5709	86.023	89.4046
Adh4	85.6455	129.22	67.5586	76.0328
Apoc4	90.5306	81.4639	89.6573	94.091
Acadvl	84.0138	88.2151	78.2053	95.1455
Rpl23	90.7565	78.4728	92.5425	92.634
Hsd17b11	80.4262	69.5923	65.4744	107.333
Rpl11	91.2907	78.8793	93.2923	95.0212
Sult1d1	96.0038	58.3721	120.612	91.6647
Wbp1l	73.7465	75.3311	90.0991	103.762
Lamp2	91.5739	86.7189	86.3228	84.4337
Bhmt2	96.9746	89.9768	94.5627	86.075
Nnmt	84.8391	99.5137	127.887	73.3289
Cox7b	98.6533	80.6369	87.597	87.8988
Lap3	91.6588	92.836	84.9386	83.9337
Rps26	85.1504	75.8783	88.4947	92.596
Aldh7a1	93.7053	83.8089	84.5752	87.4481
Prdx5	97.0112	88.9667	89.7979	80.128
Hal	116.12	79.087	100.923	77.152
Gm4952	86.9615	96.4259	57.3847	76.7053
Spp2	95.7773	85.2661	86.5294	74.1702
Psma6	84.0067	82.6684	79.8323	88.6743
Cfhr1	90.5737	84.3857	80.2835	86.2803
Gm15427	88.5996	71.3463	88.9393	91.0211
Ctsb	92.9639	89.2621	88.3028	77.9608
Uroc1	100.267	79.6535	88.5551	83.5148
Hacd3	81.7711	93.56	77.0088	79.6261
Krt18	85.0407	101.29	78.9577	76.1061
Gm12338	93.7115	72.4707	81.8228	87.0943
Gabarap	87.4556	85.6122	83.484	81.1045
Ghitm	90.0624	87.0473	74.8062	79.0336
Rpl27	83.82	68.2302	86.8641	89.8834
Dio1	66.2796	101.536	83.281	68.439
Arl6ip1	79.9431	88.5243	78.3577	80.3805
Fcgrt	78.9934	87.6988	70.4589	79.2368
Abcc2	86.266	70.3834	77.7892	89.8314
Aox3	86.3724	99.4922	68.1455	78.9543
Mettl7a1	97.8305	72.9468	93.0968	72.3943
Ninj1	87.5624	78.4968	87.7809	79.8787
Rps12-ps3	79.7741	74.9942	83.1202	88.2199
Gcgr	79.4726	83.8796	79.6559	76.9039
Prdx6	86.6526	82.7637	75.9737	75.8856
Serpina6	82.6165	55.1813	74.3224	99.2763
Cyp4v3	86.1496	90.3556	74.6903	77.7867
Ybx1	82.4669	72.2335	80.9301	85.439
S100a1	92.1536	78.3213	80.4687	73.6967
Rpl3	86.3997	72.494	84.8832	82.1871
Dap	83.0382	93.8188	86.412	67.3433
C1ra	82.1966	78.9175	83.1542	78.7573
Got2	82.2985	79.6186	78.5514	78.2
Tmem14c	83.2582	68.3616	88.8898	81.0185
Gclc	82.9382	64.1511	61.4763	89.5781
Rps11	77.969	67.0982	83.9878	85.75
Bcap31	80.8906	78.1154	78.6323	76.3188
Aldh8a1	82.6834	78.1305	81.9773	77.9892
Rpl38-ps2	76.721	66.56	83.5821	89.2385
Rpl6	78.6002	68.5205	80.445	83.2297
Rpl31	79.4067	67.6438	86.4507	85.2738
Ak2	81.8061	73.8859	70.368	78.7376
Rpl17-ps3	78.7667	69.3882	79.2061	79.744
C6	71.8177	89.7695	70.7016	73.9634
Ccs	80.5451	87.8814	72.72	72.3936
Pcbp1	73.4283	73.8331	76.4773	83.657
Slc9a3r1	76.2728	77.5398	86.3524	78.4769
Cyp3a13	90.1006	84.2217	89.4728	66.921
Rps29	76.7318	66.4229	85.9916	84.1428
Aldh9a1	81.5054	85.1741	72.642	69.845
Slc25a13	81.7589	74.2171	71.9636	77.293
Ly6g2	81.611	73.8007	82.5519	70.5378
Aldh6a1	81.4634	72.8917	70.3774	76.5055
Cd164	71.502	75.6363	76.9835	75.1433
Dcxr	91.7286	67.3667	89.4267	72.671
Lect2	79.3147	76.4956	84.2442	67.3144
Cyc1	83.0722	70.1954	74.4776	77.2356
Dstn	76.6878	71.096	78.7082	73.2996
Ndufc2	87.7463	73.5549	76.7063	71.2718
Ndufa8	75.5203	76.3792	75.6291	76.1485
Uqcrc2	80.8563	71.276	70.512	77.1102
Rpl29	76.2947	63.6575	78.5673	78.2795
Adh5	84.7196	73.3861	79.7616	73.1064
Mcfd2	73.3111	76.4045	77.1549	75.0256
Qdpr	75.616	71.4881	84.7918	73.3451
Mrfap1	73.4589	77.8788	72.0033	72.8472
Cd5l	85.7328	74.2824	90.0479	71.3985
Eif4b	78.7805	65.5155	70.8889	76.5048
Ugt2b35	95.3792	62.0767	70.3807	67.2282
Kmo	75.6545	95.4083	72.3142	60.8726
Adk	77.2466	66.7338	76.0486	74.8102
Slc37a4	84.6402	59.5691	91.9109	69.4849
Tmem176b	67.8206	84.2609	89.1943	59.5716
Gpx1	74.4817	72.9659	70.7469	70.6014
Pgm1	72.4612	73.7752	69.8547	74.4198
Paics	80.3466	65.2652	74.1953	72.2676
Hsd17b6	66.699	53.5217	65.7265	92.9962
Agpat2	68.8472	68.1241	71.7569	75.0242
Rcl1	71.2904	66.2785	71.1215	70.5426
Uqcrb	78.4036	67.2708	71.8524	72.0344
Amdhd1	79.7325	75.5607	72.7883	70.387
Eif4g1	68.3155	72.631	68.6209	74.1759
Klf15	67.0012	62.7274	74.9305	83.0641
Rpl28	69.0626	60.5896	76.6699	77.8331
Nipsnap1	77.8795	64.729	72.7183	71.7534
Sdc1	77.3861	57.7407	76.8373	81.1627
Sdhb	84.0559	67.8563	71.2739	69.0332
Ywhae	69.4949	71.4811	68.824	71.8122
Fh1	74.9995	74.5742	69.3352	73.1667
Cyp4f14	90.0404	62.934	67.2811	69.5623
Tmsb4x	75.4314	77.3123	75.2838	65.8094
BC024386	71.811	62.0743	74.7531	70.9665
Calm2	74.35	68.6056	75.9779	67.4662
C130074G19Rik	71.3751	70.6303	77.4876	68.2426
Adipor2	67.1093	85.8635	59.4122	65.0329
Cpt2	68.7301	73.9846	53.9122	71.1766
H2-T23	74.6127	80.5793	73.7524	60.8964
Fabp2	70.4343	71.4733	46.7341	67.5723
Grn	68.5457	71.2428	76.7814	69.6614
Akr7a5	75.9012	63.7296	69.2917	70.5195
Krt8	65.2237	80.0614	70.9479	66.2774
Lonp2	60.704	84.4598	62.4179	65.5915
Adi1	69.3926	67.971	70.3453	65.8332
Pink1	73.1126	58.3621	65.9675	77.6361
Cyb5b	62.8123	64.9684	70.6398	70.8671
Bdh1	56.3655	76.4006	53.0688	68.9732
Rpl5	68.8954	59.0336	70.8718	74.4098
Pccb	71.4788	70.0179	66.2794	71.7379
Abcb11	67.1403	76.1029	69.0546	61.9763
Hspe1	76.2659	71.4371	67.3335	66.9723
Nr1h4	73.2222	57.6292	76.1293	68.3459
Amy1	68.2867	67.1717	65.8547	74.2527
Hpgd	73.908	63.1725	69.7868	69.0884
Gm10443	61.091	62.9563	79.4702	77.4715
Dpys	75.4345	60.4748	60.6175	69.1506
Alas1	66.845	54.1906	68.4521	71.6735
H1f0	63.308	58.4306	78.6789	73.2241
Atp5h	73.5053	65.7037	68.8321	68.2103
Nudt4	74.7799	64.3787	74.3336	63.8716
Rpl14	66.3144	61.1001	69.3359	72.8477
Mup8	171.302	52.7	39.0921	27.7565
Selenow	77.8583	66.5959	74.0831	60.3971
Lipc	75.2256	59.508	56.6443	70.715
Rps3	70.4217	59.3962	69.9092	72.0063
Prdx3	75.7466	68.7481	69.2112	60.8379
Dpyd	80.9671	67.5471	65.4252	63.3592
Rpl27a	71.2731	59.6915	71.3716	68.9366
Rpl10a	70.2631	58.0045	68.5889	70.5081
Proz	72.5128	68.619	70.8938	62.7383
Igf1	82.7453	59.3367	67.403	64.9817
Ifitm2	70.1517	73.0968	83.9905	55.5727
Abca6	72.2172	61.536	68.494	69.7282
Hspb8	69.7814	74.9385	68.3029	63.4341
Igfbp1	75.2956	99.7077	35.553	59.2943
Ces1g	81.5755	49.2683	78.815	60.2801
Hoga1	74.3573	58.3696	72.7217	69.2647
Csad	39.1073	30.7844	49.1175	102.522
Rps25	67.5597	56.0601	68.248	72.31
AY036118	68.5257	56.8971	59.4491	68.7028
Tspan31	67.1311	70.0496	60.6784	64.2561
Igfbp7	65.1475	73.031	64.575	66.4811
Psmb4	62.9277	64.353	67.3149	65.7435
Ilrun	68.3955	59.7101	64.0091	70.1391
Plpp3	69.8859	74.2051	56.8812	64.1268
D8Ertd738e	65.9396	61.8177	65.2058	68.6683
Eci1	65.6836	72.2311	51.7999	61.8461
Dynll2	68.6739	62.4119	64.6308	69.2502
Mrpl12	66.6098	58.8953	68.5139	69.5204
Cox7a2l	71.0348	60.1229	65.4343	66.4332
Gm10221	69.8561	61.4496	67.9586	66.6595
Canx	63.259	72.0094	60.6648	64.8233
Rps10-ps2	64.5813	55.2568	69.1013	71.2826
Srpr	62.2188	68.3557	68.1182	65.0418
Tmem254	47.0375	81.4579	51.4041	73.1463
Gys2	75.8811	56.5367	62.347	63.1756
Skp1	65.2267	68.1598	60.9666	61.223
Fads1	66.004	67.6017	70.5246	56.3236
Surf4	60.7401	71.7482	67.0701	63.3644
Lrp1	60.5137	87.814	62.9847	60.853
Pttg1ip	66.8638	65.085	66.2449	62.872
Akr1d1	80.9007	43.4705	84.1458	63.8353
Cyb5r3	69.8548	68.2898	67.1968	57.9793
Ndufa6	67.9239	52.1626	66.7058	70.4619
Acads	60.9513	67.7858	57.4142	65.0621
Slc25a15	62.9524	64.4658	72.8692	65.8142
Iigp1	62.3525	88.2336	59.739	47.4062
Eif3h	66.1534	54.7956	66.9079	66.1085
Gstk1	66.286	67.6938	62.6298	56.2245
Vdac1	71.7773	57.9642	65.4598	61.5583
Esd	67.4775	58.5156	60.78	64.7751
Haao	68.3722	63.8582	69.9477	58.0669
Tspan12	65.0537	57.5986	61.3899	61.5758
Edf1	61.378	65.5192	61.6647	62.4504
Cebpb	60.2605	69.4031	62.3252	60.9238
Rab7	63.1337	59.0686	63.265	62.9625
Tlcd4	59.9226	66.0484	44.4278	63.9093
Hadh	62.4871	64.4316	57.5637	60.36
H2bc4	55.7076	63.7944	61.9153	62.1422
Gm11808	66.5876	52.8827	63.364	63.846
Retreg2	64.1518	59.8564	60.3882	62.8461
Bnip3	66.9728	46.2446	63.3959	65.0331
Rpl38	59.3149	48.2791	68.5446	68.5845
Prodh2	64.3301	55.341	59.7804	65.1657
Pdia6	52.5984	76.6567	55.6143	65.3536
Pbld1	63.9092	62.9635	59.498	58.833
Ndufb10	66.415	58.9608	59.8241	61.3584
Etnk2	60.7774	54.4419	74.5761	66.2052
Decr1	61.7907	66.916	46.0985	57.768
Eno1	62.5108	56.2057	55.5904	62.7021
Dnajc3	54.6431	62.0518	59.0781	66.8586
Nat8f1	63.7493	63.3236	68.9871	53.4027
Sec14l4	57.4274	53.3863	70.2739	68.3734
Akr1c12	65.6909	53.0391	59.7052	61.6271
Atp5pb	67.1557	57.4074	57.875	58.8029
Tm4sf4	53.952	68.8069	57.9312	56.8381
Gfra1	58.7957	47.0655	66.9996	65.7204
Pdia4	54.6042	89.7563	52.5123	50.8527
Dynlrb1	56.3887	63.1628	57.3125	56.5276
Pfn1	57.9711	59.6116	61.0334	60.3072
Slc25a1	55.2417	60.4448	62.6424	59.9433
Tmed2	57.7381	59.8397	58.6487	61.531
Gm28439	73.6656	56.8963	62.927	50.739
Vnn1	37.9719	73.3228	33.0235	47.3872
Rpl39	60.0933	51.3578	65.7757	61.1886
Cpn1	57.4448	65.8119	57.6623	53.9629
Cers2	64.9893	57.5635	60.6575	55.6635
Aplp2	65.6329	52.2499	57.0994	61.1784
Slc2a2	67.8348	54.9354	64.7954	51.8505
Ccni	58.524	60.4063	53.4974	56.0119
Clec2d	63.6854	50.6972	60.4771	61.7813
Ifi27	51.4919	77.8091	56.8546	52.8924
Rps7-ps3	57.4191	47.2551	61.0359	62.8935
Ssr3	54.5959	64.5587	58.8025	56.7386
Cd81	55.7917	63.8455	56.4623	52.863
mt-Nd4l	65.4197	50.7258	77.114	52.5503
Rack1	58.5556	51.2876	56.7473	61.9996
Ctsd	59.7005	57.4926	61.7438	53.5755
Amacr	58.3493	68.2529	50.6839	53.269
Itgb1	59.4622	54.2819	56.3946	58.2623
Tm9sf2	56.2739	60.5105	55.1316	55.7877
Psmc1	54.4664	52.8763	58.8896	60.5997
Cbs	52.2196	58.2468	56.4897	62.7203
Rarres2	66.721	62.4448	56.042	51.3213
Ndufs6	59.4343	52.3762	61.6893	58.1934
Gm6863	59.551	46.4514	54.8483	62.837
Cyp4f15	66.4407	51.4496	54.0835	57.3217
Pim3	50.1539	59.959	50.65	67.1868
Eif4ebp2	57.7183	58.3514	55.2891	56.738
Iqgap2	56.8109	55.35	54.359	59.444
Rpl15	60.2597	54.3573	57.5147	56.6571
Leap2	53.5977	47.9365	62.6972	63.8783
Acaa1a	52.2021	67.8849	47.428	53.5463
Chchd10	58.635	48.8389	51.0661	58.3754
Rpl37	56.8002	44.7785	60.1914	60.7141
Hsd17b2	58.9366	66.8884	61.0821	45.4964
Clpx	62.1038	65.0043	39.8449	50.6851
Mmut	62.9127	59.4292	51.9628	53.1442
Cyp2d22	68.9123	45.7047	58.5008	54.8724
Ctsh	57.1331	49.1804	58.0125	59.8386
Eif4g2	52.5159	53.0886	52.852	59.437
Acsf2	54.1824	65.8939	48.4738	52.4411
Abat	65.7016	59.3067	53.6628	51.0146
Mup-ps19	69.6861	69.8201	44.0312	48.9892
Gm10039	60.4905	53.6419	59.0551	53.3684
Cluh	53.1543	56.3891	50.8832	59.1811
Pcyt2	54.0195	50.9499	56.6424	55.7718
Aldh1a7	51.5354	73.2638	65.3978	40.325
Nrn1	59.299	41.6317	68.1232	57.0987
Tmem50a	55.5456	50.6456	59.2615	56.5904
Gm11966	58.7297	47.048	59.6875	55.0286
Serpina10	47.5344	88.927	61.5784	37.2316
Perp	51.6476	55.255	52.7654	54.7565
Urah	58.1801	53.1985	55.1988	55.2432
Acox2	56.9085	50.2257	54.5252	58.8881
Ghr	60.8826	56.1978	52.4161	52.3011
Psmb5	50.4659	52.8214	55.8343	57.4167
Eef1g	52.3868	54.4638	54.0848	55.5905
Sdc2	59.046	52.2389	57.0845	53.0081
Serinc1	56.1769	53.8466	54.0198	54.6466
Ddrgk1	53.6	47.6967	55.2558	62.1316
Rpl31-ps8	56.6552	46.7644	59.6134	56.4283
Cyp4a12a	53.6447	60.5033	33.2748	48.4225
Ppia	61.3815	44.0258	52.406	57.8915
Arpc2	56.6551	52.9699	54.139	55.4693
Trap1	55.6984	53.7149	51.2036	56.0547
Rnf187	53.807	55.7107	55.0055	54.0893
Ndufa13	61.3171	53.2538	54.4713	53.0731
Btf3	56.988	50.5468	53.3695	54.0278
Afm	56.5692	46.811	58.6407	55.9022
Tspo	54.4261	56.7918	55.8686	50.5078
Tff3	60.1832	56.3768	79.0634	40.5856
Eif4a1	56.1637	50.2487	52.6599	55.0892
Serp1	50.5693	57.9388	54.3522	53.7887
Rps27	66.6553	39.3665	59.2179	56.4182
Acot12	56.3148	46.9158	47.808	56.4581
Maob	59.6186	51.6011	52.0402	52.5203
Gm10076	68.7623	58.5604	50.3821	32.2736
Akr1c13	58.9544	47.5333	53.1818	51.7013
Ebp	51.5947	55.8277	59.0628	49.4604
Grina	52.9958	52.1099	53.9373	49.7708
Mttp	52.5928	54.2668	45.682	50.0597
Park7	57.1426	49.3679	52.6317	53.6899
Cd74	56.0552	59.7201	45.676	56.0793
Aadat	56.4248	59.1355	47.9165	45.9827
Bag1	53.9745	48.8367	50.6413	53.7954
Lcn2	28.3228	80.4809	131.194	13.4023
Pbld2	54.3863	44.2065	51.7395	53.0063
Vcp	45.5046	57.1733	49.0053	51.2127
F7	62.9798	52.2116	58.7786	44.698
Urad	65.441	47.4915	63.583	43.2664
Tbca	53.4968	48.2104	54.3997	52.6412
Stbd1	49.6162	50.4315	47.8572	52.3915
Lactb2	52.3196	50.9033	49.0967	49.462
Ppa1	49.2979	56.452	51.43	52.7403
Rpl9	52.9404	45.2327	52.4685	54.5197
Hdgf	51.6593	45.131	48.1102	55.5527
Fxyd1	53.9359	48.2562	54.2351	50.8002
Hadha	48.1245	51.2396	39.1808	53.0694
Glyat	58.6617	55.4303	45.2625	44.4393
Slc6a13	51.3849	39.1371	52.6702	54.5741
Rpl7a	52.4347	44.3596	57.6555	58.6883
Eef1b2	50.1332	46.8579	52.5958	51.9754
Hsd17b12	43.9707	59.1802	46.8813	44.2974
Gamt	60.9097	54.0044	61.5081	37.7313
Selenot	48.8503	48.6256	51.9727	50.5607
Rab2a	50.7633	52.0956	48.4916	49.2655
Sc5d	46.2025	57.6987	53.2868	43.5934
Tob1	52.9915	50.491	41.7141	57.702
Abcc3	51.0018	38.6002	48.9028	55.6201
Sds	61.1306	35.696	60.4526	60.8556
Higd2a	52.2583	49.6497	48.8843	48.0184
Slc25a10	54.7432	49.4955	47.332	49.7167
Tgoln1	49.2705	50.7796	37.4461	51.0865
Cyp4a32	54.5011	48.59	58.0175	46.1318
Pebp1	51.5151	53.6669	46.9493	47.0745
Gna12	53.0561	53.1375	48.821	47.8935
Suclg2	52.2874	52.9924	46.96	47.2452
Eci2	46.8098	47.3894	41.9411	51.5498
Isoc2a	50.9011	51.9302	50.6975	45.8388
Hebp1	55.9297	47.2828	54.5337	45.7624
Pabpc1	50.8849	48.8472	47.7513	49.1886
Ddx3x	49.4901	45.3179	46.5646	54.711
Epn1	50.2702	44.8029	50.1509	52.6197
Chmp2a	50.4828	49.6225	51.9743	48.2187
Etfdh	46.9351	53.9985	38.5071	48.8481
Atp11c	46.8414	53.2361	45.5214	50.4157
Tst	51.2337	48.0021	54.8714	47.4815
Xbp1	46.5718	56.6058	50.8084	44.8416
Fkbp8	50.3124	45.9433	49.2847	50.5481
S100a10	45.6278	70.8832	46.2147	35.4431
Dazap2	48.7554	44.1693	50.5409	49.6443
Rpl35	49.7209	40.5374	54.1124	54.5195
Paqr9	44.8581	62.3682	30.0259	43.9659
Ndufa3	49.6088	43.4614	48.5491	49.7189
Gm10275	45.9664	41.1516	53.7396	52.7622
Qprt	54.1489	50.4942	48.8951	45.0048
Rabac1	48.333	44.8548	47.4993	50.6243
Ppara	46.0334	51.8688	37.2715	52.5513
Mettl26	46.2194	39.965	44.2506	53.6333
Ndufv1	50.9293	46.9547	45.8492	50.3323
Nudt7	50.5385	74.9237	41.1526	30.5489
Cldn3	48.7512	55.7595	46.1484	42.6389
Ly6e	42.8545	71.1596	58.9109	33.3026
Rdx	48.8149	47.7258	46.8097	47.2238
Mtarc2	54.1561	47.3691	47.8976	45.2722
Clta	48.8647	45.0419	48.9235	47.494
Prelid1	50.6095	49.1855	49.412	45.3641
Atp5mpl	52.7351	43.5262	49.3551	48.8117
Mgll	39.0505	48.2991	35.2064	46.1456
Lyz2	57.1583	53.2153	54.6578	40.3474
H3f3b	47.8471	48.8556	49.3077	46.7658
Qsox1	47.0482	73.555	48.297	31.2731
Aqp1	52.1594	42.7804	44.9513	54.3496
Gm13835	46.2155	47.8873	45.936	47.7323
Cdc42	46.2201	47.9873	45.4418	47.49
Rab1b	47.6117	46.1021	46.8073	45.4167
Man2a1	48.3618	41.3033	50.0975	52.6544
Nadk	47.8513	42.6494	45.4035	46.7539
Rpl18	47.6996	42.4273	46.9265	50.1045
Entpd5	49.1402	43.5585	40.9667	45.0483
Ddx5	45.6793	45.2651	44.9943	48.3373
Hsdl2	41.1832	48.8556	30.4306	48.23
Dnajc22	43.236	49.0094	44.1125	48.3211
Angptl4	49.9871	51.0375	37.6537	42.8748
Shmt2	50.0122	49.186	47.5372	43.3209
Abcg5	57.0826	34.1567	49.1456	47.1744
Cox5b	52.3211	44.2957	47.9949	45.7951
Saraf	46.5581	43.015	45.5696	50.0447
Klf9	44.9251	41.1134	44.3036	54.6835
Hbb-bt	79.1228	32.1114	60.8161	33.3311
Rpl17	48.359	37.2377	54.1239	50.0052
Spop	44.4944	44.5316	46.0186	47.7867
Psmb6	43.5509	43.3582	46.9423	48.2313
Gm4951	44.709	59.858	38.6507	40.1467
Coq8a	48.9856	39.6498	47.0938	48.8297
Trir	42.9447	46.096	47.1627	46.8822
Ndufv2	50.1602	42.8714	45.2748	45.2444
Atp5g2	47.6591	39.4547	47.9034	46.4287
Aco1	48.2459	43.7961	46.1039	44.8599
Rer1	46.1539	43.0012	45.9178	43.7431
Mocs1	42.9373	39.8738	47.3873	49.4038
Hdlbp	43.1466	50.0311	43.5442	43.9219
Tkfc	42.0453	37.1523	53.5162	46.7048
Mthfd1	47.2646	45.1948	47.9879	45.2361
Papss2	52.6952	37.33	51.9713	44.7991
Gcsh	48.1338	46.9224	43.81	41.8812
Trp53inp2	34.942	45.4959	41.6104	49.268
Cxcl12	47.0747	44.2526	43.4803	46.9345
Derl1	43.926	46.0247	46.1145	42.1123
Ndufb3	44.9488	48.0786	44.9765	41.9069
Rpl23a	46.9417	37.024	47.4692	42.2461
Pxmp2	52.6144	48.8478	47.9377	38.5135
Pygl	45.4998	41.1785	46.7659	45.1072
Pex16	45.2829	44.7627	45.9974	44.3215
Ndufs5	46.7213	42.0984	47.2817	44.2249
C1rl	43.5563	46.7437	44.2874	43.2481
Npm1	45.9852	39.8535	43.5258	44.8822
Pctp	47.0478	47.0539	38.0122	35.5251
Ttc36	49.0808	39.8854	50.0883	44.5924
Ndufb9	47.3962	39.342	44.0974	46.8197
Dnaja2	45.8708	38.4144	43.3962	46.5378
Atp5e	46.6695	43.9956	44.0515	43.659
Arl1	42.0982	49.1538	41.4863	40.8914
Eif4a2	49.6414	45.0078	43.0322	37.2007
Abcg8	47.6847	36.852	43.2135	45.3983
Nadk2	44.5021	42.682	40.8646	45.533
Alad	42.3636	45.3411	41.4768	45.0036
Sdhc	47.2484	43.1063	41.6868	43.3011
Apoa4	57.8088	56.746	28.6819	33.6965
Cox6c	49.778	39.7081	42.5202	44.8736
Cct8	43.4232	40.996	42.4903	45.1287
Timm8b	45.4445	40.6561	44.5675	43.4146
Iyd	47.5814	44.3907	46.9628	38.7242
Sdr42e1	43.8467	49.3323	45.4421	39.6476
Abcb4	37.1255	46.8143	33.6079	43.5319
Slc31a1	41.3632	46.9304	44.128	41.2742
Clec4f	47.0741	48.0304	47.5842	40.2767
Nipsnap3b	42.5643	44.8805	37.3727	41.7955
Habp2	47.0017	46.4157	46.2997	36.7812
Tmem30a	44.5291	40.7117	40.5941	42.5555
Ece1	42.4007	40.946	44.0478	47.4651
Ecm1	42.4924	39.0002	37.293	53.0435
Upp2	58.199	26.0821	57.5468	44.1846
C1qb	44.7848	46.0817	49.0879	41.7983
Hadhb-ps	42.2147	45.1052	32.1179	43.0323
Ndufb6	45.5203	40.2013	43.1869	42.7117
Insig1	31.3271	52.247	55.0653	40.3424
Gm28438	45.6959	39.9298	33.7487	33.0033
Ei24	42.562	41.2409	42.6627	42.5615
Atp5j	46.8333	39.9561	43.1805	42.8706
Tmem106b	42.6418	32.441	41.5165	47.2389
Gm12191	36.0362	48.354	49.3319	44.6985
Suox	41.7482	43.0379	40.7837	43.2054
Slc25a23	45.5432	39.8544	42.8686	43.2243
Ctdsp1	42.4052	41.6562	39.5048	45.0133
Gpx4-ps2	45.2009	38.4933	40.6263	42.4514
Hint2	45.1333	40.1018	42.8284	42.6608
Rnf125	60.1391	40.3523	35.4142	34.8707
Echdc2	42.2827	40.0868	40.6829	41.3333
C1qa	43.8108	45.4291	47.8213	41.1329
Emc6	42.1454	37.8854	43.5544	42.275
Cyp7a1	48.9274	36.1432	68.6455	31.2287
Rab1a	39.3419	42.1431	42.0013	42.457
Vamp8	45.6255	38.629	43.4797	41.817
Psma4	42.2832	42.2248	42.3409	40.6427
Tmem147	41.4153	43.3146	41.6831	40.432
Mst1	42.1994	43.9716	46.303	39.0457
Shmt1	46.2891	37.9494	42.6559	42.4884
Lpgat1	45.2039	50.57	38.2696	35.9313
Aspdh	45.2494	38.465	41.0693	42.3027
Egfr	46.9938	58.7148	40.4237	27.1851
Galm	44.4683	37.7358	38.8073	42.438
Hprt	39.3883	41.7127	38.9679	40.7104
Galk1	44.1761	35.1606	38.3662	43.1481
Tmem176a	37.7028	50.4579	50.3734	31.0817
Marchf5	41.254	37.1969	41.0131	41.4395
Pgam1	40.535	42.233	41.2642	40.3765
Bzw1	40.9708	40.9065	41.0275	41.207
Naxe	43.3746	40.7971	42.7016	41.453
Fam210b	40.0125	38.7483	42.0172	41.7502
Ndufa12-ps	41.8639	33.3916	47.2836	35.6476
Ptp4a2	39.4065	38.7082	38.1426	42.6036
Coasy	41.1415	38.7486	39.7032	40.8368
Bbox1	39.5562	39.2865	39.4738	41.0702
Psmd2	37.4218	43.6762	40.2732	40.8491
Micos13	45.5138	38.0872	42.1882	41.0744
Kif1c	38.3149	38.796	39.3332	43.1371
Depp1	40.1358	57.7624	36.7685	27.7769
Scarb2	38.4426	39.1332	39.0521	43.5863
Selenos	39.8744	42.08	41.3042	40.459
Psma5	39.5761	41.0629	39.4737	40.0528
Gm9826	50.7401	29.4703	44.3683	41.1418
Rpl22	42.5177	36.8231	41.0936	41.4493
Atp5k	42.8047	40.3646	42.9133	40.6365
Acot13	44.8483	35.7387	38.1715	41.9875
H1f2	42.7253	48.2981	34.2229	36.4706
Upb1	42.7859	38.0088	41.0322	40.4704
Acsl5	40.8179	41.5857	37.4714	36.1222
Pex11a	32.2153	36.1527	28.1316	46.8056
Dhrs1	37.6872	39.1931	38.7373	42.8033
Hgfac	41.1211	41.53	43.9854	37.5333
Gpld1	47.6878	35.9532	43.0634	36.509
Tmem120a	39.4489	44.8477	37.5449	35.3168
Klkb1	41.7877	36.2986	37.9832	38.7578
Akr1c20	43.7006	36.3953	39.9325	40.5858
Dld	41.7957	39.3143	36.7162	40.6749
Naprt	37.883	42.0542	39.4101	38.9233
Ndufs7	41.2005	35.5479	38.4112	42.2162
Abhd17a	40.0724	38.9814	40.978	39.8992
Epas1	35.4143	39.2053	39.2401	43.8377
Nit2	41.9952	41.5947	39.9303	36.2922
Sh3bgrl	36.4336	44.2999	40.4541	36.1874
Sec62	37.738	36.53	38.2021	40.6668
Eif3c	36.7805	37.123	36.9508	42.2593
Osgin1	32.2251	46.9387	31.5342	37.5467
Cpox	36.6569	46.0802	33.4131	37.2299
Acat3	43.1248	44.7448	37.3818	35.098
Idh3b	42.8814	36.1285	35.99	39.9659
Cops6	37.6351	41.9469	38.0421	37.0571
Lars2	38.3394	30.7106	38.6607	41.2465
Slc22a18	45.3054	36.6643	41.1561	35.0077
Rpl36a	38.219	32.4002	42.7248	42.2187
Ndufa5	43.0414	35.5139	38.0159	40.7201
Rab5c	38.7799	38.3751	38.6676	38.8893
Mmd	34.9646	45.7856	31.2361	34.0555
Psmc5	34.508	37.5885	37.9515	40.6679
Gclm	42.9665	37.0078	37.1709	36.2501
Mknk2	43.9017	36.4044	39.6504	37.3888
Vnn3	38.0275	34.762	37.4085	37.7564
Gm6136	36.6148	32.5263	39.3085	42.9165
Ces2e	41.6762	44.2216	32.3032	32.5647
9530068E07Rik	40.1009	35.4628	37.1733	38.1194
Uqcrc1	40.2599	37.8293	35.9807	39.0327
Acbd5	39.3294	38.7263	33.2131	37.9061
Cstb	37.5093	35.887	40.3867	39.1566
Nudc	36.6189	34.1733	38.5851	41.047
Cct5	37.1528	35.2723	36.0594	39.6965
Adtrp	35.3117	45.5725	33.7692	33.9832
Tmem256	40.6715	34.3867	43.2218	39.4915
Ptges3-ps	37.369	41.7302	33.845	37.6119
Mia3	37.3375	33.5014	36.3944	42.1843
Ttc39c	49.9637	37.7895	40.0183	31.8276
Pnpo	38.4158	44.2248	37.1815	34.5293
Ces1e	37.4571	33.2735	29.413	41.8264
Ndufs8	38.918	36.5082	38.8647	36.4043
Suclg1	38.777	38.6569	33.226	36.8682
Calm1	36.808	41.4103	37.2743	36.3178
Slc39a1	34.6294	42.6549	36.4458	36.428
Phb2	38.1474	34.5883	37.4514	39.2268
9130016M20Rik	39.0174	32.9017	32.1609	36.5984
Gpat4	40.8609	32.6863	32.6261	43.781
A1cf	41.3135	34.9842	29.468	39.628
Hnrnpa0	39.6413	35.6445	38.3617	37.6207
Pglyrp2	37.7551	40.0444	38.0053	34.7533
Tcn2	41.8938	33.6546	40.3431	36.9819
Ndufa9	39.7721	34.8035	35.6853	37.3787
Pla2g12b	35.1132	39.4698	36.4745	36.8805
Rarres1	33.7861	60.9133	40.498	21.455
Tmem97	36.1036	37.0696	46.8348	30.676
Gpam	34.6917	39.4513	33.9988	38.1782
Ndufs3	40.509	36.4366	36.8879	36.6242
Rgs16	61.0228	27.4626	36.9772	19.2968
Agxt2	36.5208	43.0104	36.1831	34.7313
Gltpd2	37.1702	46.2061	35.8516	31.4045
Cnpy2	37.7149	40.0081	37.7076	33.8753
Cfl1	36.8966	36.0683	37.5819	37.0384
Apol9b	44.6621	45.4833	33.7367	32.1947
Hnrnpa2b1	36.0039	39.5273	34.4597	36.4517
Cct2	35.6548	34.6047	36.1104	38.2111
Bckdhb	38.1404	35.0127	37.8514	36.5017
Rpl35a	39.0142	30.8345	39.4547	38.5516
Tmem150a	41.5713	37.0393	36.2409	33.547
Ltbr	34.9811	36.4362	41.0672	35.8729
Hsp90aa1	31.9038	42.7809	28.0294	36.8568
Eif5	35.765	33.7401	33.7635	38.1679
Tecr	35.2397	37.1902	39.3397	35.025
Ormdl3	34.1166	35.0068	33.8792	37.7648
Imp3	39.7398	31.0617	37.4891	37.7251
Fam162a	37.7359	33.4579	35.1549	37.2224
Ces1b	41.3819	22.0363	41.3742	43.0793
Txnip	40.0652	34.4349	26.0581	40.2918
Arpc5	37.2571	38.2589	36.8013	34.2454
Pxmp4	35.7755	37.9	29.0418	37.0861
Psmc3	32.7075	37.7717	36.3995	35.1575
Acad11	35.8127	36.9976	29.8217	35.2369
Hba-a2	54.9481	24.2871	50.0508	30.1926
Sucla2	38.6919	34.5889	33.589	37.1202
2310039H08Rik	38.5349	32.4782	37.9287	37.4947
Romo1	38.2148	36.2383	35.7698	36.5747
Ap2m1	36.7552	35.3446	38.0504	35.8019
Pcyox1	35.8464	35.9464	35.5817	35.6861
Slc16a2	33.5767	40.0475	32.3874	35.1598
Grpel1	36.3833	33.6976	36.928	36.1017
Pank1	35.9167	37.6156	32.4544	33.2604
Gm15500	38.397	35.5691	34.4689	36.0452
1600014C10Rik	37.2686	40.799	32.4449	31.3781
Atp5j2	40.6053	34.7663	35.2932	35.2883
Cct6a	34.8306	34.4578	35.0339	36.4969
Mrpl2	34.5394	33.3474	37.5411	37.3926
Timm13	36.5362	34.6706	35.8484	36.1845
Zfp36l1	30.0362	37.14	32.0277	40.9393
Ivd	41.7294	34.7701	34.8554	33.7784
Rpl14-ps1	34.8076	29.9272	37.4346	40.3094
Agpat3	35.0636	36.8365	33.0418	34.1979
Ganab	34.7671	38.1632	33.2589	35.2404
Aldh4a1	38.5821	34.9544	36.4973	33.6883
Ogdh	35.6328	36.2045	30.9994	36.3916
Mrpl14	39.0218	30.6512	34.4251	38.2953
Lgals8	38.5999	40.2462	35.4441	29.7209
Tsku	30.1984	18.1468	30.6494	44.1624
Tlcd2	31.2005	48.1798	46.0184	22.4754
Mlycd	38.5012	36.0595	31.5247	33.1571
Rps27a	39.017	31.4339	37.4592	39.0322
Mdh2	35.5528	34.5062	34.7574	34.469
Rpl12	35.0524	31.0134	38.6154	37.8874
Plin5	27.9239	25.321	25.7983	49.8176
Fbxo21	41.9971	36.5072	28.9495	30.8996
Slc25a3	36.2901	35.7522	32.6457	34.6754
Grsf1	36.2272	31.8645	34.8955	35.6401
Mia2	35.9165	31.5794	33.6805	36.8864
Tram1	34.1869	38.4201	37.193	31.7768
Snx3	32.8394	36.1619	32.0211	35.986
Fkbp4	31.2708	36.0122	32.5398	35.8031
Masp2	38.4612	37.6152	35.1531	31.0081
Gde1	31.3891	30.9586	34.5706	36.106
Prkar1a	35.2107	34.7089	33.8855	35.736
Capns1	37.219	37.2363	33.8468	31.7856
Ubc	33.2422	36.2252	33.717	38.9447
Cd59a	34.6581	33.7324	36.108	34.4311
Hadhb	34.0897	36.6684	27.0777	32.9389
Mrpl34	34.3851	33.2607	35.906	34.938
Slc26a1	35.079	36.4307	35.5505	34.793
Tmem37	34.6557	27.9539	35.1254	37.0763
Ppp1r3b	33.5149	30.1696	35.8293	39.5102
Ddost	33.7645	41.0774	35.9985	31.8984
Brk1	35.0689	31.2474	34.766	35.4503
Isoc1	35.9753	33.0688	33.5521	33.3038
Phb	36.7812	31.9106	33.9979	34.419
Arrdc3	34.4376	57.5164	36.2922	18.2128
Dbt	39.4737	30.5195	35.4175	35.0524
Tmem183a	34.3333	34.0612	32.6329	35.1766
Gsto1	42.2194	27.0576	34.6833	33.7438
Uba1	30.2147	38.1875	31.542	36.2217
Aspg	38.6909	37.3487	37.9498	28.2808
Rrbp1	31.034	38.2781	33.7406	34.7471
Rpl34	35.6636	30.0443	35.5001	36.7214
Nedd8	33.9787	32.5757	35.3072	35.1246
Ndfip1	36.4168	32.1464	33.8343	33.5089
Sptssa	37.5462	29.1221	37.1981	35.1425
Coa3	33.1692	32.8421	35.8137	33.8407
Fam120a	34.5177	34.8133	33.4838	33.5468
Pex19	34.5079	35.0272	32.8847	32.3395
Eif4a-ps4	35.2369	32.4395	33.4454	34.7718
Mpst	34.8653	37.1034	34.2241	31.1188
Lpin2	31.3684	29.3916	28.2016	38.5652
Aco2	37.3647	29.8168	33.0409	35.1853
Ndufa7	35.7943	30.381	35.0977	34.3573
H3f3a	35.4565	31.3202	33.1399	34.4255
Pnpla2	32.7332	31.6715	31.6437	34.9444
Rsrp1	34.0711	37.181	30.9667	28.4208
Idh2	38.7261	26.9347	31.3289	37.537
Ppp1ca	32.5907	34.8989	34.4434	33.8801
Rplp2	33.8495	32.3797	35.3175	34.4714
Nbr1	35.634	37.7145	33.1774	29.962
Lbp	27.5501	54.0473	31.8245	26.7502
Tmem19	33.1833	37.6326	37.6845	30.3084
Strap	33.4038	30.0799	33.5988	35.3498
Ube2b	37.4354	34.1132	32.9057	29.7196
Ubqln1	32.2685	33.7386	31.4059	33.7253
Atp6v1g1	34.8373	30.5337	35.5674	34.0244
Pex5	30.8802	33.5434	31.9437	34.5724
Eva1a	36.3194	33.5031	33.164	31.0055
Dcaf11	33.9876	35.1773	32.4437	33.4928
Lonp1	32.3274	32.2231	30.3768	36.5477
Ldhd	35.1073	37.932	36.1629	28.5162
Dctpp1	37.3496	25.8863	36.0121	35.1067
Bphl	35.1266	35.8817	30.9187	30.4085
Cisd3	35.7195	34.8511	32.7619	30.2188
Wdtc1	32.6106	32.1579	30.5797	34.3075
Sqor	39.6465	32.1072	34.7723	31.2565
Rps20	32.5808	29.3233	35.1165	33.8855
Psmd8	32.0718	32.3632	33.0789	34.0271
Hjv	38.0008	36.6517	32.9359	29.6105
Id2	37.3149	38.1816	22.4211	32.223
Prdx4	33.5754	30.5996	35.6699	34.6694
Txndc5	30.6938	33.8254	33.0264	32.9177
Lipa	34.083	31.9664	27.1897	32.2795
Hnrnpk	33.2252	32.3247	33.536	32.5068
Atp2a2	30.0102	40.1686	29.1559	33.0572
Chdh	31.434	35.244	25.9131	33.2575
Slc17a2	32.1425	27.5143	27.5655	37.9806
Mcl1	35.4737	36.6495	31.155	29.15
Mtpn	32.8775	31.2938	30.4658	33.8952
Mcee	35.7149	30.638	33.971	31.2138
Psme2b	35.2396	34.4064	33.4008	30.0854
Coq9	33.6855	31.1504	31.2805	32.9844
Rnf149	32.7424	28.8995	38.4905	32.5887
Rad23b	31.2574	32.2913	31.6788	33.1184
Blvrb	32.014	24.2234	29.7836	37.3427
Nr1h3	32.1585	32.5021	32.7219	32.7739
Rnh1	31.4771	33.6094	33.0871	31.7691
Slc19a2	31.2436	33.3036	32.1218	30.6135
Gm10222	39.299	30.0557	34.835	26.0064
Fpgs	33.1459	35.6461	27.3411	31.7745
Rps28	32.588	23.9557	35.2726	35.9854
Nr1i2	30.601	27.0264	30.6542	37.9793
Iscu	33.3805	31.4822	31.6256	32.8045
Atxn10	31.9293	34.4475	28.4334	32.338
Srsf5	33.6187	26.3558	31.7106	32.1851
Myl6	32.6197	32.9569	32.5774	31.8098
Gm13736	29.7985	31.5887	31.3426	38.0749
Ubxn1	30.5306	32.1783	31.1399	32.5695
Atp6v1f	32.7633	29.5867	30.7434	32.9911
Gm10250	34.9429	31.4792	32.0336	32.5285
Dnaja3	30.242	29.6882	31.916	33.9656
Taldo1	28.6213	35.2909	34.0561	30.038
Anp32a	35.0593	31.846	34.3312	29.7103
Gm4756	31.4599	32.1261	33.5567	32.2372
Actn4	29.5578	30.5635	31.6242	35.2114
Mfsd1	33.5718	31.3832	34.3785	30.6451
Atp6v0d1	31.8492	32.5153	31.8507	30.569
Ddb1	31.3173	32.9448	29.9236	32.3193
Furin	29.4568	28.4438	34.0611	34.8261
Cnn3	33.834	26.7622	32.5089	33.6858
Fgf1	32.2741	29.6698	30.1001	33.4444
Nop10	32.3112	26.6226	32.5832	33.5048
Anxa6	34.6166	30.9361	32.5239	31.6122
Sppl2a	31.1018	27.6244	29.8791	34.1874
Anpep	29.1766	35.0853	30.6582	30.4158
Spcs1	32.0959	32.221	34.3511	29.5516
Retreg1	32.6448	26.9909	36.4712	33.0481
Nr0b2	26.5981	41.5623	26.3048	32.2563
Slc29a1	29.492	27.389	34.9999	33.7217
Kdelr2	33.4693	33.2078	31.7591	27.8341
Ppdpf	32.895	33.1092	30.9817	28.4787
Apol7a	33.2781	32.4225	34.6234	31.0207
Spr	32.0253	29.5633	31.8805	31.5537
Coa6	37.0996	27.2825	40.5847	27.9702
-	27.1976	27.3862	33.519	31.4979
Tedc2	29.0945	27.5023	32.533	34.3009
Acsm5	36.2777	27.6494	28.8433	32.3447
Carhsp1	29.8339	32.1338	34.3659	28.518
Ctnnb1	30.3044	32.9913	29.8519	31.114
Kdelr1	31.0966	32.5138	31.368	28.7995
0610005C13Rik	30.422	27.2267	34.2345	32.8016
Smdt1	31.7606	31.7798	31.8398	29.7426
Jtb	28.6644	32.7007	30.3463	30.8538
Lgmn	30.1269	33.5077	35.6409	30.5928
Vmp1	28.3064	29.2775	31.1918	30.0924
Etf1	31.3173	28.7367	30.0128	32.5438
Smoc1	30.5787	29.4618	33.3562	31.4488
Oplah	27.7455	35.7879	24.3727	30.5303
Pfdn5	32.9102	27.1192	31.1946	31.4946
Ciao2a	30.637	28.6226	31.2042	31.0058
Slc25a11	34.519	29.0586	31.8616	28.8672
AW112010	30.7828	32.4481	36.8848	25.723
BC005537	33.3754	28.7099	28.6747	31.2547
Psmc4	27.1733	30.4087	29.9706	31.5818
Rtf2	27.3443	33.3699	25.9262	29.338
Cyp2d13	31.4761	33.5169	25.1548	28.6478
Dhrs3	33.9776	34.8296	27.043	26.1412
Cyp2d40	28.2044	42.3925	28.534	25.0869
Gldc	32.7136	30.249	30.9465	30.9967
Polr2m	31.6704	29.1901	29.0483	30.3847
Rnf128	30.2982	27.9274	29.5501	30.5061
Hnrnpab	28.8911	29.3007	29.0366	32.5624
Selenof	30.1626	30.6591	32.3499	29.1609
Steap4	21.2595	53.063	30.1651	23.8993
Gm5617	36.7362	31.4165	30.028	26.0283
Agtr1a	29.7285	28.3944	29.9231	30.3088
Tufm	29.8266	33.1342	28.5655	28.3828
Krcc1	30.8926	33.2132	30.5358	26.4846
Xylb	27.355	28.0436	28.0648	32.3124
Mmadhc	27.9184	28.8636	26.8548	30.366
Atraid	31.6661	25.8695	30.7166	29.7036
Tmed4	27.9201	29.5076	26.3457	29.7456
Plxnb2	29.3511	34.5169	29.9163	27.6265
Dnaja1	27.3482	29.8918	29.083	31.6134
Pafah2	29.3219	29.5598	32.1887	29.2199
Emc4	30.0626	27.3996	29.9442	31.8045
Mpeg1	31.3821	40.3699	33.7393	24.4654
Gnai3	29.7259	29.186	28.5539	28.9427
Ctss	31.2418	34.3094	33.5764	27.0073
Nckap1	28.8776	29.4833	29.3871	29.6891
Ddt	31.7033	27.1935	30.9731	28.2451
Hsbp1	28.8765	30.1127	29.8797	27.98
Prpf8	30.3426	28.6713	28.8143	30.6518
Mfsd2a	26.9985	20.7447	19.5403	40.768
Mrps24	31.2344	28.6832	30.9288	28.4125
Gm3734	31.3686	30.1226	17.2503	29.6439
Kynu	29.4224	32.2158	29.9794	27.4867
Inhbc	20.3809	29.099	20.8306	32.6271
Slc25a20	28.232	31.7839	23.9076	29.3012
Akap1	28.9877	31.0518	25.7506	29.7714
Map1lc3a	27.6863	25.3297	27.8199	32.1282
Rpn2	27.9268	30.5015	30.205	29.3014
Gck	18.5635	16.1368	25.3469	50.2729
Deptor	30.5778	27.768	27.0324	29.8208
Tm9sf3	28.1829	29.6431	28.3546	28.988
Elob	29.3019	27.6636	30.4825	29.6027
Bccip	29.0205	28.7874	29.4666	28.8827
Sigmar1	28.3776	28.7672	30.3339	27.6598
Mrpl27	29.8092	28.3312	31.4196	28.7428
2810459M11Rik	30.6313	31.5787	27.6502	26.7603
Gm9824	21.342	35.7019	29.5547	23.2921
Mlf2	28.6623	28.7342	28.32	29.9097
Lman2	27.5518	32.9194	28.4338	27.4922
Psmb2	26.8906	27.8235	29.7392	29.2121
Ssr2	29.2793	29.8877	29.5961	27.1838
Gm4332	27.2959	24.1797	32.1618	30.0155
Igfals	31.9718	25.563	29.2446	29.1861
Ugt1a1	29.0449	23.7323	29.508	28.8694
Man1a	28.3947	26.9563	27.8272	29.6162
Mir703	29.4831	24.2778	26.8342	31.3494
Psmb3	27.4064	26.6426	29.1878	29.798
Rassf3	29.1963	30.5663	28.5815	26.7832
Psmd12	27.1372	26.7657	27.6106	29.5401
Stt3b	28.2259	30.6692	26.0829	27.3951
Rab9	27.5911	26.7846	25.3458	30.2902
Chmp4b	26.6775	29.6066	28.9911	28.4802
Ctsa	29.4328	28.3681	29.8105	25.9271
Ndufa10	29.0533	27.7398	27.2677	28.4563
Psme1	27.1019	28.1358	29.2552	28.3583
Chuk	27.5582	25.8215	25.7693	29.9853
Kyat1	30.0394	27.8818	30.2409	28.2443
Dcn	28.0608	26.4678	27.976	31.354
Rmnd5a	29.5639	25.8041	29.3222	28.1229
Eif3b	27.1664	29.7725	26.5598	28.7184
Tor1a	30.8218	23.1177	25.7138	29.6392
Txn2	30.9883	27.0308	28.5651	27.5533
Btd	28.214	25.6871	27.3059	29.3741
Lhpp	30.8013	28.4334	26.254	26.2446
Mafb	33.76	27.4162	25.5654	29.967
Pdhb	27.3412	24.4773	29.0125	29.9002
Gpcpd1	44.7032	28.0328	29.9553	18.8657
Ddah1	23.57	34.1422	25.3268	26.1089
Ceacam1	27.3268	26.1026	30.3348	28.2379
Supt4a	29.2505	27.6054	28.3606	26.9391
BC031181	28.3825	28.0993	29.7658	26.644
Acp5	29.7499	25.2613	27.4712	28.6301
Cltc	27.3005	29.3335	27.4559	28.3324
Ergic3	27.9762	26.6386	29.9706	27.5365
Ssr4	25.5273	26.1783	30.4958	30.2354
Selenok	26.9552	30.125	28.4637	26.4726
Tex2	27.7197	29.7276	25.9207	26.656
Psmd7	26.4078	27.4492	28.4236	27.4687
Zcchc24	28.6682	26.8111	28.1913	28.5348
Actr2	27.4868	26.3243	27.5049	28.8826
Macrod1	30.8895	23.5303	27.7746	29.3074
Ywhab	25.608	29.5218	26.0701	27.2327
Anxa5	26.8336	35.0055	23.8646	23.6831
Ran	26.2267	28.22	25.9281	27.2887
Slc22a30	28.2949	26.7781	22.4134	27.1911
Psen2	29.3994	30.0507	29.3413	24.4919
Acnat2	29.4942	27.7401	25.7409	29.3894
Echs1	29.7509	27.0281	27.964	25.8974
Rps19	27.6233	22.6844	28.3302	29.0652
Lpin1	15.1668	13.0995	40.8259	39.1381
Fahd1	28.1706	24.9914	24.7908	28.3095
H2-T22	29.3648	29.4334	30.4847	24.0518
Rpl9-ps6	25.9452	20.8422	28.8289	29.6696
Dnajb9	26.7654	31.3392	29.1741	24.9652
Tnfrsf1a	26.8681	32.3465	30.6063	23.3888
Aurkaip1	29.7607	25.5856	27.6498	27.158
Rps27a-ps3	28.4837	24.6645	27.0983	26.5208
Cldn2	26.4429	35.0819	24.6001	21.2868
Bckdha	27.3789	26.7437	25.7753	28.5282
Enho	24.1735	25.7311	39.8919	26.3689
Eif4h	27.5947	27.293	26.6298	27.3431
Ugt3a1	24.8468	30.7678	22.6111	27.0143
Arf5	29.3481	25.7778	28.3957	27.2338
Edem1	27.3203	29.7715	29.6261	25.6198
Psmd4	24.5301	26.3939	25.3281	26.9517
Me1	26.4744	21.3698	18.7812	27.6594
Sidt2	27.3517	27.1262	26.1719	27.1017
Ndst1	26.2022	28.6212	26.8589	27.8173
H2az1	26.9983	20.2615	26.3098	30.6327
Chmp5	28.1889	28.1506	25.919	25.6012
Spp1	22.9297	41.4461	22.9254	17.9874
Rap1b	27.0276	26.7508	26.428	27.6304
Psma7	26.0437	25.8873	27.5353	27.1183
Arhgdia	26.6327	26.7971	29.5708	27.2949
Cdc34	26.7481	25.0271	27.5035	26.5123
Chpt1	25.806	23.4783	23.1638	28.4911
Fkbp2	26.0891	27.1002	26.9023	27.738
Copz1	25.7925	30.6283	26.4607	24.6528
Slc25a22	25.3306	31.1002	25.2693	26.1129
Aamp	26.8687	26.8591	26.5347	27.0911
F11	29.2533	32.9922	28.4199	19.4826
Efhd2	24.9216	20.9286	29.4409	31.2253
Tsc22d3	28.7137	27.3818	29.4665	23.4946
Rps12	25.939	21.5021	27.7529	27.4418
Cmtm6	25.7043	32.8196	25.1279	22.433
Gdi2	28.0827	25.8065	26.3256	25.7577
Mrps21	27.3792	26.3787	26.6869	25.1347
Txndc17	27.158	25.1789	26.0561	25.9169
Clpp	26.9501	26.028	25.5324	26.2645
Chchd3	28.0417	23.4523	25.8187	26.2708
Ppm1b	26.0603	24.8691	26.1937	27.3808
Cwc15	25.6181	25.1806	26.1654	27.3284
Crls1	27.1136	23.0122	26.1195	27.1916
Mapkapk2	26.1292	24.2695	28.3509	26.7155
Mbd3	24.5954	23.1176	25.4172	29.6128
Rpn1	23.6265	31.4327	22.8165	26.4806
Syngr2	25.2066	24.292	28.2003	27.035
Iah1	26.9089	24.5523	26.6649	25.5634
Pdha1	28.8079	25.2651	23.3687	25.3783
Lpcat3	27.6246	24.4688	24.3971	25.412
Larp1	25.0789	25.2835	25.8358	27.5061
Lman1	25.4234	26.016	28.3766	24.8657
Sema4g	29.1728	24.9152	27.0501	24.8758
Ptprf	25.208	28.1771	25.6767	26.3151
Marchf6	26.4167	25.9095	26.4558	25.8285
Nfe2l1	24.9544	30.7561	22.2828	25.6261
Gm14539	29.8624	24.0421	27.4575	25.7486
Clptm1l	24.8921	29.4009	25.5523	24.2041
Nr1d1	21.8612	28.8442	22.4309	28.3099
Glrx5	27.6244	23.946	28.5016	24.9161
Psmc6	25.2028	25.4901	24.9027	25.4114
Tmem223	27.5696	26.7371	25.8361	25.3714
Psmd6	24.3727	24.9446	24.9478	25.837
Zadh2	25.9411	24.2747	27.5822	25.4163
Gk	22.0066	23.2997	18.4562	29.1399
Tcf25	24.286	25.4459	24.7044	26.8898
Egln2	25.0838	23.1618	27.3233	27.8762
Ptges3	27.0321	25.647	23.75	24.525
Prdx2	27.7469	25.0184	25.9696	24.2974
Mpnd	26.7002	25.0944	28.3067	24.6376
Prodh	28.0328	19.1669	33.7408	26.7117
Car5a	28.4724	27.5905	27.2738	23.166
Gne	24.1858	27.1239	26.3848	24.8341
Gatd3a	28.1415	25.559	25.5656	25.6598
Timm23	25.9908	21.5991	26.7893	28.2101
Erbb3	27.8026	28.4482	22.8503	22.1288
Mcrip2	28.5782	20.4397	23.3691	27.0675
Bche	27.8319	23.3754	25.3975	25.0181
Gm9843	27.8509	21.6251	26.4267	25.187
Tcea3	32.215	25.9452	24.4826	23.5146
Lamtor5	25.779	24.5809	25.6463	24.9398
Ttc38	27.5619	26.3942	24.5665	25.9911
Alas2	32.6534	28.1296	25.5736	21.0232
Rapgef4	26.6648	21.8189	21.2051	27.6798
Degs1	25.633	22.4558	27.6225	25.9495
Atxn7l3b	25.4938	27.3698	26.1556	23.3793
Stard7	26.1169	22.4748	26.9669	25.7983
Atg5	26.9044	25.0025	27.9999	23.1413
Hnrnpf	26.182	24.4356	25.0739	24.7215
Sar1a	26.4709	25.3936	24.6975	24.1911
Msra	25.2273	24.5199	25.7222	24.485
Fmo1	29.6446	21.4103	24.9972	24.1498
F11r	26.0656	26.5928	25.1898	24.3046
Ppp1r3c	20.4231	20.3477	30.6197	28.2944
Foxa3	22.3039	24.7141	29.4444	26.1024
Psmb1	25.2614	24.1747	25.394	25.1065
Ppp2cb	24.3422	22.8611	24.216	27.2811
Rpl30	26.4611	19.3609	25.4541	28.7813
Slc6a12	27.8365	26.0554	29.0724	21.5219
Drap1	26.0929	22.5075	25.0506	27.0213
Scarb1	26.9752	23.699	26.4029	24.8817
Cmpk1	24.2442	24.5781	23.987	24.7073
Atf4	26.3659	24.8232	24.6859	24.3352
Naca	26.6167	21.3332	24.2557	26.2855
Tmed5	22.5343	24.9014	20.2153	26.0253
Zfand6	25.1696	22.4561	22.6402	25.3717
Tuba4a	21.5872	18.1098	24.5443	31.2512
Cfdp1	24.5345	27.4382	24.4234	23.5352
Stard5	28.0963	23.8383	27.1509	23.024
Abhd3	24.1351	23.1789	25.6271	24.7697
Nedd4	25.5319	24.3737	24.3292	25.1918
Lurap1l	22.4541	23.7245	27.2127	26.5228
Syap1	21.892	24.8186	24.268	26.0552
Gnai2	25.1639	26.3169	24.7834	24.8866
Gm2962	21.7743	26.089	26.6367	20.9964
Slc40a1	31.5702	19.3658	26.3427	22.9148
Fis1	25.2289	23.0218	25.5875	25.9743
Ivns1abp	21.9468	21.4295	23.3635	28.555
Tysnd1	24.0334	27.9492	24.2664	23.1952
Rps24	25.1872	21.2346	26.1787	25.7128
Ufc1	24.6776	24.2596	24.7529	24.805
Lrrc3	25.2596	25.9909	26.2001	22.1955
Pros1	26.2123	26.5724	27.1053	21.5023
Rpl21-ps15	26.6035	20.8355	25.2352	23.8204
Acnat1	23.0441	27.9449	19.7156	25.2111
Pls3	23.7197	24.5372	24.7515	25.9291
Gsr	24.6164	21.3883	23.5124	24.5741
Bnip3l	25.4813	21.2985	24.0808	24.7225
Atp5md	27.2548	22.8848	24.6784	25.2743
Pklr	24.7309	21.3524	28.6519	21.7182
Fermt2	25.7972	27.1083	21.9892	22.3444
Fam8a1	24.2395	22.7629	24.8048	24.9524
Arl5a	23.5376	23.2933	21.9422	25.7882
Lactb	23.8162	22.253	22.9497	26.0012
Crk	23.4695	23.3666	22.6376	25.551
Otulin	23.4596	22.6128	26.3687	24.2703
Abhd14b	25.8984	21.2711	27.0646	24.4213
Sbds	24.0714	21.0626	24.352	26.2992
Cdhr5	26.7766	23.9785	25.0309	23.6769
Pdcd4	26.3798	27.8001	23.5682	21.5393
Nfkbia	27.6444	23.9236	21.4425	23.6324
Gm8566	24.9771	19.0983	23.183	26.8468
Pex6	23.6983	27.9134	20.8164	22.1928
Tprkb	27.5009	23.9153	23.5213	21.637
Ddi2	24.3405	27.6035	23.8132	22.546
Rtraf	25.7471	23.0836	24.4756	23.3408
Retreg3	23.2114	25.575	23.6271	23.1965
Cnih1	24.5385	25.3034	25.5825	21.5072
Atp13a3	23.0189	20.5185	24.0065	26.4777
Fmc1	26.3053	24.323	25.0675	23.8155
Stip1	20.9483	25.4571	21.0126	26.1016
Gch1	27.0596	20.7794	25.4348	24.0267
Psma1	22.6455	24.6853	24.1407	23.3606
Tm2d2	24.3389	21.0648	26.7257	24.1192
Tmem134	24.7833	23.1083	21.9776	24.9116
Commd3	24.6102	23.5717	24.8505	23.6044
Hgsnat	26.14	22.7544	26.5736	23.4544
Sntb1	21.8711	25.3275	20.58	26.5301
Aifm1	24.2036	24.5121	23.4541	23.9666
Hspa4	22.7094	25.2127	22.2588	24.4656
St3gal4	23.0704	24.4631	24.522	25.1345
Kat2b	23.3628	21.0879	22.8625	25.008
M6pr	23.8558	24.5275	24.0964	23.0605
Arf4	22.6243	28.3411	22.425	21.0957
Nono	25.0632	22.3796	23.6966	23.4971
Glyctk	20.5732	25.6601	22.9826	23.1276
Eif3f	23.2931	22.6499	24.279	24.6542
Slc16a12	24.5583	21.124	23.9044	25.6696
Serpina11	21.1331	26.8924	25.285	21.1717
Tcp1	23.3045	21.8964	21.592	24.7324
Snrpb	22.7154	21.1903	23.9617	26.0669
Acot1	20.9122	13.6009	9.37125	28.632
Rps13	24.1947	20.9573	25.5741	21.0439
Tubb4b	20.1171	21.3452	21.8073	24.6927
Lgals3bp	20.5747	32.3292	21.6192	21.8429
Eif3m	24.3403	21.8568	22.5413	24.9083
Slc47a1	24.3066	22.8604	26.0471	21.312
Lamtor2	24.0731	24.473	24.5211	22.6046
Hibadh	26.4239	22.1083	23.8463	22.8712
Urod	22.5622	22.1421	23.115	24.6264
Tmem259	22.5505	21.011	23.4056	25.1784
Mfn2	25.4691	24.7839	22.355	22.3601
Capzb	22.8986	24.5051	23.8249	23.9794
Vti1b	24.3264	23.9348	22.6515	23.608
Rab10	24.0485	23.0565	23.3416	23.2143
Rab5b	22.9921	23.004	23.7048	23.1129
Nars	21.0845	24.9757	23.3355	23.1341
Spin1	25.0561	21.2084	23.0304	24.5891
Vsig4	28.3639	23.005	23.4124	23.8104
Prkd3	26.2026	25.6991	22.8905	19.8926
Car8	26.6383	20.0712	22.8695	23.7091
Mrps12	23.4152	24.5973	24.1067	22.5222
Cept1	24.6613	19.2998	21.5859	25.0165
Lrrc59	18.8508	28.9635	22.7323	21.5957
Cyp4a12b	29.718	28.5409	13.8669	18.1518
Golph3	22.2057	21.2036	22.998	24.0332
Tm7sf3	24.9114	23.8053	22.9759	22.0671
Mydgf	23.2905	23.4231	23.0466	23.2471
Actg1	23.6108	28.2687	20.7484	21.3295
Naa50	22.527	20.7329	22.8747	24.3372
Gckr	22.8751	22.4447	23.4457	23.6883
Pex2	23.2511	23.8141	24.8561	21.7875
Sec61b	21.4819	25.607	24.5306	23.1831
Mpc2	23.5145	19.1561	20.4771	25.1961
Nlrp6	22.073	22.6585	21.1564	24.8928
Bltp2	24.0253	25.9029	21.484	21.7028
Aup1	23.6869	20.0962	23.3378	23.8076
Ift20	22.6314	23.7687	23.5787	21.9547
Grb7	23.3139	23.228	22.9453	22.7369
Rac1	22.8961	22.7503	23.1773	22.9311
Sra1	23.2255	23.1856	22.9959	22.1944
Ykt6	21.4281	22.8491	22.9211	24.2603
Pdk2	25.8958	21.344	24.1333	21.8106
Hmgcs1	11.0944	41.2219	21.1719	14.2921
Cbr1	23.062	13.685	24.0023	27.5847
Optn	22.841	23.814	20.8633	22.2383
Emc10	23.1209	22.2655	24.4471	22.956
Psenen	22.5654	22.6224	22.8284	23.3879
Gsta4	26.5437	14.0833	24.7031	24.9609
Cycs	23.1462	21.1348	21.4538	24.431
Rnf11	22.9689	21.3126	19.3272	23.3917
Rpl28-ps1	23.4211	19.4057	22.5148	23.7962
Klhdc3	22.3812	22.1878	20.1551	23.5486
Aldoa	24.1322	20.8765	21.7442	22.5265
Mavs	22.828	22.6532	21.984	23.0997
Entpd8	22.7815	24.8983	22.5334	20.0215
Fam25c	13.5915	28.7574	33.3534	18.2774
Gns	25.1446	22.2733	22.3704	21.692
Ube2l6	21.996	28.817	22.572	17.9301
Snap47	23.2584	27.4805	22.2463	19.9008
Pcbp2	23.8951	19.2685	21.1924	23.8096
Fuca1	23.7336	21.7752	22.8376	22.8473
Atg3	23.9238	19.8191	22.8934	23.4067
Myo1b	22.8822	19.7911	26.2645	23.4637
Wbp2	22.2603	20.8577	21.7543	23.4617
Glo1	20.8116	21.4839	19.3746	23.5535
-	25.3058	14.8315	41.2814	17.3761
Dnajb11	19.9917	29.1395	21.6798	21.1635
Calu	21.3655	24.6549	23.5681	21.3513
Rpl10a-ps1	23.7251	20.1885	22.2324	22.4249
Tprgl	24.2537	23.0795	22.4196	20.6932
Cope	20.6373	23.6337	22.8997	23.2682
Vcp-rs	20.6293	24.6583	20.5125	23.2807
Gm10241	23.2838	21.997	22.5816	22.3861
Eif3g	21.4389	21.7312	22.0052	22.513
Mrps7	21.9779	21.5043	22.3526	23.1147
Trim25	24.9196	24.2603	21.4947	20.8103
Sat1	24.0581	19.7989	24.1822	21.9991
Abca1	22.8996	25.0769	22.0745	21.6801
Gm9616	22.2018	18.4345	24.4622	24.4844
Ppp2r5a	22.7437	20.0261	21.3136	23.5853
Uqcc3	22.7315	22.7527	22.4742	21.1673
Slc3a1	18.7863	24.2962	32.5488	19.4071
Ap2s1	21.7357	24.3149	21.8205	21.7741
Psma3	22.1417	21.5398	21.6984	22.3102
Plbd1	21.9168	22.2624	23.5393	20.6119
Gm2000	22.3635	17.4322	24.6376	22.3094
Rpl36a-ps2	23.3956	19.3658	21.8296	24.601
Gm6563	21.3425	24.3691	22.3999	20.9991
Adhfe1	22.7758	27.717	21.0979	17.6393
Srebf1	19.0137	16.7596	27.8545	27.5264
Mapk14	22.0938	21.4997	21.7863	22.3178
Maged1	19.1591	22.5522	21.2815	21.8954
Rap1a	22.543	20.1724	21.4593	21.9292
Masp1	22.805	21.8189	24.6795	21.1744
Mrpl52	21.3808	21.8127	21.4234	22.6352
Ap2m1-ps	22.1818	21.7683	22.9655	22.7132
Ube2r2	22.3045	20.6205	21.7694	22.0826
Dram2	23.1163	21.7688	20.6052	21.2797
Hs6st1	20.9504	20.2637	24.6132	23.4948
Slc38a2	20.2656	19.1701	20.0582	25.6785
C1qc	23.2171	23.0085	26.1936	21.2203
Pnrc1	23.16	24.1874	17.9051	21.7295
Cd82	20.7489	23.2091	22.6786	20.7606
Zfp36	21.4202	28.7244	22.661	20.3991
Hmgn5	22.8274	18.8501	23.6475	23.3833
Morf4l2	19.0038	26.2257	20.6072	20.2341
Acy3	20.7584	25.5443	22.3377	19.479
Rpl34-ps1	22.8693	17.2824	23.7022	20.8242
Rtcb	21.7286	21.1246	22.6629	21.858
Brap	23.307	19.2814	19.5795	22.3734
Itgb5	21.8718	23.1952	21.3896	20.7311
Rnf10	20.5702	21.8578	20.3181	22.5245
Adipor1	23.6391	20.7615	22.7932	20.6645
Gm55094	23.7377	19.5154	26.5613	15.7513
Dctn3	21.7003	20.0776	21.9191	21.727
Dhdh	23.8762	20.0351	21.6627	20.7792
Csde1	22.7957	19.5274	20.9055	22.0341
Bpnt1	19.7536	22.1964	21.4195	21.7425
Gm44250	19.0669	20.9611	18.1544	22.5037
Sec23a	20.2109	21.689	19.5283	21.6699
Ndufb4	24.0748	19.2235	21.3952	21.2209
Yipf3	20.3868	21.3635	21.7591	21.3722
Mup-ps13	23.6648	23.3288	24.4297	15.0185
Fads6	22.9207	21.8113	21.8025	21.3012
Gpc4	21.9298	23.1012	21.6512	19.9552
Anp32b	21.3408	21.8044	21.1835	20.8372
Ywhaz	20.1746	21.8162	20.5612	20.8944
Smpdl3a	23.7668	17.9375	21.2064	21.324
Cald1	19.3034	23.8278	19.1764	20.9223
Rraga	20.9372	21.0296	20.4564	22.3186
Cyp3a59	30.3874	8.91026	31.8762	19.2274
Nop53	21.8122	19.0529	21.7869	22.3465
Tmed2b	19.942	19.8463	21.9152	23.3767
Tomm22	22.2287	19.2644	21.4625	21.3549
Rnaseh2c	20.1749	17.1807	20.3743	24.4832
Tomm7	22.71	21.6675	22.2504	19.9291
Colec11	21.6151	21.0361	19.8932	22.8748
Acadsb	23.7396	21.0844	20.0223	20.051
Fdx1	25.0741	20.7433	20.8824	18.9516
Tmem70	22.3742	20.8089	20.3119	20.4708
Norad	20.2983	21.9772	19.3109	21.4898
Txnrd1	22.2635	19.7183	20.0389	21.379
Chmp1a	20.0204	20.8947	21.4332	21.0393
Mrpl50	21.8184	22.2601	20.0084	20.0589
Nab1	19.0286	19.3698	21.1524	22.2256
Bri3	22.3926	19.1112	21.6341	20.2607
-	16.6517	33.3909	12.094	14.4645
Pgrmc2	20.1961	20.4909	19.4149	21.3709
Coa5	21.1097	19.7717	19.3885	21.5525
Cenpb	20.7463	21.0749	21.4811	20.696
Srp14	21.3557	21.8698	21.4226	18.818
Vapa	20.1453	19.9578	20.5019	21.3529
Hax1	18.8859	20.2073	19.0946	22.116
Gaa	20.2693	18.9179	18.7509	22.2591
Pon3	19.663	20.613	18.7748	21.9485
Gm7536	20.9912	16.4672	18.4565	22.072
Prkcsh	18.878	22.7954	21.3803	20.43
Dpp4	23.5572	19.4614	20.7991	19.728
Dlst	20.8535	20.4863	19.795	21.0144
Chchd1	22.6267	19.4579	19.7911	21.6276
Cct4	20.4462	19.5027	20.0251	20.588
Fam107b	15.5205	19.9883	19.5813	22.5839
Poldip2	20.3348	19.9268	19.9582	21.5988
Mrpl41	21.8451	20.9848	21.114	18.9201
Acly	18.9852	21.4695	24.3034	19.873
Gnb2	20.574	19.9203	20.4979	20.3516
Fbxo9	21.9683	20.3377	19.1297	20.3626
Tfpi2	18.6979	24.9222	18.4081	18.2397
Pdcd6	21.8238	19.5632	20.695	20.0887
Copb1	19.6882	20.441	18.8591	20.2729
Cops2	22.6868	19.5885	19.577	19.8661
Sdf2l1	15.2842	32.888	20.3325	18.4684
Gosr2	19.3769	21.1192	21.4017	19.8271
Tmem160	17.5002	18.6899	22.649	22.9469
Copb2	19.3474	22.5614	19.3389	19.2748
Lamtor4	21.1244	18.9952	21.0277	20.8108
Gucd1	18.3734	20.6027	18.9738	20.3811
Lsm4	21.3284	20.1131	21.0855	20.1416
Mrap	19.2769	20.1795	21.9875	19.9393
Pcsk6	18.2138	21.1394	18.173	21.049
Trp53inp1	19.8812	21.0694	18.729	21.045
Cap1	19.0593	20.6646	19.9132	20.9436
Psmb7	20.0046	18.2038	19.8701	21.2252
Tmbim4	20.6851	19.687	20.6584	19.712
Rrp1	19.1796	19.0957	20.1741	21.167
Ccdc107	18.8063	16.0978	19.7992	23.1282
Csnk2b	19.6372	20.4412	19.4528	20.3058
Set	19.3564	19.9255	19.4259	20.9455
Nploc4	19.241	19.4437	19.3142	21.3208
Gm31583	28.4918	16.9734	25.1439	15.3753
Arf6	19.5032	19.892	21.5954	21.7662
Aph1a	20.7679	18.4787	23.0765	20.6176
Eif3l	19.5754	19.2647	19.0515	20.7886
Adam9	18.9264	20.5275	19.5327	20.6835
Slc25a16	19.7573	18.4852	20.0101	21.4989
Vwa8	18.7169	24.6803	15.3659	18.1717
Arl6ip4	20.1501	18.4744	19.7646	21.0903
Cox5a	22.5715	18.6556	19.9178	19.4624
Trappc3	20.6549	19.2536	20.2486	19.293
Ahcyl1	21.0553	18.4127	20.4674	20.2701
Pa2g4	19.333	19.0742	19.1583	21.0056
Ddx6	20.0111	20.4118	20.0977	20.0583
Klc4	18.906	18.7425	21.6066	21.1393
Nags	19.3819	18.4166	21.4431	21.3514
Rps18-ps5	18.1444	17.3799	21.2524	20.9656
Tmem250-ps	19.687	20.5387	21.3076	19.5188
Aars	16.8412	21.4119	20.1736	20.1067
Mtus1	18.5419	20.992	18.511	20.8101
Caprin1	19.9141	23.5326	17.0472	18.4712
Npepl1	19.3507	18.9053	19.0629	20.9133
Cldn12	20.524	19.1167	20.8075	18.9376
Mpdu1	20.0116	20.7691	19.9688	19.0433
Sdf4	21.155	19.7677	20.0683	18.9772
Sgta	18.9163	18.7597	19.6684	20.8585
Abcc6	19.1381	20.6837	19.2541	19.6363
Ubr3	19.8376	18.5805	20.1114	20.2022
Mccc2	20.4808	21.4042	19.1861	18.2854
Gm20319	19.9871	19.5378	20.5702	19.5398
Clybl	20.9237	17.6951	20.8747	20.244
Eif3a	19.9352	19.0356	19.5437	20.1568
Eif4ebp1	19.2312	18.571	21.6144	19.4202
Ppp1cc	20.9373	19.0019	21.895	18.0993
Osbpl9	20.2079	20.8189	19.4356	18.1824
Lifr	26.6442	21.2769	17.4329	15.7537
Prkaca	18.9172	20.4535	20.7014	19.4742
Ppp1r15b	20.3206	17.7564	19.7009	20.6636
Eif3i	19.9531	17.7295	20.4226	19.7775
Gm14586	18.6695	15.6772	21.1752	18.917
Slc16a10	17.9123	17.6156	21.7136	21.3928
Hexa	19.8062	20.4554	19.6428	17.4714
Hectd1	19.2568	19.7217	16.5306	21.5816
Snrpert	19.0316	19.6929	25.2998	19.3125
Dynlt3	20.7502	19.692	19.0439	18.1947
Pcmtd1	20.169	18.101	19.4128	19.8766
Copa	17.339	22.2227	17.3274	19.13
Tma7	18.8466	20.4605	20.7881	18.6684
Srp72	19.8312	19.9074	18.8228	19.1602
Arl4d	22.7814	21.2903	20.1175	17.7743
Txndc15	20.5406	17.7612	18.7555	19.6472
Rbbp7	18.8094	19.9497	18.3032	19.8275
Wwc1	17.981	20.2193	18.0556	21.1642
Tef	19.9385	15.3332	21.3459	21.2552
St3gal3	18.2462	22.5309	17.2826	17.6489
Rnf181	19.9731	19.6144	20.5869	18.2529
Nfic	18.3301	16.9198	17.6475	21.8911
Slco1a4	26.7537	6.64081	25.4245	21.2672
Tmed10	18.919	19.8232	20.1491	19.1025
Abhd2	19.9462	20.539	14.9614	21.1279
Sgk2	16.5939	18.6697	14.7641	21.0305
Fitm2	18.1398	20.1592	14.3588	19.4843
Sel1l	18.18	22.724	18.2961	18.9257
Smim10l1	18.161	18.5649	18.0533	19.8581
Irgm2	17.9016	25.3552	15.6787	17.7681
Hes6	19.5108	18.6616	19.8471	18.9414
Hopx	19.8231	21.9071	19.3661	16.979
Mgat2	18.652	18.1635	23.4087	18.2517
Rras	21.2432	19.5452	21.6532	17.223
Psmd13	18.0087	19.5385	19.0443	19.0248
Pnrc2	19.0074	19.2892	18.8517	18.2287
Rtn3	18.5172	18.9558	19.2072	18.5761
Gfm1	19.694	19.2475	17.5266	19.1737
Tex261	20.506	17.0911	20.0955	19.0228
Pxdc1	20.0833	19.8236	17.7161	17.5548
Gorasp2	18.1058	18.8935	19.9624	18.818
Rpl3-ps1	18.7587	19.0146	20.7526	16.8997
B4galnt1	19.3687	17.7123	20.4128	19.8754
Cul4a	19.2055	18.882	18.8193	18.9939
Gadd45g	12.8883	26.7937	9.06586	21.5272
Vegfa	18.1547	18.4595	16.9765	20.4826
Evi5	20.1498	17.6411	18.228	18.9183
Flot2	17.9151	20.6813	18.1097	18.8307
Tex264	19.2329	19.8482	18.7101	17.7115
Sh3bp5	20.1492	18.9528	19.5726	19.1223
Fam91a1	19.7232	16.8923	19.5044	19.174
Yif1a	19.0378	21.6515	19.7831	16.8961
Eif1a	16.9547	20.0753	19.9876	19.4411
Sap30l	19.6869	17.0909	20.6759	18.0722
Calm3	20.8602	20.9092	18.7161	17.7723
Rnf5	19.5681	17.5568	19.3724	20.9994
Pja1	18.6882	19.7773	18.0086	18.0447
Crip2	17.6319	21.1906	18.2135	18.1979
Amt	18.9637	22.5122	17.2854	17.4458
-	17.3088	17.3443	18.8907	19.1484
Actr3	19.2268	19.0907	19.0607	18.1013
Slc22a5	16.3554	18.9717	12.2772	19.5061
0610012G03Rik	19.1599	16.8319	20.4683	19.3159
Mup2	11.2398	22.196	28.9335	6.67237
Babam1	18.4725	18.7604	18.6107	18.9633
Pik3ap1	17.281	20.4799	17.4503	19.4046
Pla1a	22.8516	16.4895	21.3115	16.8137
Mat2a	18.8145	20.4826	16.3425	17.3496
Il1r1	9.42665	19.85	19.731	24.3409
Mrps28	18.2443	17.4706	19.9064	19.4098
Ubxn4	18.0158	19.7296	18.4591	17.9983
Gm12751	20.4807	15.0514	19.1594	20.4239
Pigyl	18.5001	17.6865	19.9308	18.562
Slc39a14	16.9618	22.6487	18.1032	18.3652
Plvap	17.9069	18.9885	18.9901	20.3991
Zc3h15	19.0245	17.8374	18.7332	18.4026
Smarcc2	18.7668	19.0195	17.3898	18.7635
Gpi1	19.8004	16.1871	19.0654	18.7169
Ctnna1	18.7967	19.1746	18.4414	18.4528
Ndufa11	19.3846	17.1668	18.3079	18.1141
Dmac1	19.2144	19.5801	20.0466	17.3839
Fcna	21.8846	15.6356	21.2772	18.3378
Soat2	17.5992	15.6487	18.6694	20.8762
Dsg2	18.8363	16.6034	18.3296	19.4432
Nr1d2	18.9607	16.5122	18.6553	19.0725
Psme4	17.8753	17.4917	17.8753	18.9174
Odc1	18.0201	19.7515	17.0175	19.2298
Ube2h	19.7465	20.7525	16.6134	16.4993
Mir22hg	20.0763	13.3988	17.5246	21.1593
Aldh1b1	25.1021	18.6116	25.1554	13.5412
Rdh16	18.8152	17.0315	14.3423	19.4433
Mrpl28	18.2329	18.16	17.7612	18.9644
Rpl35a-ps2	18.5279	13.4913	19.5949	20.4731
Ncl	18.4996	16.7787	18.3654	19.3649
L2hgdh	19.2108	16.593	18.1668	18.7838
Pdcd5-ps	17.1371	14.5974	17.7053	20.831
Zfp706	17.7584	19.3211	17.3254	17.8742
Alkbh5	17.8509	17.6035	17.9079	19.3309
Ethe1	20.0069	15.2366	20.5687	19.0447
Rnf114	18.6581	18.4594	18.7026	17.6661
Erp44	17.8419	18.2466	18.1688	18.2728
Tmem38b	17.8513	16.7398	19.8045	18.737
Ddx3y	18.7773	18.1195	18.12	18.3982
Slc22a23	18.1812	21.1874	15.4391	17.6448
Shb	15.1852	17.7799	23.0673	19.6904
Zfp36l2	13.9548	19.1554	15.8206	21.7818
Unc50	17.8796	17.3602	19.1698	18.0897
Atp5g1	20.4659	17.3707	19.0134	17.2868
Ggnbp2	20.0015	15.6489	18.3662	18.0136
Chmp3	17.3012	17.1514	17.4029	19.2598
Stk11	18.028	18.5558	18.4449	18.0939
Gstm6	23.3068	14.5565	20.5515	15.566
Dars	18.5987	18.3257	17.8612	17.4537
Ndufs4	18.9669	16.946	18.7071	18.9062
Gm7964	18.4232	16.2026	19.31	17.4854
Bmp1	18.7627	17.7209	19.1595	18.2848
Acsm3	18.4787	17.72	17.652	17.7203
Htatip2	21.7853	12.4659	19.937	18.4997
Atp6ap1	17.4553	17.7972	17.421	18.3956
Ppp2r1a	18.2028	18.9632	18.1663	17.5911
Sec63	18.1113	18.3875	18.36	18.198
Tfg	16.4283	18.8155	17.2877	18.6773
Camk2n1	19.189	19.428	18.3794	16.5926
Rnf7	17.9342	18.3767	17.6418	18.1245
Crat	15.5184	17.5553	11.2635	20.1153
Cdv3	17.9882	16.8973	17.3867	18.7992
Cul1	17.9327	17.8322	17.7875	18.4915
Paip2	18.346	17.9955	18.4905	17.6979
Jak1	18.9003	18.4753	18.2048	18.4814
Psmd3	17.0953	16.733	18.3953	18.8308
Slc35f5	18.3128	18.813	17.8588	16.4781
Utp3	19.1375	15.7177	18.8019	17.8403
Tmem86b	21.182	19.0483	22.5413	15.0181
Echdc3	21.036	19.3373	17.8235	15.8498
Xpot	17.5652	15.3414	19.1491	19.1259
Atp6v1e1	18.7211	17.1176	17.7869	17.869
Idh3g	19.2532	17.3494	17.0519	17.6949
Cenpx	19.3946	18.4226	18.5223	16.9912
Wwp1	19.1831	16.0569	18.0544	17.8585
Ssb	17.1744	17.5394	18.6929	18.6391
Etfrf1	19.4164	17.2033	18.1233	16.5526
Fbxo3	19.7599	15.5413	17.7283	18.0387
Tor1aip2	18.1667	19.2598	18.6011	16.1564
Cox5b-ps	19.1141	16.6301	17.8917	18.1686
Creld2	12.0227	34.1898	13.8856	14.0629
Map1lc3b	17.7109	18.8774	17.7527	16.8483
Slco2b1	18.8796	17.7264	20.8022	15.9931
Fcf1	17.3104	17.6829	17.3682	16.8174
Mtfr1	18.468	18.1401	16.6919	16.8235
Fbxo31	14.7295	16.3679	17.6349	20.6837
Prxl2c	17.7351	15.531	15.9372	17.5138
Lsr	16.9308	20.9946	19.0763	15.1766
Rabggtb	17.6505	16.7513	17.2126	17.3034
Atp6v0b	17.4427	15.8825	17.4234	17.9534
Ppm1k	18.5086	20.7582	13.8956	15.399
Thnsl2	20.3592	15.6788	17.8386	16.5342
Vps26a	18.3186	16.2416	17.4445	17.7041
Gm7331	19.3237	14.722	18.2571	17.2548
Rbpms2	18.0846	16.2841	17.8525	16.9368
Mbd2	18.0219	18.239	18.2664	16.5511
Dag1	16.8044	18.0359	16.682	18.477
Cd36	16.3847	20.281	12.7116	16.509
Il6st	18.4727	20.5742	15.6405	17.2499
Hipk3	17.5515	15.5763	17.2845	19.4512
Etfbkmt	11.8251	10.6678	13.1894	23.6116
Faah	18.0395	16.6063	16.7139	17.9748
Ide	17.6928	19.5896	15.2549	16.6854
Atp6ap2	16.4643	15.056	17.1874	19.5049
Rps6-ps4	18.3204	16.1159	16.9639	17.6833
Snx2	17.994	15.8725	17.5012	17.5253
Crcp	18.4605	13.8298	20.3756	18.6147
Gstm7	18.3199	18.2401	18.98	14.877
Actr1b	16.7788	16.5664	17.5046	18.0321
Trappc1	16.6244	18.5854	18.3838	16.3242
Psme3	16.8979	16.9843	17.5578	17.8396
Slc1a2	16.4398	17.7454	18.761	17.6713
Esrp2	18.0075	16.4251	16.6189	18.2068
Lypla2	16.3985	18.6279	17.456	16.5772
Gstm4	20.6785	17.1635	16.8286	14.2689
Cmah	17.9172	20.0133	13.0954	15.7869
Hnrnpa1	20.0238	17.7015	16.6867	15.9753
Aprt	21.2313	16.994	20.7075	14.2069
Srp68	16.82	17.6692	17.6614	17.4966
Hnrnpu	17.8614	17.0948	17.0837	16.8842
H2-Eb1	18.1171	19.4056	14.5088	17.6208
Fam136a	19.6141	17.8318	14.9224	16.0841
Sec61a1	16.3486	20.5601	17.2788	15.8726
Serpina7	10.4139	30.0056	11.7529	9.8854
Tomm5	18.7657	17.2769	19.5991	15.9763
Zfand3	16.0471	16.8189	17.3077	17.5274
Ppp2ca	17.0584	16.5816	16.9597	17.44
Gnb1	15.9413	17.4517	16.3096	18.2357
Rpl7l1	16.5874	16.9092	17.5737	17.3372
Angptl8	14.5786	18.4212	14.9273	22.7712
Ramac	17.293	15.4866	19.2592	16.7839
Srd5a1	24.6824	18.5055	12.9154	13.1267
Prox1	17.5996	17.8304	18.3052	15.9535
Uso1	15.8352	19.2429	16.2175	16.3647
Plcxd2	17.6824	22.5628	17.1981	12.845
Ik	16.3932	17.1929	18.0434	17.008
Ypel3	17.8701	15.0821	17.1583	16.4848
Hyal2	18.0824	17.7798	15.3542	17.0383
Ndufc1	17.5215	17.3306	17.6829	16.7719
Map2k2	16.361	16.6012	16.7052	17.8497
Ctsc	17.713	21.7159	18.0447	14.9942
Hs3st3b1	16.408	17.1454	19.4213	16.3634
Rsl1d1	17.5658	14.8752	17.6251	17.5689
Abca8a	21.7428	14.6669	14.0845	15.9755
Mif4gd	16.2322	16.9692	16.2096	18.2376
Timd2	18.7926	16.3788	19.1971	15.1691
Ncln	16.1451	17.3529	16.6425	17.1497
Tmem30b	15.9969	16.9044	15.7026	17.6857
Rfk	17.2893	16.8721	17.8724	17.0756
Wdr26	16.5807	15.087	16.8437	18.5351
Gm2a	20.9676	14.3872	18.7144	15.7944
Atp1b1	15.7991	11.8961	22.1599	20.0116
0610009B22Rik	16.0821	18.3388	16.7866	15.8184
S100a13	20.2348	16.1475	15.6408	15.972
Ywhag	16.4134	17.1356	15.9997	17.2601
Smim26	16.498	14.6002	18.3107	17.3508
Endog	18.3392	16.6	18.3348	16.3284
Slc8b1	18.7399	15.6662	16.8876	17.1272
Nsmf	15.4704	19.0962	14.712	16.0416
Prkar2a	15.9379	16.4043	17.5711	17.8713
Tpp1	15.8781	15.9763	16.1339	17.5444
Mars1	14.3431	16.4548	15.9193	18.2187
Psma2	16.6055	16.3045	16.6119	16.8677
Sdr9c7	14.0463	18.7963	15.43	18.5546
Atl3	16.9807	16.7588	16.8166	16.4435
Spcs3	16.8339	19.3146	17.697	14.6342
Tspan4	19.8375	17.3297	17.9951	14.7681
Grb2	16.1333	16.619	17.7643	18.2017
Tmed7	16.0959	17.1084	17.3587	16.4643
Reep3	15.7828	14.0474	15.3113	18.9459
Tax1bp1	16.4548	16.6722	16.9128	16.8161
C2cd2	17.0779	15.1105	17.3785	16.7435
Mrpl10	16.3671	17.3839	15.8798	16.7066
Maz	15.4619	15.4035	16.7539	17.8724
Lmbrd1	17.3833	16.394	16.2082	16.7786
Lims2	15.784	16.9565	16.3392	16.7148
Ppp6r1	16.5245	17.3848	16.7918	16.7014
Thrsp	15.3942	11.1144	35.0201	10.5374
Tm7sf2	16.8065	18.6085	19.4723	12.953
Wfdc17	19.1671	15.8073	19.7353	17.4988
Sod2	17.5237	16.4915	16.2023	16.4082
Szrd1	16.7229	16.3041	15.643	17.4984
Snora20	14.808	17.6638	15.6018	16.7868
Scamp1	19.6263	16.2858	17.1844	15.4781
Stom	15.7345	16.1729	14.8508	16.7685
Emc3	16.8656	15.7283	15.9547	16.5997
Ak4	19.2915	14.1985	15.5185	17.2788
Tmem123	17.7806	16.8537	17.7895	15.5382
Paip1	16.3302	14.928	15.5425	17.0401
Fdft1	15.4941	18.6782	17.6076	14.2394
Sgpp1	16.3783	14.9645	16.2271	17.5237
Cops7a	16.3269	17.2876	16.3639	15.8633
Hsd3b3	21.2396	16.5308	16.2513	14.1304
Slc48a1	18.7916	15.2297	16.5767	15.3856
Nfix	15.9215	16.0887	17.7937	16.9528
As3mt	17.5941	16.1539	17.4883	14.8168
Mlec	15.8938	21.9619	16.0426	13.8197
Hmox2	15.8899	14.0501	18.3009	17.7529
Tmed9	14.4484	18.8272	17.8209	16.1702
Twf1	15.5063	15.7923	17.4849	16.3412
Atosa	12.4716	17.4681	18.6303	19.3699
St6gal1	16.6399	21.1178	16.5263	12.7471
Abhd6	14.5807	13.1396	12.5399	17.5687
Erbin	16.1579	15.0528	15.867	18.0886
Etnppl	27.6368	5.93129	15.2811	22.0643
Aqp8	17.2251	21.1343	16.4406	9.87029
Kif1b	16.0681	15.5553	15.4247	17.4279
1810055G02Rik	14.2373	15.6954	14.9831	19.3763
Gspt1	16.3265	16.4184	16.2509	17.031
Lypla1	17.555	15.2143	16.0514	15.7475
Slc38a10	16.5233	17.8517	16.6394	15.8166
[truncated: 8,576 more rows]

## Sheet: Figure5(A)_Cluster1-7
gene	cluster
1110038B12Rik	1
1110059E24Rik	1
1700001L05Rik	1
1700023H06Rik	1
2010001A14Rik	1
2200002D01Rik	1
2210039B01Rik	1
2210417A02Rik	1
2310011J03Rik	1
2310030G06Rik	1
2310040G24Rik	1
2610044O15Rik8	1
2610507I01Rik	1
2810013P06Rik	1
2810414N06Rik	1
2900052L18Rik	1
3110040N11Rik	1
4833439L19Rik	1
4921524J17Rik	1
4930480G23Rik	1
4933434E20Rik	1
9030619P08Rik	1
A2ml1	1
Aacs	1
Aamdc	1
AB124611	1
Abca2	1
Abca3	1
Abcd1	1
Abcf1	1
Abcf3	1
Abcg1	1
Abhd10	1
Abhd14a	1
Abhd4	1
Abhd5	1
Abl1	1
Abracl	1
Abtb1	1
Acaca	1
Acacb	1
Acbd3	1
Acbd6	1
Acly	1
Acsl3	1
Acsl4	1
Acss2	1
Actn1	1
Actr1a	1
Acvr1	1
Acvrl1	1
Adi1	1
Adprh	1
Adra1b	1
Aen	1
Agmat	1
Ahr	1
Ahsa2	1
AI597479	1
AI837181	1
Aifm3	1
Akap7	1
Akirin1	1
Akr1b3	1
Akt1	1
Aldh1a7	1
Aldh1l1	1
Aldoc	1
Alg2	1
Alg3	1
Alg5	1
Alox5ap	1
Ambp	1
Ammecr1l	1
Amot	1
Amz2	1
Anapc11	1
Angel1	1
Ankrd13c	1
Ankrd33b	1
Anks4b	1
Ankzf1	1
Ano10	1
Antxr2	1
Anxa11	1
Aopep	1
Ap1ar	1
Ap1s1	1
Ap5b1	1
Apcs	1
Apoa1	1
Apof	1
Apol7a	1
Apool	1
Arfgap3	1
Arhgap12	1
Arhgap18	1
Arhgap19	1
Arhgdib	1
Arhgef19	1
Arhgef26	1
Arhgef5	1
Arid4b	1
Arid5b	1
Arl2bp	1
Arl6	1
Arl6ip5	1
Armt1	1
Arpc5l	1
Arsk	1
Asah1	1
Asnsd1	1
Aspg	1
Asph	1
Ate1	1
Atf6b	1
Atg101	1
Atg14	1
Atg16l1	1
Atg4a	1
Atg5	1
Atox1	1
Atp6v0a1	1
Atp6v0c-ps2	1
Atp6v1b2	1
Atp7b	1
Atpaf1	1
Atxn7l3b	1
AW112010	1
B2m	1
Bad	1
Bag3	1
Bak1	1
Bbln	1
BC031181	1
Bcap29	1
Bcas2	1
Bcas3	1
Bccip	1
Bcl10	1
Bet1l	1
Bhmt-ps1	1
Blcap	1
Bloc1s2	1
Bloc1s6	1
Blvra	1
Blzf1	1
Bmi1	1
Bnip1	1
Bola2	1
Brat1	1
Brd9	1
Brf2	1
Brox	1
Bscl2	1
Bsg	1
Btf3-ps18	1
Btf3l4b	1
Bud31	1
Bzw2	1
C130074G19Rik	1
C1qa	1
C1qb	1
C1qc	1
C3	1
C3ar1	1
C4bp	1
Cabin1	1
Cacul1	1
Cadm4	1
Calhm6	1
Camk1d	1
Capn8	1
Capza1-ps1	1
Card6	1
Carhsp1	1
Carm1	1
Casc3	1
Caskin2	1
Casp7	1
Cbfb	1
Cby1	1
Ccdc122	1
Ccdc125	1
Ccdc159	1
Ccdc163	1
Ccdc47	1
Ccdc59	1
Ccdc61	1
Ccdc9	1
Ccdc91	1
Ccl21a	1
Ccl24	1
Ccl6	1
Ccser2	1
Cd164	1
Cd2bp2	1
Cd300c2	1
Cd302	1
Cd44	1
Cd48	1
Cd52	1
Cd59b	1
Cd5l	1
Cd68	1
Cd79b	1
Cd82	1
Cdc27	1
Cdc42ep4	1
Cdk2ap1	1
Cebpd	1
Cebpzos	1
Cenpb	1
Cep131	1
Cep43	1
Cep85	1
Ces2g	1
Cetn2	1
Cfap97	1
Cfh	1
Cfi	1
Cfp	1
Chac1	1
Chac2	1
Chm	1
Chmp1b2	1
Chmp2a	1
Chmp2b	1
Chp2	1
Cibar1	1
Ckb	1
Cks1b	1
Cldn14	1
Clec12a	1
Clec4a3	1
Clec4f	1
Clec7a	1
Clic1	1
Cmc2	1
Cndp2	1
Cnep1r1	1
Cnih1	1
Cnn2	1
Cnot11	1
Cnot4	1
Cnp	1
Coa4	1
Cobl	1
Cog1	1
Cog6	1
Cog8	1
Col18a1	1
Commd7	1
Commd8	1
Coro1a	1
Cox18	1
Cp	1
Cpb2	1
Cpd	1
Cpn2	1
Cr1l	1
Crlf2	1
Crnkl1	1
Crybg1	1
Csf1r	1
Csf2ra	1
Csf2rb	1
Csgalnact2	1
Csnk1d	1
Csnk1g2	1
Cst3	1
Cstf1	1
Cstf2t	1
Cstf3	1
Ctdnep1	1
Ctdsp2-ps	1
Ctnnd1	1
Ctps	1
Ctsa	1
Ctsd	1
Ctso	1
Ctss	1
Cttn	1
Ctu1	1
Cuta	1
Cutal	1
Cxcl14	1
Cxxc1	1
Cyb561	1
Cyb5r1	1
Cyb5r4	1
Cyfip1	1
Cyp20a1	1
Cyp2c39	1
Cyp2c40	1
Cyp3a13	1
Cyp4a32	1
Cyp7a1	1
Cyth4	1
Czib	1
D17H6S53E	1
D6Wsu163e	1
Dad1	1
Daglb	1
Dap	1
Dap3	1
Dck	1
Dctn5	1
Dctn6	1
Ddx10	1
Ddx24	1
Ddx49	1
Ddx59	1
Deaf1	1
Defb1	1
Derl1	1
Derl2	1
Dexi	1
Dglucy	1
Dhcr24	1
Dhcr7	1
Diaph2	1
Dmac1	1
Dmac2l	1
Dmap1	1
Dmd	1
Dmpk	1
Dnaaf10	1
Dnajb12	1
Dnajc10	1
Dnajc15	1
Dnajc17	1
Dnajc2	1
Dnajc4	1
Dock4	1
Dpcd	1
Dpm2	1
Dpp3	1
Dpp7	1
Dtd1	1
Dtd2	1
Dusp12	1
Dusp16	1
Dusp19	1
Dut	1
Dync2i2	1
Dyrk1b	1
Ebp	1
Ebpl	1
Edem1	1
Ehd1	1
Eif2b1	1
Eif2d	1
Eif4e	1
Eif5b	1
Eipr1	1
Elp3	1
Emc1	1
Emd	1
Endov	1
Engase	1
Enho	1
Enpp5	1
ENSMUSG00000095742	1
ENSMUSG00000119971	1
ENSMUSG00000119987	1
ENSMUSG00000120166	1
ENSMUSG00000120250	1
ENSMUSG00000120443	1
ENSMUSG00000120473	1
ENSMUSG00000120481	1
ENSMUSG00000120725	1
ENSMUSG00000120739	1
ENSMUSG00000120882	1
ENSMUSG00000120992	1
ENSMUSG00000121034	1
ENSMUSG00000121142	1
ENSMUSG00000121477	1
Eogt	1
Eola1	1
Epm2a	1
Ercc5	1
Erg28	1
Ergic1	1
Esr1	1
Etv6	1
Eva1b	1
Evl	1
Ewsr1	1
Exosc1	1
Exosc3	1
Exosc5	1
Exosc8	1
Extl1	1
F10	1
F11	1
F2	1
Faap100	1
Faap20	1
Faap24	1
Fadd	1
Fads1	1
Fah	1
Faim	1
Fam174a	1
Fam193a	1
Fam219a	1
Fam25c	1
Fam32a	1
Fam3a	1
Fam81a	1
Fam98b	1
Fancl	1
Fasn	1
Fbxo42	1
Fcer1g	1
Fcgr3	1
Fdft1	1
Fdps	1
Fdxr	1
Fem1c	1
Fes	1
Fgfr1	1
Fgl1	1
Fhip1a	1
Fhit	1
Fig4	1
Fkbp11	1
Fkbp15	1
Fkbp7	1
Fkbpl	1
Fli1	1
Flii	1
Fn3krp	1
Foxk2	1
Fpr1	1
Frg1	1
Fuca2	1
Fyb	1
Fyb2	1
Fzr1	1
G3bp2	1
G6pc3	1
Galns	1
Gamt	1
Gatc	1
Gba2	1
Gcc1	1
Gcc2	1
Gdpgp1	1
Gemin5	1
Gemin7	1
Ginm1	1
Gipc1	1
Gjb1	1
Gla	1
Gle1	1
Gltp	1
Gm10051	1
Gm10123	1
Gm10136	1
Gm10146	1
Gm10180	1
Gm10240	1
Gm10254	1
Gm10269	1
Gm10288	1
Gm10382	1
Gm10819	1
Gm11249	1
Gm11353	1
Gm11423	1
Gm11518	1
Gm11772	1
Gm11942	1
Gm12184	1
Gm12191	1
Gm12195	1
Gm12247	1
Gm12276	1
Gm12657	1
Gm12715	1
Gm12854	1
Gm12989	1
Gm13203	1
Gm13552	1
Gm13803	1
Gm14305	1
Gm14567	1
Gm15318	1
Gm15361	1
Gm15502	1
Gm15835	1
Gm15899	1
Gm16418	1
Gm1943	1
Gm19680	1
Gm19774	1
Gm20319	1
Gm20457	1
Gm2614	1
Gm26180	1
Gm27216	1
Gm2962	1
Gm30025	1
Gm32872	1
Gm33447	1
Gm3571	1
Gm36245	1
Gm3724	1
Gm37768	1
Gm41231	1
Gm4202	1
Gm42047	1
Gm43305	1
Gm43442	1
Gm4459	1
Gm44950	1
Gm45871	1
Gm47441	1
Gm47465	1
Gm4756	1
Gm49172	1
Gm49326	1
Gm49437	1
Gm49668	1
Gm49933	1
Gm5425	1
Gm54543	1
Gm55094	1
Gm5805	1
Gm5873	1
Gm6421	1
Gm6477	1
Gm6542	1
Gm6552	1
Gm7327	1
Gm7392	1
Gm7730	1
Gm7816	1
Gm8451	1
Gm8783	1
Gm9791	1
Gna14	1
Gng5	1
Gnl1	1
Golgb1	1
Golim4	1
Gopc	1
Gorasp1	1
Gorasp2	1
Gosr2	1
Gpatch4	1
Gpbp1	1
Gpn3	1
Gpr107	1
Gpr155	1
Gpr180	1
Gpr89	1
Gprc5c	1
Gpsm2	1
Gpx7	1
Gramd1c	1
Grina	1
Grk3	1
Grn	1
Gsdmd	1
Gskip	1
Gstm5	1
Gstm7	1
Gtf2a2	1
Gyg	1
H2-D1	1
H2-K1	1
H2-Q10	1
H2-Q7	1
H2-T22	1
H2aj	1
H3f3b	1
H3f3c	1
Haao	1
Habp2	1
Habp4	1
Hacd1	1
Hacd2	1
Hapln4	1
Harbi1	1
Haus7	1
Hc	1
Hdac1-ps	1
Hdac3	1
Hdgfl2	1
Heatr1	1
Hexa	1
Hexb	1
Hgfac	1
Hhex	1
Higd1a	1
Hivep1	1
Hjurp	1
Hmbs	1
Hmg20a	1
Hmgb1-ps2	1
Hmgb2	1
Hmgcr	1
Hmgn2	1
Hp	1
Hpn	1
Hps1	1
Hps6	1
Hpx	1
Hs2st1	1
Hs3st3b1	1
Hsbp1	1
Hsd17b2	1
Hspa14	1
Htatsf1	1
Hycc1	1
Idnk	1
Idua	1
Ifi30	1
Ifi35	1
Ifitm2	1
Ifngr2	1
Ift20	1
Ift22	1
Ift27	1
Ift46	1
Ift74	1
Iftap	1
Igsf6	1
Ik	1
Ikbkb	1
Il13ra1	1
Il17ra	1
Il18bp	1
Ilf2	1
Inf2	1
Ing3	1
Inpp1	1
Inpp5b	1
Insig1	1
Ints9	1
Ip6k2	1
Iqsec1	1
Irf2	1
Isoc2a	1
Isyna1	1
Itga7	1
Itgb2	1
Itih1	1
Itih3	1
Itih4	1
Itm2c	1
Itsn2	1
Izumo4	1
Jarid2	1
Jmjd6	1
Jrkl	1
Kalrn	1
Kansl1l	1
Kcnk6	1
Kcnn1	1
Kctd3	1
Kctd9	1
Kdelr1	1
Khdrbs1	1
Kif13a	1
Kif2a	1
Kiz	1
Klhdc4	1
Klhl12	1
Klhl2	1
Klhl25	1
Klhl42	1
Kng1	1
Kng2	1
Kremen1	1
Krtcap2	1
Lamtor2	1
Laptm5	1
Lbr	1
Lclat1	1
Lcn2	1
Ldhd	1
Ldlrad4	1
Lect2	1
Leng1	1
Leprotl1	1
Lgals3	1
Lgmn	1
Lgr4	1
Limd2	1
Limk2	1
Lims1	1
Llgl1	1
Lman1	1
Lmbr1	1
Lmf1	1
Lmf2	1
Lmna	1
Lmo7	1
Lpin3	1
Lrig1	1
Lrpap1	1
Lrrc20	1
Lrrc25	1
Lrrc3	1
Lrrc42	1
Lsm1	1
Lsm5	1
Lsm6	1
Lsm8	1
Lst1	1
Lta4h	1
Ltbr	1
Luc7l3	1
Lyn	1
Lyplal1	1
Lyrm2	1
Lysmd4	1
M6pr	1
Mad2l2	1
Malsu1	1
Man2b2	1
Map2k3	1
Marco	1
Masp1	1
Max	1
Mbd2	1
Mbtps2	1
Mcfd2	1
Mcm3	1
Mdp1	1
Meak7	1
Med10	1
Med21	1
Med28	1
Med29	1
Med8	1
Med9	1
Metap1d	1
Mettl1	1
Mettl18	1
Mettl21a	1
Mettl27	1
Mettl6	1
Mettl9	1
Mfsd1	1
Mfsd13a	1
Mfsd3	1
Mfsd6	1
Mgat2	1
Mgat5	1
Mgmt	1
Micu2	1
Mid1ip1	1
Mief1	1
Mien1	1
Minpp1	1
Mis12	1
Mkrn1	1
Mllt1	1
Mlx	1
Mmp14	1
Mmp19	1
Mnat1	1
Mob3a	1
Mocs3	1
Mon1a	1
Mospd2	1
Moxd1	1
Mpnd	1
Mpzl2	1
Mpzl3	1
Mrap	1
Mrpl16	1
Mrpl27	1
Mrpl4	1
Mrpl54	1
Mrps12	1
Mrps25	1
Mrps26	1
Mrs2	1
Msra	1
Msrb2	1
Mst1	1
mt-Nd4l	1
Mtf1	1
Mthfsl	1
Mtln	1
Mug2	1
Mup-ps10	1
Mup-ps13	1
Mup-ps16	1
Mup1	1
Mup11	1
Mup2	1
Mup22	1
Mvd	1
Mvk	1
Myadm	1
Myh10	1
Myl6	1
Mzt2	1
Naa35	1
Naa40	1
Nab2	1
Nap1l4	1
Narf	1
Nat8f1	1
Nat8f4	1
Ncapd3	1
Ncdn	1
Nckap1l	1
Ndc1	1
Ndufaf7	1
Ndufc1	1
Ndufs6b	1
Nelfa	1
Nemf	1
Nenf	1
Neu1	1
Niban2	1
Nkiras2	1
Nle1	1
Nlrx1	1
Nme1	1
Nme4	1
Nme6	1
Nme7	1
Nmi	1
Nmt1	1
Nnmt	1
Nol10	1
Nol12	1
Nol9	1
Nostrin	1
Npc2	1
Nphp1	1
Nr2c1	1
Nr5a2	1
Nsdhl	1
Nt5dc1	1
Ntmt1	1
Ntpcr	1
Nub1	1
Nubp1	1
Nudcd2	1
Nudt14	1
Nudt16	1
Nudt16l1	1
Nudt18	1
Nudt2	1
Nup155	1
Nup93	1
Oard1	1
Oaz2	1
Odad3	1
Odr4	1
Ofd1	1
Ogfr	1
Oip5os1	1
Oma1	1
Orc4	1
Orc6	1
Orm1	1
Orm2	1
Orm3	1
Ormdl1	1
Ostm1	1
Oxct1	1
P2rx4	1
Paf1	1
Pafah2	1
Paip2	1
Paox	1
Parn	1
Parp10	1
Parp2	1
Pcbp4	1
Pcid2	1
Pcnx4	1
Pcsk9	1
Pdcd11	1
Pdcl	1
Pdlim1	1
Pdzd11	1
Pdzrn3	1
Pex10	1
Pex11b	1
Pex12	1
Pex16	1
Pex2	1
Pf4	1
Pfkfb1	1
Pfkfb3	1
Pgam1-ps2	1
Pgap2	1
Pgd	1
Pgls	1
Phaf1	1
Phax	1
Phf6	1
Phf8	1
Pierce2	1
Pigp	1
Pigs	1
Pigv	1
Pik3cb	1
Pip4k2a	1
Pkig	1
Pklr	1
Pla2g15	1
Plaat3	1
Plbd1	1
Pld4	1
Plg	1
Plpp2	1
Plppr2	1
Plxnb1	1
Pm20d1	1
Pmm2	1
Pmvk	1
Poglut1	1
Pold3	1
Pold4	1
Poldip3	1
Poll	1
Polr1c	1
Polr2d	1
Polr2l	1
Polr3g	1
Polr3h	1
Pomp	1
Pou2af2	1
Ppa2	1
Ppbp	1
Ppib	1
Ppil4	1
Ppl	1
Ppm1m	1
Ppp1cc	1
Ppp1r14a	1
Ppp1r16a	1
Ppp1r18	1
Ppp1r7	1
Ppp2r3c	1
Ppt1	1
Ppt2	1
Pradc1	1
Prepl	1
Prex1	1
Prkaca	1
Prkcz2	1
Prkra	1
Prmt9	1
Prnp	1
Pros1	1
Proser2	1
Prox1	1
Prpf6	1
Prps2	1
Prxl2a	1
Psen2	1
Psma4	1
Psma5-ps	1
Psmb10	1
Psmb9	1
Psmd7	1
Psme1	1
Psme2	1
Psme3ip1	1
Psmg2	1
Pstpip2	1
Ptdss2	1
Pter	1
Ptges2	1
Ptgs1	1
Ptpra	1
Pttg1	1
Pxylp1	1
Pzp	1
Qars	1
Qdpr	1
Qrsl1	1
R3hcc1	1
R3hdm4	1
Rab11b-ps2	1
Rab12	1
Rab24	1
Rab31	1
Rab3gap1	1
Rab5b	1
Rab8a	1
Rabepk	1
Rabif	1
Rabl3	1
Rac2	1
Rad50	1
Rap2c	1
Rars2	1
Rbck1	1
Rbis	1
Rbm26	1
Rbm27	1
Rbm3-ps	1
Rbm39	1
Rbm43	1
Rbm45	1
Rbm48	1
Rbm5	1
Rbmx	1
Rbp1	1
Rcan1	1
Rcan2	1
Rcc1l	1
Rcor1	1
Rdh10	1
Rdh11	1
Rdh14	1
Reep4	1
Relch	1
Reps2	1
Rfc5	1
Rft1	1
Rfwd3	1
Rgl3	1
Rgp1	1
Rhbdd3	1
Rilpl2	1
Ring1	1
Ripor1	1
Rnase4	1
Rnf113a1	1
Rnf114	1
Rnf141	1
Rnf169	1
Rnf181	1
Rnf34	1
Rnf40	1
Rnf43	1
Rnh1	1
Rogdi	1
Ropn1l	1
Rp2	1
Rp9	1
Rpa1	1
Rpa2	1
Rpain	1
Rpap2	1
Rpl17-ps8	1
Rpl3-ps1	1
Rpl30-ps1	1
Rpl30-ps10	1
Rpl36a-ps1	1
Rpn2	1
Rpp25l	1
Rps2-ps6	1
Rpsa-ps2	1
Rras	1
Rrp7a	1
Rrp9	1
Rspry1	1
Rtel1	1
Rtl8b	1
Rtn3	1
Rusf1	1
Rwdd2b	1
S100a8	1
S100a9	1
S1pr1	1
Saa1	1
Saa2	1
Saa3	1
Safb	1
Sall1	1
Sap18b	1
Sbk1	1
Scand1	1
Scfd2	1
Scly	1
Scmh1	1
Scpep1	1
Sdc3	1
Sdhaf2	1
Sdhaf4	1
Sec13	1
Sec14l1	1
Sec22a	1
Sec61g	1
Sec63	1
Selenof	1
Selenoh	1
Serpina11	1
Serpina3m	1
Serpina4-ps1	1
Serpinf2	1
Serping1	1
Sf3a2	1
Sf3a3	1
Sft2d1	1
Sgsh	1
Sh3bgrl3	1
Sh3bp2	1
Sh3yl1	1
Shc1	1
Shkbp1	1
Shroom1	1
Sigmar1	1
Sike1	1
Sipa1	1
Siva1	1
Slbp	1
Slc10a2	1
Slc11a1	1
Slc12a9	1
Slc13a3	1
Slc13a5	1
Slc15a3	1
Slc1a2	1
Slc23a1	1
Slc25a1	1
Slc25a15	1
Slc25a19	1
Slc25a38	1
Slc25a44	1
Slc26a11	1
Slc2a8	1
Slc30a4	1
Slc30a7	1
Slc35a4	1
Slc35b2	1
Slc35c1	1
Slc35c2	1
Slc35e3	1
Slc39a11	1
Slc3a1	1
Slc45a4	1
Slc46a1	1
Slc47a1	1
Slc66a1	1
Slc6a12	1
Slc9a3r1	1
Slco2b1	1
Slfn2	1
Smarcad1	1
Smarce1	1
Smc3	1
Smco4	1
Smdt1	1
Smim15	1
Smim20	1
Smim29	1
Smim7	1
Smndc1	1
Smo	1
Smox	1
Smpd1	1
Smpd2	1
Snai2	1
Snapin	1
Snord138	1
Snord72	1
Snrnp25	1
Snrnp40	1
Snrpa	1
Snrpd2	1
Snrpert	1
Snx1	1
Snx10	1
Snx11	1
Snx12	1
Snx14	1
Snx25	1
Sort1	1
Spata5	1
Spats2	1
Spcs1	1
Specc1l	1
Spg21	1
Spi1	1
Spns2	1
Sppl2b	1
Spryd3	1
Sptlc2	1
Sri	1
Srp14	1
Srp54c	1
Srpr	1
Srxn1	1
Ssbp1	1
Ssr2	1
St6galnac6	1
Stambp	1
Stard3nl	1
Stard4	1
Stat5b	1
Stau2	1
Stimate	1
Stk11	1
Stk11ip	1
Ston2	1
Strip1	1
Stx18	1
Stx5a	1
Stx7	1
Stx8	1
Stxbp6	1
Sub1	1
Sult1e1	1
Sumf2	1
Susd4	1
Svbp	1
Swsap1	1
Syk	1
Syne1	1
Sys1	1
Syt1	1
Tagap1	1
Taldo1	1
Tank	1
Tapbp	1
Tapbpl	1
Tarbp1	1
Tatdn3	1
Tbc1d10a	1
Tbc1d10b	1
Tbc1d13	1
Tbc1d14	1
Tbc1d22a	1
Tbcc	1
Tbcd	1
Tbk1	1
Tbl2	1
Tbrg1	1
Tcf3	1
Tcirg1	1
Tecr	1
Tent5c	1
Terf2ip	1
Tert	1
Tfb1m	1
Tfdp1	1
Tff3	1
Tfpt	1
Tgm1	1
Themis2	1
Thrap3	1
Thrsp	1
Thtpa	1
Ticam1	1
Tipin	1
Tirap	1
Tlcd1	1
Tlcd2	1
Tm7sf2	1
Tma7	1
Tmed10	1
Tmed10-ps	1
Tmed7	1
Tmem165	1
Tmem167	1
Tmem176a	1
Tmem176b	1
Tmem179b	1
Tmem18	1
Tmem181a	1
Tmem184c	1
Tmem19	1
Tmem208	1
Tmem238	1
Tmem250-ps	1
Tmem258	1
Tmem268	1
Tmem41b	1
Tmem62	1
Tmem71	1
Tmem80	1
Tmem86b	1
Tmem87b	1
Tmem97	1
Tmem9b	1
Tmprss2	1
Tmsb4x	1
Tmx2	1
Tnfaip8l2	1
Tnfrsf1a	1
Tnip2	1
Tomm5	1
Top1mt	1
Tor1aip2	1
Tor2a	1
Tpm1	1
Tpm3-rs7	1
Tpmt	1
Traf3ip1	1
Traf7	1
Trafd1	1
Tram1	1
Trappc1	1
Trappc11	1
Trappc13	1
Trappc4	1
Trappc6a	1
Trf	1
Triap1	1
Trim11	1
Trim12a	1
Trim13	1
Trim30d	1
Trim44	1
Trip12	1
Trmt6	1
Trp53rka	1
Trub2	1
Tsc22d3	1
Tsen54	1
Tshz2	1
Tspo	1
Tspyl2	1
Tst	1
Tstd1	1
Tstd3	1
Ttc13	1
Ttc32	1
Ttc9c	1
Tubd1	1
Tubgcp2	1
Tubgcp3	1
Tuft1	1
Tusc3	1
Tut1	1
Twf2	1
Txn1	1
Txndc11	1
Uaca	1
Ubald1	1
Ubald2	1
Ubd	1
Ube2d1	1
Ube2o	1
Ube2u	1
Ube2v2	1
Ubl5	1
Ubl7	1
Ubn1	1
Ubr7	1
Ufl1	1
Ufsp2	1
Ugt1a5	1
Ulk1	1
Unc93b1	1
Unk	1
Uprt	1
Usp28	1
Usp8	1
Utp14b	1
Uvssa	1
Vasn	1
Vasp	1
Vat1	1
Vbp1	1
Vipas39	1
Vps26b	1
Vps36	1
Vps37c	1
Vps39	1
Vps4b	1
Vta1	1
Vtn	1
Washc2	1
Washc3	1
Wbp4	1
Wdr20	1
Wdr37	1
Wdr53	1
Wdr83os	1
Wfdc21	1
Wipi1	1
Wwp2	1
Xkr8	1
Xpnpep1	1
Xrcc3	1
Xrcc4	1
Yeats4	1
Yipf3	1
Yipf5	1
Yrdc	1
Ywhaq-ps3	1
Zcchc17	1
Zcchc8	1
Zdhhc12	1
Zdhhc18	1
Zdhhc7	1
Zdhhc9	1
Zer1	1
Zfp213	1
Zfp27	1
Zfp386	1
Zfp444	1
Zfp51	1
Zfp53	1
Zfp65	1
Zfp672	1
Zfp691	1
Zfp932	1
Zfp938	1
Zfp942	1
Zfp944	1
Zfp953	1
Zfp971	1
Zkscan5	1
Zmat2	1
Zmat5	1
Zmpste24	1
Zscan29	1
Zyx	1
0610031O16Rik	2
1110013H19Rik	2
1110028F11Rik	2
1110032A03Rik	2
1190007I07Rik	2
1700028E10Rik	2
1700045H11Rik	2
1810010H24Rik	2
1810013L24Rik	2
1810021B22Rik	2
1810030O07Rik	2
1810034E14Rik	2
1810037I17Rik	2
2210016L21Rik	2
2210408F21Rik	2
2310010J17Rik	2
2310015A16Rik	2
2310022B05Rik	2
2610008E11Rik	2
2610528J11Rik	2
4931406C07Rik	2
4931408D14Rik	2
4931414P19Rik	2
5033406O09Rik	2
5730455P16Rik	2
6030458C11Rik	2
9330162012Rik	2
A630031M04Rik	2
Abat	2
Abca8a	2
Abca8b	2
Abhd11	2
Abhd12	2
Acad8	2
Acad9	2
Acadsb	2
Acp1	2
Acpp	2
Acsm1	2
Acsm3	2
Actr3	2
Acvr1b	2
Acyp1	2
Adam23	2
Adamdec1	2
Adgre1	2
Adgre4	2
Adgrf1	2
Adh5	2
Adipor1	2
Adprm	2
Adss	2
Ahsg	2
Ak3	2
Akr1b8	2
Akr1c6	2
Akr1e1	2
Alas2	2
Alcam	2
Aldh1a1	2
Aldh1b1	2
Aldh3b1	2
Aldh4a1	2
Aldh8a1	2
Alpl	2
Amdhd1	2
Anapc4	2
Ankrd27	2
Ankrd40	2
Ankrd49	2
Anp32a	2
Anxa4	2
Ap3b1	2
Ap4s1	2
Apba3	2
Apoa4	2
Apoc2	2
Apoc3	2
Apol9b	2
Apoo	2
Appl1	2
Aprt	2
Aptx	2
Aqp11	2
Aqp4	2
Arfrp1	2
Arhgap29	2
Arhgap42	2
Arhgef10l	2
Arid4a	2
Arl13b	2
Arl15	2
Arl16	2
Arl4d	2
Arl5b	2
Arl8b	2
Armc10	2
Armc8	2
Arntl	2
Arpc1a	2
Arpin	2
Arrdc4	2
As3mt	2
Asap2	2
Asf1a	2
Asgr1	2
Asgr2	2
Asrgl1	2
Atad1	2
Atf4	2
Atg12	2
Atg4b	2
Atic	2
Atl3	2
Atp5a1	2
Atp5e	2
Atp5g1	2
Atp5j2	2
Atp5pb	2
Atp5pb-ps	2
Atp6v0d2	2
Atp6v0e	2
Atp6v1c1	2
Atpif1	2
AU021092	2
Auh	2
Axin2	2
B4galt5	2
B630019A10Rik	2
B930025P03Rik	2
Baat	2
Banf1	2
BC024139	2
BC029722	2
Bcam	2
Bcap31	2
Bcat2	2
Bet1	2
Bex3	2
Bhmt2	2
Bid	2
Bivm	2
Bloc1s5	2
Bmp6	2
Bmt2	2
Bola3	2
Borcs8	2
Bpgm	2
Brd7	2
Btbd2	2
Btg1	2
C030006K11Rik	2
C1d	2
C1s1	2
C2	2
C77080	2
C8b	2
C8g	2
Calm2	2
Calm3	2
Camk2b	2
Camk2n1	2
Cand1	2
Capns1	2
Car2	2
Car5a	2
Casd1	2
Cat	2
Cbfa2t2	2
Cblc	2
Cbr4	2
Cbx1	2
Ccdc43	2
Ccdc85b	2
Ccl9	2
Ccndbp1	2
Ccnl1	2
Ccnt1	2
Cd207	2
Cd24a	2
Cd300a	2
Cd300ld	2
Cd83	2
Cd86	2
Cd99l2	2
Cda	2
Cdc14b	2
Cdc16	2
Cdc42se1	2
Cdh1	2
Cdhr5	2
Cdk4	2
Cds2	2
Cebpe	2
Cenpx	2
Cers2	2
Cers6	2
Cert1	2
Ces2c	2
Ces3b	2
Cetn3	2
Cfap36	2
Cfap418	2
Cfhr1	2
Chchd2	2
Chchd2l	2
Chd1	2
Chd2	2
Chmp5	2
Chn2	2
Chp1	2
Churc1	2
Ciao2b	2
Cib3	2
Cilk1	2
Cisd1	2
Cisd3	2
Clcn2	2
Clcn3	2
Cldn1	2
Cldn12	2
Cldn5	2
Clec14a	2
Clec2h	2
Clec4a1	2
Clec4g	2
Clint1	2
Clk1	2
Clmn	2
Clpp	2
Cmbl	2
Cntrl	2
Cog2	2
Colgalt1	2
Commd1	2
Copg2	2
Cops2	2
Cops7b	2
Cops9	2
Coq7	2
Coq8b	2
Coro1b	2
Cox14	2
Cox17	2
Cox6b1	2
Cox7c-ps1	2
Cpeb3	2
Cpq	2
Cpsf4l	2
Cptp	2
Crebzf	2
Creld1	2
Crip1	2
Crkl	2
Cryz	2
Csk	2
Csnk1a1	2
Csrp1	2
Csrp3	2
Ctbs	2
Ctdsp2	2
Ctps2	2
Ctsb	2
Cttnbp2nl	2
Cwc25	2
Cxcl16	2
Cyb5r3	2
Cyba	2
Cybb	2
Cyp17a1	2
Cyp2a12	2
Cyp2c67	2
Cyp2c70	2
Cyp2f2	2
Cyp4a12b	2
Cyp4b1	2
Cyp4f16	2
Cyp8b1	2
D3Ertd751e	2
D5Ertd579e	2
D630039A03Rik	2
Daam1	2
Dab2	2
Dapk1	2
Dars	2
Dcaf7	2
Dclre1a	2
Dcun1d1	2
Ddc	2
Ddo	2
Ddx18	2
Ddx47	2
Dedd2	2
Dele1	2
Dennd2d	2
Depdc7	2
Dhfr	2
Dhrs3	2
Dhrs7	2
Dhx35	2
Dhx36	2
Dido1	2
Dis3l2	2
Dld	2
Dlg3	2
Dnajb4	2
Dnajc13	2
Dnajc24	2
Dnajc30	2
Dnal4	2
Dnlz	2
Dnmt3a	2
Dnph1	2
Dock1	2
Dock8	2
Dph7	2
Dpp4	2
Dpyd	2
Dram2	2
Dsc2	2
Dse	2
Dusp6	2
Dynlt3	2
Eapp	2
Ear2	2
Ebna1bp2	2
Echdc3	2
Echs1	2
Eef1a1-ps1	2
Eef2k	2
Eef2kmt	2
Eepd1	2
Efcab2	2
Efl1	2
Efnb1	2
Ehmt2	2
Eif1	2
Eif3j2	2
Eif3k	2
Eif4a2	2
Eif4h	2
Elf1	2
Elk3	2
Ell	2
Elovl6	2
Emc2	2
Emc9	2
Emp3	2
Endog	2
Eno1b	2
Enpp2	2
Enpp3	2
ENSMUSG00000119959	2
ENSMUSG00000120338	2
ENSMUSG00000120675	2
ENSMUSG00000120967	2
ENSMUSG00000121096	2
ENSMUSG00000121137	2
ENSMUSG00000121179	2
ENSMUSG00000121213	2
ENSMUSG00000121214	2
Entpd5	2
Eps15	2
Erbb3	2
Etfrf1	2
Eva1a	2
Ext2	2
F13b	2
F3	2
F7	2
F8	2
F9	2
Fads6	2
Fam102a	2
Fam136a	2
Fam169b	2
Fam174b	2
Fam174c	2
Fam219b	2
Fam222a	2
Fam234a	2
Fam3c	2
Fam47e	2
Fam53b	2
Fars2	2
Fastk	2
Fbf1	2
Fbh1	2
Fbxl17	2
Fbxo11	2
Fbxo21	2
Fbxo30	2
Fbxo36	2
Fbxo9	2
Fcgr4	2
Fdx1	2
Fgd4	2
Fgr	2
Flcn	2
Fmc1	2
Fndc4	2
Fnip2	2
Foxj3	2
Fra10ac1	2
Frg2f1	2
Frrs1	2
Ftcd	2
Ftl1-ps1	2
Fubp1	2
Fundc1	2
Fundc2	2
Fyco1	2
G6pdx	2
Gabarap	2
Gabarapl1	2
Gabarapl2	2
Gal3st1	2
Galk2	2
Galnt11	2
Gar1	2
Gata4	2
Gatd1	2
Gatd3a	2
Gatm	2
Gc	2
Gcat	2
Gcdh	2
Gclm	2
Gcsh	2
Gdi2	2
Gga3	2
Ggps1	2
Ghitm	2
Ghr	2
Gimap1	2
Gimap4	2
Gimap6	2
Glmp	2
Glrx3	2
Glyat	2
Gm10036	2
Gm10039	2
Gm10076	2
Gm10157	2
Gm10222	2
Gm10736	2
Gm10925	2
Gm11337	2
Gm11695	2
Gm11752	2
Gm11844	2
Gm12033	2
Gm12070	2
Gm12350	2
Gm12354	2
Gm12781	2
Gm13340	2
Gm13394	2
Gm13436	2
Gm13456	2
Gm13493	2
Gm13522	2
Gm13680	2
Gm13775	2
Gm14038	2
Gm14097	2
Gm14269	2
Gm14270	2
Gm14292	2
Gm14326	2
Gm14388	2
Gm14403	2
Gm14410	2
Gm14719	2
Gm15343	2
Gm15387	2
Gm15429	2
Gm15500	2
Gm15590	2
Gm15622	2
Gm15710	2
Gm15746	2
Gm15883	2
Gm16157	2
Gm16199	2
Gm16548	2
Gm17828	2
Gm19426	2
Gm20186	2
Gm20300	2
Gm2058	2
Gm21049	2
Gm21399	2
Gm2223	2
Gm23301	2
Gm24400	2
Gm24927	2
Gm2810	2
Gm2814	2
Gm28172	2
Gm28438	2
Gm28439	2
Gm28875	2
Gm29216	2
Gm2999	2
Gm30262	2
Gm30301	2
Gm31105	2
Gm31583	2
Gm32461	2
Gm32624	2
Gm33989	2
Gm34235	2
Gm36738	2
Gm38345	2
Gm40770	2
Gm40787	2
Gm43587	2
Gm44243	2
Gm44787	2
Gm45044	2
Gm45425	2
Gm47467	2
Gm48633	2
Gm49463	2
Gm49980	2
Gm54512	2
Gm54825	2
Gm5524	2
Gm5559	2
Gm5617	2
Gm5637	2
Gm5641	2
Gm5854	2
Gm5905	2
Gm6204	2
Gm6206	2
Gm6382	2
Gm6402	2
Gm6652	2
Gm6665	2
Gm6685	2
Gm7206	2
Gm7308	2
Gm7336	2
Gm7623	2
Gm8069	2
Gm8116	2
Gm9001	2
Gm9800	2
Gm9845	2
Gmfb	2
Gna12	2
Gnai3	2
Gng11	2
Gnpda1	2
Gns	2
Golga7	2
Got2	2
Gpcpd1	2
Gphn	2
Gpr146	2
Gpr182	2
Gpsm3	2
Gpx1	2
Grb14	2
Grb7	2
Grik5	2
Gsap	2
Gse1	2
Gstk1	2
Gstm2	2
Gstm4	2
Gstp2	2
Gstt1	2
Gtf2a1	2
Gtf2e1	2
Gtf2h3	2
Gtf3c3	2
Gtpbp10	2
Gtpbp3	2
[truncated: 8,455 more rows]

## Sheet: Figure5(B)_NG_vs_CG_P<0.05
NG_vs_CG
gene_ID	gene_name	log2FoldChange	pvalue
ENSMUSG00000029368	Alb	-0.433802	0.00824379
ENSMUSG00000064351	mt-Co1	-0.380965	0.00610302
ENSMUSG00000064370	mt-Cytb	-0.374424	0.0137301
ENSMUSG00000064345	mt-Nd2	-0.364151	0.0220374
ENSMUSG00000064367	mt-Nd5	-0.382215	0.0150255
ENSMUSG00000064341	mt-Nd1	-0.44079	0.00033214
ENSMUSG00000064373	Selenop	-0.270269	0.00473014
ENSMUSG00000033831	Fgb	0.766174	0.0125852
ENSMUSG00000028001	Fga	0.77056	0.0378943
ENSMUSG00000025991	Cps1	-0.545028	0.0056181
ENSMUSG00000071178	Serpina1b	-0.316989	2.83976e-06
ENSMUSG00000005681	Apoa2	-0.289125	0.000802449
ENSMUSG00000064363	mt-Nd4	-0.369363	0.0427436
ENSMUSG00000037742	Eef1a1	-0.223332	0.00163673
ENSMUSG00000024990	Rbp4	-0.27333	0.011168
ENSMUSG00000028307	Aldob	-0.402935	0.000119522
ENSMUSG00000033860	Fgg	0.747694	0.0169723
ENSMUSG00000061808	Ttr	-0.295475	0.0115143
ENSMUSG00000028011	Tdo2	-0.253585	0.044725
ENSMUSG00000020777	Acox1	0.836139	1.33398e-05
ENSMUSG00000027597	Ahcy	-0.662113	4.98293e-06
ENSMUSG00000034994	Eef2	-0.230691	0.000812355
ENSMUSG00000033022	Cdo1	-0.419154	0.000565938
ENSMUSG00000057400	Ces1c	-0.571775	2.62104e-07
ENSMUSG00000071177	Serpina1d	-0.287275	0.000498605
ENSMUSG00000026193	Fn1	0.39342	0.0135492
ENSMUSG00000000049	Apoh	-0.191706	0.0125908
ENSMUSG00000076441	Ass1	-0.678927	0.00335967
ENSMUSG00000029445	Hpd	-0.464242	0.00037508
ENSMUSG00000026664	Phyh	-0.333537	0.00162726
ENSMUSG00000073418	C4b	0.552825	0.0116604
ENSMUSG00000019987	Arg1	-0.528659	0.00807907
ENSMUSG00000056035	Cyp3a11	-1.68614	5.60896e-08
ENSMUSG00000037053	Azgp1	-0.287552	6.70694e-06
ENSMUSG00000028186	Uox	-0.318034	0.0113194
ENSMUSG00000004558	Ndrg2	-0.245146	0.00708145
ENSMUSG00000002769	Gnmt	-0.70228	0.001759
ENSMUSG00000027227	Sord	-0.370705	0.000877528
ENSMUSG00000022464	Slc38a4	-0.382431	0.000216097
ENSMUSG00000040564	Apoc1	-0.280283	0.00431288
ENSMUSG00000025130	P4hb	0.218744	0.0432203
ENSMUSG00000021876	Rnase4	0.410291	0.0362739
ENSMUSG00000040134	Rdh7	-0.188125	0.00609383
ENSMUSG00000040249	Lrp1	0.536883	5.75438e-05
ENSMUSG00000064368	mt-Nd6	-0.308762	0.0193735
ENSMUSG00000025934	Gsta3	-0.819806	2.90127e-07
ENSMUSG00000025393	Atp5b	-0.18956	0.0232122
ENSMUSG00000003623	Crot	0.709413	7.30318e-05
ENSMUSG00000024661	Fth1	-0.16889	0.00632295
ENSMUSG00000026473	Glul	0.330488	0.00114528
ENSMUSG00000032081	Apoc3	-0.261106	0.0178667
ENSMUSG00000006373	Pgrmc1	-0.28802	0.000843179
ENSMUSG00000063229	Ldha	0.838847	1.60824e-05
ENSMUSG00000031596	Slc7a2	-0.529026	0.00162643
ENSMUSG00000020051	Pah	-0.551184	0.000205708
ENSMUSG00000030688	Stard10	-0.148147	0.0256282
ENSMUSG00000054827	Cyp2c50	-0.612863	1.43643e-07
ENSMUSG00000074207	Adh1	-0.435829	0.00132164
ENSMUSG00000060803	Gstp1	-0.498644	0.00983945
ENSMUSG00000054630	Ugt2b5	-0.606693	0.000583735
ENSMUSG00000003053	Cyp2c29	-1.08545	2.64753e-09
ENSMUSG00000029630	Cyp3a25	-1.05241	5.96439e-13
ENSMUSG00000024646	Cyb5a	-0.537653	1.2559e-08
ENSMUSG00000060126	Tpt1	-0.193246	0.0265386
ENSMUSG00000028691	Prdx1	-0.197226	0.0203164
ENSMUSG00000032079	Apoa5	-0.42455	0.00749809
ENSMUSG00000025194	Abcc2	-0.293718	0.000778102
ENSMUSG00000020053	Igf1	-0.480064	5.24516e-06
ENSMUSG00000056973	Ces1d	-1.47128	2.86836e-07
ENSMUSG00000026405	C4bp	0.356487	0.0479311
ENSMUSG00000070704	Ugt2b36	-0.493812	0.00048353
ENSMUSG00000024892	Pcx	0.156585	0.0492865
ENSMUSG00000021135	Slc10a1	-0.374828	0.0016657
ENSMUSG00000022982	Sod1	-0.300329	3.33701e-06
ENSMUSG00000039197	Adk	-0.211283	0.0281692
ENSMUSG00000021033	Gstz1	-0.189886	0.0274785
ENSMUSG00000025533	Asl	-1.11327	6.67676e-07
ENSMUSG00000033308	Dpyd	-0.26158	0.0113291
ENSMUSG00000058135	Gstm1	-1.14775	4.98731e-09
ENSMUSG00000050708	Ftl1	-0.603474	3.46113e-07
ENSMUSG00000026864	Hspa5	0.816794	6.07079e-07
ENSMUSG00000029260	Ugt2b34	-0.664445	3.80017e-10
ENSMUSG00000005514	Por	-0.883077	7.89709e-10
ENSMUSG00000079015	Serpina1c	-0.400076	0.000177633
ENSMUSG00000028179	Cth	-0.796453	0.000296544
ENSMUSG00000039323	Igfbp2	-0.483543	0.0188261
ENSMUSG00000016194	Hsd11b1	-0.606185	0.000441497
ENSMUSG00000035836	Ugt2b1	-0.521963	0.0125211
ENSMUSG00000028553	Angptl3	-0.917382	3.17875e-06
ENSMUSG00000024359	Hspa9	-0.213778	0.0192818
ENSMUSG00000017009	Sdc4	0.243621	0.0485362
ENSMUSG00000022821	Hgd	-0.350202	0.00106885
ENSMUSG00000034088	Hdlbp	0.213238	0.0017952
ENSMUSG00000033898	Cfhr2	-0.226759	0.00817705
ENSMUSG00000020321	Mdh1	-0.220337	0.0391972
ENSMUSG00000031980	Agt	-0.224242	0.00329449
ENSMUSG00000028980	H6pd	0.293712	0.0300978
ENSMUSG00000032399	Rpl4	-0.162186	0.00598775
ENSMUSG00000024386	Proc	-0.157398	0.0122941
ENSMUSG00000022766	Serpind1	-0.299299	0.000712363
ENSMUSG00000020017	Hal	-0.554285	0.0440674
ENSMUSG00000005547	Cyp2a5	-1.78192	6.7906e-07
ENSMUSG00000003814	Calr	0.690842	2.83601e-05
ENSMUSG00000040713	Creg1	-0.564846	1.35513e-05
ENSMUSG00000028494	Plin2	0.651485	0.0283929
ENSMUSG00000024665	Fads2	0.511375	0.0484991
ENSMUSG00000031447	Lamp1	-0.186026	0.0128029
ENSMUSG00000000753	Serpinf1	-0.281131	0.0018999
ENSMUSG00000026170	Cyp27a1	-0.286705	0.0162993
ENSMUSG00000008682	Rpl10	-0.167841	0.0257241
ENSMUSG00000022323	Rida	-0.406244	0.00166884
ENSMUSG00000030168	Adipor2	0.355342	0.00275957
ENSMUSG00000067274	Rplp0	-0.18713	0.0395754
ENSMUSG00000042476	Abcb4	0.334446	0.0356357
ENSMUSG00000028138	Adh5	-0.207248	0.0222882
ENSMUSG00000020048	Hsp90b1	0.493269	1.64234e-06
ENSMUSG00000032518	Rpsa	-0.249452	0.0053143
ENSMUSG00000000326	Comt	0.460814	0.00385285
ENSMUSG00000067225	Cyp2c54	-0.792095	3.15357e-08
ENSMUSG00000033684	Qsox1	0.644231	0.0188631
ENSMUSG00000052974	Cyp2f2	-0.319731	0.0211123
ENSMUSG00000021000	Mia2	-0.185743	0.0273098
ENSMUSG00000033715	Akr1c14	-0.6027	0.00129301
ENSMUSG00000048087	Ahcyl	-0.666425	4.58578e-06
ENSMUSG00000029695	Aass	-0.450305	0.00771999
ENSMUSG00000051716	Apon	0.447302	0.00135387
ENSMUSG00000054072	Iigp1	0.500641	0.000561518
ENSMUSG00000026621	Mtarc1	-0.175154	0.0129898
ENSMUSG00000046687	Gm5424	-0.710869	0.00591821
ENSMUSG00000054452	Tle5	-0.21974	0.0256126
ENSMUSG00000047866	Lonp2	0.476294	0.000175664
ENSMUSG00000032310	Cyp1a2	-0.47119	0.00099536
ENSMUSG00000003477	Inmt	-1.47917	8.1995e-06
ENSMUSG00000044749	Abca6	-0.230952	0.0224612
ENSMUSG00000062949	Atp11c	0.184534	0.0227581
ENSMUSG00000027248	Pdia3	0.520033	7.94351e-06
ENSMUSG00000038776	Ephx1	-0.822266	0.000125801
ENSMUSG00000037942	Crp	0.397154	0.00355139
ENSMUSG00000056692	Ilrun	-0.196066	0.0104051
ENSMUSG00000031996	Aplp2	-0.329086	8.72655e-05
ENSMUSG00000039783	Kmo	0.334467	0.0034173
ENSMUSG00000001123	Lgals9	0.287379	0.00116386
ENSMUSG00000032349	Elovl5	0.569211	0.0131518
ENSMUSG00000017707	Serinc3	-0.281093	0.00819013
ENSMUSG00000016319	Slc25a5	-0.31784	7.02729e-07
ENSMUSG00000027690	Slc2a2	-0.304435	0.0344281
ENSMUSG00000024085	Man2a1	-0.227778	0.00678694
ENSMUSG00000043716	Rpl7	-0.242079	0.00450583
ENSMUSG00000026839	Upp2	-1.15748	0.00290225
ENSMUSG00000040017	Saa4	1.23673	5.77128e-05
ENSMUSG00000001891	Ugp2	-0.467138	0.00646184
ENSMUSG00000025190	Got1	-0.969365	0.0123454
ENSMUSG00000058655	Eif4b	-0.266098	0.00805519
ENSMUSG00000025089	Gfra1	-0.321313	0.00957138
ENSMUSG00000028495	Rps6	-0.246044	0.000641575
ENSMUSG00000044005	Gls2	-0.69475	0.000178272
ENSMUSG00000001155	Ftcd	-0.223442	0.0317974
ENSMUSG00000020368	Canx	0.186742	0.0290031
ENSMUSG00000030744	Rps3	-0.245736	0.000892355
ENSMUSG00000027422	Rrbp1	0.302362	0.000616576
ENSMUSG00000022546	Gpt	-0.551288	0.0015015
ENSMUSG00000062624	Cyp2c67	-0.96827	0.00106003
ENSMUSG00000024863	Mbl2	-0.345438	0.00882054
ENSMUSG00000035780	Ugt2a3	-0.49212	0.00190086
ENSMUSG00000020372	Rack1	-0.19138	0.00593235
ENSMUSG00000029571	Tmem106b	-0.394544	8.07778e-05
ENSMUSG00000031320	Rps4x	-0.244497	0.00158932
ENSMUSG00000034456	Uroc1	-0.33226	0.0164308
ENSMUSG00000038539	Atf5	0.468636	0.0284601
ENSMUSG00000078812	Eif5a	-0.156451	0.0153867
ENSMUSG00000023829	Slc22a1	0.26249	0.0220196
ENSMUSG00000020865	Abcc3	-0.401978	0.0155093
ENSMUSG00000040883	Tmem205	-0.182744	0.0301437
ENSMUSG00000021218	Gdi2	-0.122079	0.0488865
ENSMUSG00000030057	Cnbp	-0.286538	0.000357151
ENSMUSG00000024424	Ttc39c	-0.402619	0.0417199
ENSMUSG00000031767	Nudt7	0.567968	0.0461455
ENSMUSG00000033427	Upb1	-0.171064	0.0204787
ENSMUSG00000018770	Atp5g3	-0.173474	0.0287836
ENSMUSG00000058558	Rpl5	-0.223033	0.00128216
ENSMUSG00000020592	Sdc1	-0.42282	0.0015484
ENSMUSG00000031818	Cox4i1	-0.162192	0.0393285
ENSMUSG00000026385	Dbi	0.53906	5.51764e-05
ENSMUSG00000026368	F13b	-0.191306	0.0256721
ENSMUSG00000025197	Cyp2c23	-0.438551	0.00462818
ENSMUSG00000022742	Cpox	0.329908	0.0212321
ENSMUSG00000030711	Sult1a1	-0.641121	0.0111133
ENSMUSG00000007892	Rplp1	-0.193515	0.0248504
ENSMUSG00000029761	Cald1	0.303636	0.00209687
ENSMUSG00000022304	Dpys	-0.319124	0.00294905
ENSMUSG00000028076	Cd1d1	-0.157261	0.0358168
ENSMUSG00000058997	Vwa8	0.398852	0.0184267
ENSMUSG00000062070	Pgk1	-0.257255	0.00211432
ENSMUSG00000008668	Rps18	-0.303362	0.00344983
ENSMUSG00000060036	Rpl3	-0.253479	0.0157375
ENSMUSG00000003970	Rpl8	-0.161146	0.0239307
ENSMUSG00000032359	Ctsh	-0.216572	0.00305423
ENSMUSG00000045128	Rpl18a	-0.294065	2.53213e-05
ENSMUSG00000028452	Vcp	0.329309	0.00127837
ENSMUSG00000036138	Acaa1a	0.378728	0.00915671
ENSMUSG00000000740	Rpl13	-0.249552	0.00402338
ENSMUSG00000078578	Ube2d3	-0.143161	0.00451126
ENSMUSG00000031545	Gpat4	-0.322157	0.0405921
ENSMUSG00000000563	Atp5pb	-0.226321	0.00195887
ENSMUSG00000035811	Ugt2b35	-0.619783	5.87377e-07
ENSMUSG00000029614	Rpl6	-0.19794	0.00370278
ENSMUSG00000032018	Sc5d	0.320658	0.0222805
ENSMUSG00000055730	Ces2a	-0.820906	3.79514e-08
ENSMUSG00000024608	Rps14	-0.247269	0.00226559
ENSMUSG00000027828	Ssr3	0.241482	0.0107248
ENSMUSG00000028124	Gclm	-0.215644	0.0107846
ENSMUSG00000041697	Cox6a1	-0.168822	0.0173671
ENSMUSG00000035637	Grhpr	0.357918	0.00223881
ENSMUSG00000029776	Hibadh	-0.257404	0.0277475
ENSMUSG00000012848	Rps5	-0.304677	0.000161084
ENSMUSG00000017453	Pipox	-0.298122	0.00194851
ENSMUSG00000059291	Rpl11	-0.211138	0.00138605
ENSMUSG00000022533	Atp13a3	-0.165851	0.0304552
ENSMUSG00000052305	Hbb-bs	-1.17003	0.0148842
ENSMUSG00000038375	Trp53inp2	0.380664	0.0234919
ENSMUSG00000025809	Itgb1	-0.131417	0.0215921
ENSMUSG00000068823	Csde1	-0.223422	0.00234758
ENSMUSG00000059796	Eif4a1	-0.160727	0.0148556
ENSMUSG00000037095	Lrg1	1.60167	0.00272809
ENSMUSG00000078515	Ddi2	0.18136	0.0487891
ENSMUSG00000036606	Plxnb2	0.233656	0.0095798
ENSMUSG00000029247	Paics	-0.300131	8.61112e-07
ENSMUSG00000020571	Pdia6	0.543029	0.0013609
ENSMUSG00000021484	Lman2	0.256511	0.000388487
ENSMUSG00000025993	Slc40a1	-0.705438	8.05303e-13
ENSMUSG00000061740	Cyp2d22	-0.592439	1.75839e-06
ENSMUSG00000024425	Ndfip1	-0.180073	0.0160774
ENSMUSG00000029273	Sult1d1	-0.717418	0.0336586
ENSMUSG00000061477	Rps7	-0.287134	0.000598791
ENSMUSG00000021340	Gpld1	-0.407492	0.00289162
ENSMUSG00000021996	Esd	-0.205755	0.00921572
ENSMUSG00000014867	Surf4	0.239974	0.0072463
ENSMUSG00000034707	Gns	-0.175365	0.013889
ENSMUSG00000029632	Ndufa4	-0.297301	0.000751498
ENSMUSG00000054619	Mettl7a1	-0.423576	0.00474088
ENSMUSG00000029669	Tspan12	-0.175624	0.0064498
ENSMUSG00000032114	Slc37a4	-0.506798	0.00216128
ENSMUSG00000109764	Klkb1	-0.203273	0.0152495
ENSMUSG00000013593	Ndufs2	-0.162954	0.0231576
ENSMUSG00000075706	Gpx4	-0.324942	4.71529e-06
ENSMUSG00000016256	Ctsz	-0.188891	0.0340815
ENSMUSG00000028639	Ybx1	-0.191675	0.00914788
ENSMUSG00000027184	Caprin1	0.24081	0.0446049
ENSMUSG00000037780	Mbl1	0.512001	0.000505656
ENSMUSG00000045636	Mtus1	0.178804	0.00449369
ENSMUSG00000044894	Uqcrq	-0.21035	0.0181462
ENSMUSG00000047675	Rps8	-0.183221	0.0366813
ENSMUSG00000029467	Atp2a2	0.420499	0.000288134
ENSMUSG00000003526	Prodh	-0.548673	0.00649053
ENSMUSG00000025492	Ifitm3	0.465138	0.0217615
ENSMUSG00000022094	Slc39a14	0.416574	0.00316054
ENSMUSG00000027332	Ivd	-0.263376	0.0221252
ENSMUSG00000061947	Serpina10	0.903053	0.00459396
ENSMUSG00000022261	Sdc2	-0.176902	0.0285609
ENSMUSG00000071650	Ganab	0.134299	0.0379473
ENSMUSG00000030884	Uqcrc2	-0.182017	0.0387926
ENSMUSG00000002222	Rmnd5a	-0.196139	0.0255148
ENSMUSG00000076435	Acsf2	0.282052	0.00892202
ENSMUSG00000025781	Atp5c1	-0.33209	0.000187907
ENSMUSG00000071866	Ppia	-0.479818	0.000220385
ENSMUSG00000059070	Rpl18	-0.169017	0.0241019
ENSMUSG00000036371	Serbp1	-0.205629	0.00130699
ENSMUSG00000034285	Nipsnap1	-0.267033	0.00426433
ENSMUSG00000046364	Rpl27a	-0.256201	0.00174487
ENSMUSG00000026234	Ncl	-0.140805	0.0491419
ENSMUSG00000000171	Sdhd	-0.408973	4.82688e-08
ENSMUSG00000037563	Rps16	-0.313671	0.00335403
ENSMUSG00000066150	Slc31a1	0.181881	0.0062518
ENSMUSG00000028756	Pink1	-0.32531	4.9654e-05
ENSMUSG00000038641	Akr1d1	-0.896228	2.23189e-05
ENSMUSG00000031960	Aars	0.346254	0.000319064
ENSMUSG00000060961	Slc4a4	0.524561	8.62623e-05
ENSMUSG00000042770	Hebp1	-0.242644	0.0263349
ENSMUSG00000038274	Fau	-0.323593	0.000444576
ENSMUSG00000026553	Copa	0.357675	7.26473e-05
ENSMUSG00000038462	Uqcrfs1	-0.191288	0.0148738
ENSMUSG00000029458	Brap	-0.273541	0.0128047
ENSMUSG00000022587	Ly6e	0.731057	0.0184369
ENSMUSG00000024588	Fech	-0.174846	0.0114493
ENSMUSG00000022562	Oplah	0.366869	0.00976307
ENSMUSG00000009927	Rps25	-0.269648	0.00316117
ENSMUSG00000019132	BC005537	-0.21741	0.000982207
ENSMUSG00000003072	Atp5d	-0.154405	0.0368593
ENSMUSG00000029063	Nadk	-0.166076	0.0311468
ENSMUSG00000021620	Acot12	-0.263504	0.00279744
ENSMUSG00000030244	Gys2	-0.42471	0.0266176
ENSMUSG00000060938	Rpl26	-0.280146	0.00289435
ENSMUSG00000061787	Rps17	-0.303312	0.00163825
ENSMUSG00000027792	Bche	-0.251929	0.0244633
ENSMUSG00000024292	Cyp4f14	-0.51701	2.96791e-05
ENSMUSG00000021096	Ppm1a	-0.169473	0.0167786
ENSMUSG00000061315	Naca	-0.319358	0.000348633
ENSMUSG00000028399	Ptprd	-0.294523	0.0006522
ENSMUSG00000026568	Mpc2	-0.295833	0.0222616
ENSMUSG00000020402	Vdac1	-0.308548	0.000534789
ENSMUSG00000037706	Cd81	0.194218	0.0286906
ENSMUSG00000074882	Cyp2c68	-0.948626	7.64412e-08
ENSMUSG00000024899	Papss2	-0.497257	0.00763735
ENSMUSG00000072676	Tmem254	0.791781	0.043759
ENSMUSG00000001924	Uba1	0.337619	0.000106446
ENSMUSG00000006998	Psmd2	0.223025	0.0168047
ENSMUSG00000029369	Afm	-0.27334	0.0273922
ENSMUSG00000024254	Abcg8	-0.371859	0.0213614
ENSMUSG00000020964	Sel1l	0.321619	9.35971e-05
ENSMUSG00000037805	Rpl10a	-0.276728	7.54823e-05
ENSMUSG00000022551	Cyc1	-0.243093	0.00230327
ENSMUSG00000034785	Dio1	0.615232	0.00126366
ENSMUSG00000020534	Shmt1	-0.286654	0.00643727
ENSMUSG00000016024	Lbp	0.971032	0.00716762
ENSMUSG00000006932	Ctnnb1	0.12273	0.0495239
ENSMUSG00000057074	Ces1g	-0.727429	0.010395
ENSMUSG00000009863	Sdhb	-0.3088	0.0137558
ENSMUSG00000020484	Xbp1	0.281025	0.00558192
ENSMUSG00000036503	Rnf13	-0.217651	0.00420273
ENSMUSG00000011382	Dhdh	-0.25351	0.00950165
ENSMUSG00000040181	Fmo1	-0.46983	0.000358204
ENSMUSG00000047638	Nr1h4	-0.345591	0.000947675
ENSMUSG00000071415	Rpl23	-0.210069	0.0194348
ENSMUSG00000047215	Rpl9	-0.2275	0.00268918
ENSMUSG00000049517	Rps23	-0.236136	0.0146752
ENSMUSG00000014313	Cox6c	-0.326274	6.39651e-06
ENSMUSG00000025290	Rps24	-0.24662	0.00567881
ENSMUSG00000044393	Dsg2	-0.182249	0.0307976
ENSMUSG00000033965	Slc16a2	0.254156	0.0348207
ENSMUSG00000011831	Evi5	-0.191671	0.0219807
ENSMUSG00000025176	Hoga1	-0.349338	0.000199208
ENSMUSG00000020267	Hint1	-0.318733	0.000596844
ENSMUSG00000036892	Prodh2	-0.216993	0.0324013
ENSMUSG00000037580	Gch1	-0.380923	0.000382748
ENSMUSG00000022244	Amacr	0.225968	0.0398492
ENSMUSG00000020250	Txnrd1	-0.175449	0.0497267
ENSMUSG00000063457	Rps15	-0.255379	8.64187e-05
ENSMUSG00000030108	Slc6a13	-0.393121	0.000109725
ENSMUSG00000032207	Lipc	-0.338479	0.0131466
ENSMUSG00000022477	Aco2	-0.325729	0.00105285
ENSMUSG00000025823	Pdia4	0.716581	1.65014e-09
ENSMUSG00000027367	Stard7	-0.216629	0.00936435
ENSMUSG00000012405	Rpl15	-0.148748	0.0216407
ENSMUSG00000038615	Nfe2l1	0.30122	0.0062363
ENSMUSG00000078566	Bnip3	-0.534346	2.34504e-10
ENSMUSG00000027177	Hipk3	-0.172517	0.0315308
ENSMUSG00000069919	Hba-a1	-1.04173	0.0361443
ENSMUSG00000035203	Epn1	-0.166705	0.0304297
ENSMUSG00000003948	Mmd	0.388804	0.00500679
ENSMUSG00000039361	Picalm	-0.292578	0.00244008
ENSMUSG00000046027	Stard5	-0.237132	0.0376472
ENSMUSG00000049382	Krt8	0.295351	0.0247048
ENSMUSG00000022443	Myh9	0.381388	2.38146e-06
ENSMUSG00000005803	Sqor	-0.304451	0.00766198
ENSMUSG00000019232	Etnppl	-2.21976	1.6087e-15
ENSMUSG00000027893	Ahcyl1	-0.193435	0.0174111
ENSMUSG00000045294	Insig1	0.738249	0.00649081
ENSMUSG00000022890	Atp5j	-0.229618	0.00515495
ENSMUSG00000027406	Idh3b	-0.247434	0.00813473
ENSMUSG00000017778	Cox7c	-0.278287	0.00625061
ENSMUSG00000031701	Dnaja2	-0.255994	0.00202085
ENSMUSG00000039062	Anpep	0.265679	0.00209232
ENSMUSG00000035000	Dpp4	-0.275994	0.0039659
ENSMUSG00000062270	Morf4l1	-0.254734	0.00681145
ENSMUSG00000030671	Pde3b	-0.318893	0.000109269
ENSMUSG00000045975	C2cd2	-0.176742	0.0411721
ENSMUSG00000031246	Sh3bgrl	0.282126	0.00172478
ENSMUSG00000037797	Adh4	0.593178	4.43311e-05
ENSMUSG00000028964	Park7	-0.211318	0.00522097
ENSMUSG00000073424	Cyp4f15	-0.369051	0.000121483
ENSMUSG00000060636	Rpl35a	-0.339911	0.000501494
ENSMUSG00000035885	Cox8a	-0.400501	0.000407528
ENSMUSG00000027282	Mtch2	-0.169294	0.0224721
ENSMUSG00000027180	Fbxo3	-0.346288	0.000520802
ENSMUSG00000057841	Rpl32	-0.345509	0.00225123
ENSMUSG00000051285	Pcmtd1	-0.156044	0.0283504
ENSMUSG00000032458	Copb2	0.221564	0.00728541
ENSMUSG00000020072	Pbld2	-0.298805	0.0394488
ENSMUSG00000021134	Srsf5	-0.351273	0.0172509
ENSMUSG00000037710	Cisd1	-0.258202	0.032116
ENSMUSG00000040952	Rps19	-0.284858	0.00177898
ENSMUSG00000063316	Rpl27	-0.297594	0.0258533
ENSMUSG00000036275	9530068E07Rik	-0.177752	0.0100581
ENSMUSG00000028743	Akr7a5	-0.252272	0.00521775
ENSMUSG00000040505	Abcg5	-0.741142	1.44875e-06
ENSMUSG00000037119	Fam91a1	-0.223623	0.000127044
ENSMUSG00000039114	Nrn1	-0.510756	0.000100529
ENSMUSG00000004655	Aqp1	-0.286062	0.0179189
ENSMUSG00000036781	Rps27l	-0.267043	0.0130814
ENSMUSG00000087141	Plcxd2	0.351378	0.0384121
ENSMUSG00000074639	Rdh16f2	-0.413302	0.00536854
ENSMUSG00000073555	Gm4951	0.420932	0.000461696
ENSMUSG00000030237	Slco1a4	-2.01059	1.94231e-08
ENSMUSG00000027195	Hsd17b12	0.428377	0.000421983
ENSMUSG00000004040	Stat3	0.430898	0.0143152
ENSMUSG00000020154	Ptprb	-0.281296	0.0196984
ENSMUSG00000036427	Gpi1	-0.291062	0.000141245
ENSMUSG00000030096	Slc6a6	-0.479663	0.00010744
ENSMUSG00000005354	Txn2	-0.197319	0.00405999
ENSMUSG00000060743	H3f3a	-0.178975	0.0189567
ENSMUSG00000030972	Acsm5	-0.391759	0.00226596
ENSMUSG00000028936	Rpl22	-0.20749	0.0102839
ENSMUSG00000058793	Cds2	-0.393492	0.00213868
ENSMUSG00000028327	Stra6l	0.460766	0.0028911
ENSMUSG00000038690	Atp5j2	-0.224233	0.0271723
ENSMUSG00000030062	Rpn1	0.411495	0.00467964
ENSMUSG00000025903	Lypla1	-0.206409	0.00590579
ENSMUSG00000026072	Il1r1	1.07355	0.000835587
ENSMUSG00000056851	Pcbp2	-0.310979	0.00150186
ENSMUSG00000000708	Kat2b	-0.147965	0.0440249
ENSMUSG00000032293	Ireb2	-0.208296	0.0170288
ENSMUSG00000022450	Ndufa6	-0.381148	6.34179e-05
ENSMUSG00000030082	Sec61a1	0.330237	0.00314448
ENSMUSG00000041058	Wwp1	-0.256576	3.76137e-05
ENSMUSG00000024747	Aldh1a7	0.507297	0.0159903
ENSMUSG00000021583	Erap1	-0.20515	0.0165797
ENSMUSG00000000340	Dbt	-0.371164	0.00418926
ENSMUSG00000068290	Ddrgk1	-0.168465	0.0372608
ENSMUSG00000001424	Snd1	0.236249	0.0362296
ENSMUSG00000024393	Prrc2a	0.217469	0.00936246
ENSMUSG00000028194	Ddah1	0.534522	0.00197075
ENSMUSG00000032115	Hyou1	1.01438	1.96502e-06
ENSMUSG00000018659	Pnpo	0.203076	0.0121309
ENSMUSG00000063882	Uqcrh	-0.269647	0.000173335
ENSMUSG00000036751	Cox6b1	-0.170266	0.0201306
ENSMUSG00000046062	Ppp1r15b	-0.19467	0.00285423
ENSMUSG00000058022	Adtrp	0.367789	0.00638087
ENSMUSG00000093930	Hmgcs1	1.89433	3.21149e-07
ENSMUSG00000026457	Adipor1	-0.187504	0.0217926
ENSMUSG00000034667	Xpot	-0.19528	0.00221626
ENSMUSG00000041828	Abca8a	-0.567753	0.0162844
ENSMUSG00000034858	Atosa	0.486221	0.0223029
ENSMUSG00000028382	Ptbp3	-0.286206	0.0027356
ENSMUSG00000036833	Pnpla7	0.328952	0.0237179
ENSMUSG00000026031	Cflar	0.219376	0.00663159
ENSMUSG00000017404	Rpl19	-0.227705	0.00267964
ENSMUSG00000044221	Grsf1	-0.184957	0.0287564
ENSMUSG00000031231	Cox7b	-0.291357	0.00189031
ENSMUSG00000021395	Spin1	-0.240782	0.0209665
ENSMUSG00000103653	Gstp-ps	-0.547787	0.00256346
ENSMUSG00000060904	Arl1	0.223542	0.0113526
ENSMUSG00000100862	Gm10925	-0.490544	0.0171849
ENSMUSG00000015536	Mocs2	-0.242807	0.00688518
ENSMUSG00000031311	Nono	-0.163879	0.00677321
ENSMUSG00000020102	Slc16a7	-0.719215	1.113e-05
ENSMUSG00000029767	Calu	0.206369	0.0166372
ENSMUSG00000024431	Nr3c1	-0.143124	0.0376391
ENSMUSG00000030224	Strap	-0.151058	0.0146711
ENSMUSG00000074582	Arfgef2	-0.194991	0.0122686
ENSMUSG00000021910	Nisch	0.249112	0.00212109
ENSMUSG00000035473	Galm	-0.236943	0.0293363
ENSMUSG00000022312	Eif3h	-0.272295	3.7388e-05
ENSMUSG00000025810	Nrp1	0.568674	1.72208e-05
ENSMUSG00000024587	Nars	0.244344	0.00468623
ENSMUSG00000056234	Ncoa4	-0.213941	0.0423865
ENSMUSG00000027580	Helz2	0.48673	7.1245e-05
ENSMUSG00000020258	Glyctk	0.318443	0.000945577
ENSMUSG00000039640	Mrpl12	-0.17737	0.0320771
ENSMUSG00000021998	Lcp1	-0.347613	8.36198e-06
ENSMUSG00000005268	Prlr	-0.398642	0.020805
ENSMUSG00000029407	Uso1	0.281028	0.00298566
ENSMUSG00000023307	Marchf5	-0.149478	0.038115
ENSMUSG00000048578	Mlec	0.466063	6.38841e-05
ENSMUSG00000029201	Ugdh	-0.330034	0.00411223
ENSMUSG00000060992	Copz1	0.247747	0.00187301
ENSMUSG00000024099	Ndufv2	-0.22665	0.00260261
ENSMUSG00000031299	Pdha1	-0.18938	0.0354474
ENSMUSG00000050732	Vamp8	-0.239865	0.00147112
ENSMUSG00000024248	Cox7a2l	-0.240319	2.5452e-05
ENSMUSG00000038845	Phb	-0.204705	0.0103052
ENSMUSG00000032116	Stt3a	0.234131	0.0172037
ENSMUSG00000053931	Cnn3	-0.338793	0.00029001
ENSMUSG00000024298	Zfp871	-0.304721	0.0174375
ENSMUSG00000025151	Maged1	0.234802	0.00389766
ENSMUSG00000032232	Cgnl1	0.243708	0.0288343
ENSMUSG00000041841	Rpl37	-0.34363	0.00218797
ENSMUSG00000008575	Nfib	-0.20299	0.0445261
ENSMUSG00000021102	Glrx5	-0.206122	0.0393183
ENSMUSG00000030275	Etnk1	0.231871	0.0135201
ENSMUSG00000012428	Steap4	1.31871	2.72365e-06
ENSMUSG00000002102	Psmc3	0.207798	0.024546
ENSMUSG00000021660	Btf3	-0.173503	0.00276019
ENSMUSG00000022051	Bnip3l	-0.258603	0.000761962
ENSMUSG00000038366	Lasp1	0.528922	8.88676e-08
ENSMUSG00000018326	Ywhab	0.205091	0.0413329
ENSMUSG00000032330	Cox7a2	-0.393759	0.00211959
ENSMUSG00000020458	Rtn4	0.259962	0.00944936
ENSMUSG00000015733	Capza2	-0.202298	0.00730441
ENSMUSG00000032434	Cmtm6	0.352644	0.00543447
ENSMUSG00000020163	Uqcr11	-0.327031	0.00589234
ENSMUSG00000047230	Cldn2	0.407322	0.00268136
ENSMUSG00000046070	Igfals	-0.323263	0.00699639
ENSMUSG00000062006	Rpl34	-0.247777	0.00703206
ENSMUSG00000056770	Setd3	-0.215724	0.00165733
ENSMUSG00000027801	Tm4sf4	0.350423	0.00259041
ENSMUSG00000040466	Blvrb	-0.402353	0.00290071
ENSMUSG00000041261	Car8	-0.408468	0.00170903
ENSMUSG00000052392	Acot4	-0.680554	0.0150663
ENSMUSG00000006057	Atp5g1	-0.236989	0.00669539
ENSMUSG00000026655	Fam107b	0.364975	0.0351385
ENSMUSG00000052310	Slc39a1	0.300119	0.000352341
ENSMUSG00000045962	Wnk1	0.218137	0.00738255
ENSMUSG00000026475	Rgs16	-1.15208	0.0489618
ENSMUSG00000003402	Prkcsh	0.27149	0.000422258
ENSMUSG00000029110	Rnf4	-0.187867	0.00567922
ENSMUSG00000032193	Ldlr	0.365969	0.0281173
ENSMUSG00000027763	Mbnl1	-0.162725	0.0148959
ENSMUSG00000038708	Golga4	0.210467	0.00659142
ENSMUSG00000008683	Rps15a	-0.230355	0.00378834
ENSMUSG00000030541	Idh2	-0.524193	1.69839e-06
ENSMUSG00000017802	Retreg3	0.139961	0.0347819
ENSMUSG00000038121	Fam210a	-0.31953	0.0026207
ENSMUSG00000043067	Dpy19l1	0.272526	0.0287901
ENSMUSG00000039001	Rps21	-0.238034	0.0266831
ENSMUSG00000029598	Plbd2	-0.252505	0.0143028
ENSMUSG00000039450	Dcxr	-0.445315	0.0164859
ENSMUSG00000024695	Zfp91	-0.261963	0.00394185
ENSMUSG00000021877	Arf4	0.324755	0.00164602
ENSMUSG00000020530	Ggnbp2	-0.353856	8.48716e-06
ENSMUSG00000019951	Uhrf1bp1l	-0.343818	0.00584339
ENSMUSG00000038170	Pde4dip	0.263984	0.00237897
ENSMUSG00000064215	Ifi27	0.595152	7.83451e-05
ENSMUSG00000033228	Scaf11	-0.141364	0.0451534
ENSMUSG00000021497	Txndc15	-0.209667	0.00164908
ENSMUSG00000048758	Rpl29	-0.261809	0.00220156
ENSMUSG00000004221	Ikbkg	-0.432561	6.87271e-05
ENSMUSG00000021427	Ssr1	0.299601	0.00140373
ENSMUSG00000005615	Pcyt1a	-0.195938	0.0213504
ENSMUSG00000029597	Sds	-0.776332	0.00907431
ENSMUSG00000025862	Stag2	-0.241566	0.0195801
ENSMUSG00000029512	Ulk1	0.169757	0.0496897
ENSMUSG00000006476	Nsmf	0.303873	0.0203278
ENSMUSG00000070327	Rnf213	0.66436	8.31527e-09
ENSMUSG00000041560	Nop53	-0.195447	0.0214794
ENSMUSG00000022885	St6gal1	0.343053	0.0385455
ENSMUSG00000071659	Hnrnpul2	0.135071	0.0387089
ENSMUSG00000081895	Rpl17-ps10	-0.463493	0.000416242
ENSMUSG00000020432	Tcn2	-0.316493	0.00238373
ENSMUSG00000024378	Stard4	0.662873	0.0194092
ENSMUSG00000005510	Ndufs3	-0.15315	0.0496569
ENSMUSG00000027502	Rtf2	0.287411	0.0304465
ENSMUSG00000045302	Preb	0.176149	0.0323757
ENSMUSG00000034636	Zyg11b	-0.190944	0.0469252
ENSMUSG00000033487	Fndc3a	0.307366	0.000120847
ENSMUSG00000053110	Yap1	0.169212	0.0226458
ENSMUSG00000037470	Uggt1	0.30805	0.00364467
ENSMUSG00000045991	Onecut2	0.341123	0.0206171
ENSMUSG00000021610	Clptm1l	0.23998	0.00538724
ENSMUSG00000033307	Mif	-0.431083	0.00215915
ENSMUSG00000057863	Rpl36	-0.41128	1.92426e-05
ENSMUSG00000034290	Nek9	0.140598	0.0343412
ENSMUSG00000039234	Sec24d	0.322902	0.0119996
ENSMUSG00000055943	Emc7	-0.223568	0.00761513
ENSMUSG00000005161	Prdx2	-0.149886	0.0365899
ENSMUSG00000000399	Ndufa9	-0.192338	0.00747529
ENSMUSG00000026675	Hsd17b7	0.747708	0.000428665
ENSMUSG00000046814	Gchfr	-0.357738	0.00112029
ENSMUSG00000028527	Ak4	-0.442386	0.0174284
ENSMUSG00000014748	Tex261	-0.263117	0.00247957
ENSMUSG00000036333	Kidins220	0.162507	0.0125186
ENSMUSG00000021771	Vdac2	-0.189966	0.0103919
ENSMUSG00000022307	Oxr1	0.134693	0.0442077
ENSMUSG00000020346	Mgat1	0.164842	0.00748844
ENSMUSG00000021687	Scamp1	-0.26963	0.0185519
ENSMUSG00000053768	Chchd3	-0.258104	0.000935566
ENSMUSG00000021211	Akr1c12	-0.308463	0.000103481
ENSMUSG00000062683	Atp5g2	-0.273392	0.0499431
ENSMUSG00000063558	Aox1	-0.538843	0.00293405
ENSMUSG00000021213	Akr1c13	-0.310402	0.000117933
ENSMUSG00000058600	Rpl30	-0.451093	0.00330076
ENSMUSG00000068328	Aup1	-0.23812	0.000788562
ENSMUSG00000028518	Prkaa2	-0.222165	0.0338732
ENSMUSG00000020572	Nampt	-0.406934	0.000856522
ENSMUSG00000026712	Mrc1	-0.376556	0.00335693
ENSMUSG00000034158	Lrrc58	-0.530383	6.80511e-06
ENSMUSG00000004364	Cul3	-0.204254	0.0090065
ENSMUSG00000027546	Atp9a	0.400483	0.000574774
ENSMUSG00000006494	Pdk1	-0.514611	0.000669046
ENSMUSG00000051853	Arf3	0.219436	0.0016082
ENSMUSG00000020097	Sgpl1	-0.217485	0.0221757
ENSMUSG00000019210	Atp6v1e1	-0.129172	0.03814
ENSMUSG00000061518	Cox5b	-0.241063	0.0438154
ENSMUSG00000031967	Afg3l1	0.173386	0.0252637
ENSMUSG00000028024	Enpep	-0.301125	0.0059844
ENSMUSG00000029064	Gnb1	0.130173	0.0263183
ENSMUSG00000028757	Ddost	0.28222	0.0330329
ENSMUSG00000037820	Tgm2	0.505656	0.000452367
ENSMUSG00000059208	Hnrnpm	0.323996	0.000281353
ENSMUSG00000038967	Pdk2	-0.279134	0.025596
ENSMUSG00000021361	Tmem14c	-0.284906	0.000797076
ENSMUSG00000028798	Eif3i	-0.17083	0.00806375
ENSMUSG00000004798	Ulk2	0.337162	0.000570678
ENSMUSG00000004460	Dnajb11	0.543216	3.57887e-05
ENSMUSG00000019256	Ahr	0.424937	0.00380806
ENSMUSG00000022437	Samm50	-0.331688	1.78249e-05
ENSMUSG00000040774	Cept1	-0.353887	0.00609399
ENSMUSG00000027206	Cops2	-0.211719	0.0395777
ENSMUSG00000031232	Magt1	0.359195	0.00347587
ENSMUSG00000050103	Agmo	-0.337946	0.00396042
ENSMUSG00000035941	Ibtk	0.321818	0.0146608
ENSMUSG00000020869	Lrrc59	0.619289	4.81265e-06
ENSMUSG00000001467	Cyp51	1.93796	6.93706e-06
ENSMUSG00000069874	Irgm2	0.501788	0.00672974
ENSMUSG00000030662	Ipo5	-0.234346	0.0117653
ENSMUSG00000078964	Ces1b	-0.909149	2.68896e-08
ENSMUSG00000022663	Atg3	-0.271936	0.00262825
ENSMUSG00000062960	Kdr	-0.223408	0.0423648
ENSMUSG00000000594	Gm2a	-0.543687	0.000181
ENSMUSG00000031604	Msmo1	2.29585	3.12228e-05
ENSMUSG00000026179	Pnkd	0.34664	0.0342495
ENSMUSG00000025068	Gsto1	-0.641807	1.71347e-10
ENSMUSG00000025503	Taldo1	0.301683	0.000143057
ENSMUSG00000030967	Zranb1	-0.260378	0.00785009
ENSMUSG00000037062	Sh3glb1	-0.322426	4.2978e-05
ENSMUSG00000025815	Dhtkd1	-0.727746	0.000160043
ENSMUSG00000022836	Mylk	0.213473	0.0402776
ENSMUSG00000013997	Nit1	-0.199389	0.0173018
ENSMUSG00000031422	Morf4l2	0.464671	0.000198738
ENSMUSG00000020794	Ube2g1	-0.144791	0.0228923
ENSMUSG00000036199	Ndufa13	-0.203402	0.0350098
ENSMUSG00000020153	Ndufs7	-0.212691	0.0199791
ENSMUSG00000039782	Cpeb2	0.536851	0.000300273
ENSMUSG00000055239	Kcmf1	-0.327612	0.000875377
ENSMUSG00000068036	Afdn	0.148118	0.0470122
ENSMUSG00000061288	Taok3	-0.360749	0.00150385
ENSMUSG00000033880	Lgals3bp	0.651351	5.41036e-14
ENSMUSG00000071528	Atp5md	-0.252143	0.0494105
ENSMUSG00000035227	Spcs2	0.296834	0.005824
ENSMUSG00000031584	Gsr	-0.203002	0.0188062
ENSMUSG00000037287	Tbcel	-0.562771	0.00142264
ENSMUSG00000030695	Aldoa	-0.21022	0.0173665
ENSMUSG00000024012	Mtch1	-0.15036	0.019637
ENSMUSG00000017756	Slc12a7	0.204425	0.0288231
ENSMUSG00000032051	Fdx1	-0.273357	0.0368904
ENSMUSG00000032652	Crebl2	-0.197286	0.00167749
ENSMUSG00000000154	Slc22a18	-0.305651	0.00945483
ENSMUSG00000038633	Degs1	-0.190925	0.0199765
ENSMUSG00000018401	Mtmr4	0.389477	0.0018308
ENSMUSG00000035992	Fnip1	-0.274537	0.0199831
ENSMUSG00000048546	Tob2	-0.357821	0.00125507
ENSMUSG00000065979	Cpped1	-0.228486	0.00445067
ENSMUSG00000028470	Hint2	-0.170342	0.0131416
ENSMUSG00000024561	Mbd1	0.411439	0.0374106
ENSMUSG00000042073	Abhd14b	-0.284243	0.0414911
ENSMUSG00000014606	Slc25a11	-0.248473	0.0190437
ENSMUSG00000107176	Gm9794	-0.23695	0.0377511
ENSMUSG00000068463	B630019A10Rik	-0.3859	0.00338769
ENSMUSG00000022010	Tsc22d1	1.02534	0.00402082
ENSMUSG00000020570	Sypl	-0.142108	0.0330697
ENSMUSG00000048756	Foxo3	-0.284653	0.040013
ENSMUSG00000027365	Trpm7	-0.270226	0.000353145
ENSMUSG00000033417	Cacul1	0.158118	0.0360448
ENSMUSG00000032548	Slco2a1	-0.361229	0.000519311
ENSMUSG00000045817	Zfp36l2	0.456993	0.0157936
ENSMUSG00000024098	Twsg1	0.193329	0.0166086
ENSMUSG00000079435	Rpl36a	-0.238613	0.0208806
ENSMUSG00000028820	Sfpq	0.340411	0.00511552
ENSMUSG00000033400	Agl	-0.25104	0.00996879
ENSMUSG00000059534	Uqcr10	-0.374345	2.04758e-05
ENSMUSG00000020988	L2hgdh	-0.211497	0.0296232
ENSMUSG00000089960	Ugt1a1	-0.291803	0.0022362
ENSMUSG00000021520	Uqcrb	-0.221091	0.0491881
ENSMUSG00000013622	Atraid	-0.291779	4.66121e-07
ENSMUSG00000032590	Apeh	-0.134272	0.0438734
ENSMUSG00000041881	Ndufa7	-0.237066	0.00752363
ENSMUSG00000025283	Sat1	-0.281635	0.0038273
ENSMUSG00000038704	Aspdh	-0.234614	0.0175938
ENSMUSG00000038206	Fbxo8	-0.192329	0.0377534
ENSMUSG00000071551	Akr1c19	-1.36217	2.31051e-13
ENSMUSG00000027940	Tpm3	0.150716	0.0315226
ENSMUSG00000062825	Actg1	0.258993	0.0192277
ENSMUSG00000042350	Arel1	0.24881	0.00641288
ENSMUSG00000024687	Osbp	0.167932	0.0364498
ENSMUSG00000039960	Rhou	0.252288	0.0112971
ENSMUSG00000062997	Rpl35	-0.295179	0.0163419
ENSMUSG00000048307	Ankrd46	0.172138	0.0394706
ENSMUSG00000046949	Nqo2	-0.284118	0.00780755
ENSMUSG00000025486	Sirt3	-0.211671	0.0195198
ENSMUSG00000020198	Ap3d1	0.181942	0.0180809
ENSMUSG00000026656	Fcgr2b	-0.265023	0.0167276
ENSMUSG00000009894	Snap47	0.240631	0.0448136
ENSMUSG00000032667	Pon2	-0.156603	0.0314774
ENSMUSG00000047260	Emc6	-0.154099	0.0417506
ENSMUSG00000024750	Zfand5	-0.246347	0.00984117
ENSMUSG00000044573	Acp1	-0.14087	0.0205987
ENSMUSG00000048833	Slc39a9	0.216429	0.0330061
ENSMUSG00000036026	Tmem63b	-0.385174	0.000491112
ENSMUSG00000032702	Kank1	0.329097	0.00788464
ENSMUSG00000041959	S100a10	0.63507	0.00186557
ENSMUSG00000056492	Adgrf5	-0.381113	0.0180219
ENSMUSG00000038068	Rnf144b	0.516763	0.000370383
ENSMUSG00000025332	Kdm5c	0.339377	0.000195802
ENSMUSG00000040661	Rad54l2	0.502797	0.000499233
ENSMUSG00000025612	Bach1	-0.277011	0.0252183
ENSMUSG00000051483	Cbr1	-0.753343	1.55695e-07
ENSMUSG00000022463	Srebf2	0.662289	3.28603e-06
ENSMUSG00000020766	Galk1	-0.32981	0.00951825
ENSMUSG00000014496	Ankrd28	-0.416486	1.81277e-06
ENSMUSG00000028991	Mtor	0.288517	0.00239491
ENSMUSG00000021290	Atp5mpl	-0.277084	0.0142154
ENSMUSG00000033318	Gstt2	-0.562393	0.000711278
ENSMUSG00000029195	Klb	-0.402965	0.000335992
ENSMUSG00000057069	Ero1b	0.387248	0.0184673
ENSMUSG00000038467	Chmp4b	0.149735	0.0445731
ENSMUSG00000028161	Ppp3ca	-0.23712	0.00353473
ENSMUSG00000042396	Rbm7	-0.22059	0.0204414
ENSMUSG00000019977	Hbs1l	-0.22546	0.00514114
ENSMUSG00000026571	Dcaf6	-0.236575	0.0314059
ENSMUSG00000091498	Mpc1-ps	-0.318546	0.0295369
ENSMUSG00000021576	Pdcd6	-0.157958	0.032219
ENSMUSG00000001348	Acp5	-0.23659	0.0306479
ENSMUSG00000026014	Raph1	0.362149	0.000340623
ENSMUSG00000090733	Rps27	-0.760128	0.0185613
ENSMUSG00000026849	Tor1a	-0.414962	0.000284406
ENSMUSG00000058569	Tmed9	0.381256	0.000248919
ENSMUSG00000008976	Gabpa	-0.274391	0.00336016
ENSMUSG00000030465	Psd3	-0.222968	0.011943
ENSMUSG00000020087	Tysnd1	0.217786	0.0196118
ENSMUSG00000029131	Dnajb6	-0.305113	1.20204e-05
ENSMUSG00000028797	Tmem234	-0.129576	0.0345181
ENSMUSG00000038965	Ube2l3	0.220163	0.00533577
ENSMUSG00000041720	Pi4ka	-0.216761	0.0262373
ENSMUSG00000044080	S100a1	-0.235276	0.0118341
ENSMUSG00000032220	Myo1e	0.289539	0.029009
ENSMUSG00000067288	Rps28	-0.444637	0.0132821
ENSMUSG00000029178	Klf3	-0.275764	0.0477087
ENSMUSG00000043019	Edem3	0.298831	0.000352291
ENSMUSG00000064145	Arih2	-0.361278	0.000935952
ENSMUSG00000025178	Pi4k2a	0.176673	0.0409086
ENSMUSG00000063904	Dpp3	0.33948	0.00285389
ENSMUSG00000035152	Ap2b1	0.231948	0.00171708
ENSMUSG00000068083	Cyp2d40	0.587595	0.00293375
ENSMUSG00000028760	Eif4g3	0.304013	0.00065136
ENSMUSG00000027357	Crls1	-0.236571	0.000735268
ENSMUSG00000038522	Mfsd4b1	-0.206861	0.0456272
ENSMUSG00000016427	Ndufa1	-0.182671	0.0263088
ENSMUSG00000023830	Igf2r	0.241715	0.0139197
ENSMUSG00000033159	Cnppd1	-0.255389	0.00739107
ENSMUSG00000044026	Slc35g1	-0.368931	0.0397356
ENSMUSG00000049502	Dtx3l	0.524943	6.28925e-07
ENSMUSG00000061983	Rps12	-0.270987	0.0471938
ENSMUSG00000021012	Zc3h14	-0.180271	0.0366955
ENSMUSG00000028538	St3gal3	0.303763	0.00507504
ENSMUSG00000005982	Naa60	-0.197516	0.00818863
ENSMUSG00000027433	Xrn2	-0.269893	0.000105108
ENSMUSG00000027109	Sp3	-0.275723	0.0119747
ENSMUSG00000024259	Slc25a46	-0.21553	0.0354421
ENSMUSG00000093904	Tomm20	-0.328255	0.000122955
ENSMUSG00000042682	Selenok	0.160323	0.0382416
ENSMUSG00000018669	Cdk5rap3	0.303096	0.00633901
ENSMUSG00000009090	Ap1b1	0.189279	0.036218
ENSMUSG00000048538	Gm9826	-0.784059	6.2229e-07
ENSMUSG00000033149	Phldb2	0.281467	0.0131744
ENSMUSG00000026576	Atp1b1	-0.409059	0.0151866
ENSMUSG00000031221	Igbp1	-0.384434	1.33373e-05
ENSMUSG00000027531	Impa1	0.209162	0.0461403
ENSMUSG00000030451	Herc2	0.319384	0.000845607
ENSMUSG00000000168	Dlat	-0.214789	0.0262087
ENSMUSG00000022906	Parp9	0.281012	0.00748507
ENSMUSG00000100131	Gm28439	-0.372895	0.0366074
ENSMUSG00000061981	Flot2	0.206479	0.0290544
ENSMUSG00000032026	Rexo2	0.21419	0.0250228
ENSMUSG00000032575	Manf	1.03539	4.59639e-06
ENSMUSG00000044408	Sptssa	-0.366317	0.000365192
ENSMUSG00000027423	Snx5	-0.167608	0.0462748
ENSMUSG00000009621	Vav2	0.214826	0.0102662
ENSMUSG00000030704	Rab6a	0.168623	0.0336672
ENSMUSG00000029036	Atad3a	-0.286155	0.00078579
ENSMUSG00000021606	Ndufs6	-0.183193	0.0227261
ENSMUSG00000030225	Dera	-0.303134	0.00449657
ENSMUSG00000029364	Wsb2	0.226243	0.0387002
ENSMUSG00000030058	Copg1	0.380496	0.000406865
ENSMUSG00000059743	Fdps	1.91182	0.000419945
ENSMUSG00000025224	Gbf1	0.40045	6.3005e-05
ENSMUSG00000040127	Sdr9c7	0.420201	0.032273
ENSMUSG00000036368	Rmdn2	-0.290492	0.0094846
ENSMUSG00000021670	Hmgcr	0.61982	0.035233
ENSMUSG00000037400	Atp11b	-0.178471	0.0142634
ENSMUSG00000026383	Epb41l5	-0.237785	0.0110403
ENSMUSG00000066551	Hmgb1	-0.1983	0.0117486
ENSMUSG00000019820	Utrn	0.236155	0.00268616
ENSMUSG00000020078	Vps26a	-0.173927	0.0198481
ENSMUSG00000027746	Ufm1	0.203515	0.0167883
ENSMUSG00000037822	Smim14	0.255561	0.00732966
ENSMUSG00000036885	Arhgef26	0.462448	0.0434832
ENSMUSG00000041012	Cmtm8	-0.274252	0.0105613
ENSMUSG00000065954	Tacc1	0.172861	0.0396439
ENSMUSG00000058056	Palld	0.380952	0.00408752
ENSMUSG00000049404	Rarres1	0.850687	0.0164003
ENSMUSG00000020827	Mink1	0.196324	0.0217572
ENSMUSG00000023243	Kcnk5	-0.456826	0.031123
ENSMUSG00000021156	Zmynd11	-0.130938	0.034266
ENSMUSG00000048271	Rbm33	-0.290984	0.00681497
ENSMUSG00000028423	Nfx1	-0.41725	1.49093e-05
ENSMUSG00000039501	Znfx1	0.230964	0.0113522
ENSMUSG00000025337	Sbds	-0.192816	0.0297727
ENSMUSG00000027712	Anxa5	0.383244	9.32699e-05
ENSMUSG00000031505	Naxd	-0.167953	0.0186023
ENSMUSG00000039529	Atp8b1	0.225677	0.011326
ENSMUSG00000021764	Ndufs4	-0.16254	0.0374188
ENSMUSG00000001280	Sp1	-0.141762	0.0277646
ENSMUSG00000039770	Ypel5	-0.270216	0.00593261
ENSMUSG00000029528	Pxn	-0.206403	0.00986571
ENSMUSG00000005951	Shpk	-0.27627	0.0142814
ENSMUSG00000027884	Clcc1	-0.203222	0.00647088
ENSMUSG00000022426	Josd1	-0.155638	0.0468218
ENSMUSG00000040356	Skiv2l	0.144379	0.0371733
ENSMUSG00000046879	Irgm1	0.741097	1.48655e-08
ENSMUSG00000027673	Ndufb5	-0.233367	0.0225867
ENSMUSG00000046811	Gltpd2	0.313537	0.0178224
ENSMUSG00000027067	Ssrp1	-0.140947	0.0269242
ENSMUSG00000065990	Aurkaip1	-0.218866	0.00572685
ENSMUSG00000005107	Slc2a9	-0.323334	0.0130673
ENSMUSG00000037894	H2az1	-0.414036	0.000925923
ENSMUSG00000023963	Cyp39a1	-1.01386	0.000694028
ENSMUSG00000000959	Oxa1l	-0.1721	0.0182877
ENSMUSG00000026749	Nek6	0.439146	0.000482802
ENSMUSG00000030421	Uri1	-0.216148	0.00116867
ENSMUSG00000032531	Amotl2	0.320572	0.0355208
ENSMUSG00000049760	Micos13	-0.257567	0.00524996
ENSMUSG00000021669	Cert1	-0.21657	0.0479263
ENSMUSG00000069539	Scyl2	-0.196501	0.0477748
ENSMUSG00000046312	Myorg	0.276418	0.0216737
ENSMUSG00000029505	Ep400	0.21531	0.0303464
ENSMUSG00000027810	Eif2a	-0.27085	0.000697949
ENSMUSG00000034484	Snx2	-0.181364	0.0256495
ENSMUSG00000027937	Jtb	0.190633	0.0427576
ENSMUSG00000026678	Rgs5	-0.508782	0.00492087
ENSMUSG00000026662	Sephs1	-0.234235	0.0261653
ENSMUSG00000024038	Ndufv3	-0.201653	0.0111881
ENSMUSG00000006611	Hfe	-0.21772	0.00356396
ENSMUSG00000021807	Rtraf	-0.157584	0.0196583
ENSMUSG00000002103	Acp2	0.14464	0.0224202
ENSMUSG00000032187	Smarca4	0.291501	0.000397204
ENSMUSG00000041220	Elovl6	-0.531611	0.0112997
ENSMUSG00000045427	Hnrnph2	0.184599	0.0458349
ENSMUSG00000024807	Syvn1	0.662797	3.40963e-07
ENSMUSG00000032607	Amt	0.247724	0.00481194
ENSMUSG00000001229	Dpp9	0.443825	0.000506477
ENSMUSG00000022354	Ndufb9	-0.268514	0.00576633
ENSMUSG00000022844	Pdia5	0.364596	0.0364646
ENSMUSG00000001482	Def8	0.266648	0.0138141
ENSMUSG00000021895	Arhgef3	0.488843	0.000792054
ENSMUSG00000081534	Slc48a1	-0.304296	0.0019148
ENSMUSG00000027822	Slc33a1	0.387161	0.000434212
ENSMUSG00000050777	Tmem37	-0.310438	0.00102179
ENSMUSG00000027078	Ube2l6	0.389434	0.0136727
ENSMUSG00000048000	Gigyf2	0.23465	0.0254313
ENSMUSG00000027879	Sec22b	0.269025	0.00533208
ENSMUSG00000036083	Slc17a3	0.444863	0.00201501
ENSMUSG00000068040	Tm9sf4	0.161855	0.0258906
ENSMUSG00000039477	Tnrc18	0.253513	0.0190553
ENSMUSG00000081051	Gm15427	-0.312576	0.00182915
ENSMUSG00000004936	Map2k1	0.158088	0.0405094
ENSMUSG00000029304	Spp1	0.85399	0.00643433
ENSMUSG00000020075	Ddx21	-0.25275	0.0220784
ENSMUSG00000021591	Glrx	-0.677316	2.71224e-07
ENSMUSG00000021707	Dhfr	-0.259056	0.0234415
ENSMUSG00000056537	Rlim	-0.191944	0.0369834
ENSMUSG00000041362	Shtn1	0.252664	0.00742967
ENSMUSG00000020422	Tns3	-0.370108	0.00330441
ENSMUSG00000060739	Nsa2	-0.193336	0.0113818
ENSMUSG00000029826	Zc3hav1	0.382317	3.17321e-05
ENSMUSG00000041241	Mul1	-0.174224	0.0178807
ENSMUSG00000038717	Atp5l	-0.202793	0.0124998
ENSMUSG00000030779	Rbbp6	-0.264759	0.0319718
ENSMUSG00000040536	Necab1	0.368994	0.00148563
ENSMUSG00000019872	Smpdl3a	-0.406589	8.16758e-06
ENSMUSG00000027099	Mtx2	-0.286344	0.00183356
ENSMUSG00000024914	Drap1	-0.213884	0.0112336
ENSMUSG00000019302	Atp6v0a1	0.30154	0.00172199
ENSMUSG00000039007	Cpq	-0.180088	0.0356528
ENSMUSG00000031556	Tm2d2	-0.208537	0.01807
ENSMUSG00000073155	1810058I24Rik	0.349552	0.0438717
ENSMUSG00000021770	Samd8	-0.413056	0.000675467
ENSMUSG00000063730	Hsd3b2	-0.717777	3.05824e-05
ENSMUSG00000064360	mt-Nd3	-0.432408	0.0187586
ENSMUSG00000055782	Abcd2	-0.740241	0.041814
ENSMUSG00000030681	Mvp	0.31175	0.0375273
ENSMUSG00000031271	Serpina7	1.52565	0.0123877
ENSMUSG00000046324	Ermp1	0.335855	0.00113794
ENSMUSG00000020790	Ankfy1	0.214337	0.00542661
ENSMUSG00000024976	Shoc2	-0.219515	0.00297725
ENSMUSG00000001289	Pfdn5	-0.280074	0.000131652
ENSMUSG00000021629	Slc30a5	0.272984	0.0276207
ENSMUSG00000018593	Sparc	0.288371	0.0353297
ENSMUSG00000030753	Thap12	-0.267268	0.00408087
ENSMUSG00000020840	Blmh	0.282786	0.0097018
ENSMUSG00000061292	Cyp3a59	-1.77057	2.3751e-06
ENSMUSG00000000088	Cox5a	-0.275499	0.000974477
ENSMUSG00000070394	Tmem256	-0.242421	0.0161624
ENSMUSG00000018446	C1qbp	-0.229047	0.0201592
ENSMUSG00000031245	Hmgn5	-0.276047	0.00547391
ENSMUSG00000026374	Tsn	0.1775	0.0148737
ENSMUSG00000053460	Ggcx	0.331592	0.000811826
ENSMUSG00000029777	Gars	0.164068	0.0437706
ENSMUSG00000008855	Hdac5	-0.181143	0.0473152
ENSMUSG00000041297	Cdk13	-0.183244	0.0199917
ENSMUSG00000027012	Dync1i2	0.229501	0.0208402
ENSMUSG00000034042	Gpbp1l1	-0.171655	0.0295743
ENSMUSG00000050627	Gpd1l	-0.329309	0.000553135
ENSMUSG00000019122	Ccl9	-0.586235	0.00877887
ENSMUSG00000028140	Mrpl9	-0.238299	0.00508546
ENSMUSG00000053253	Ndfip2	-0.256569	0.000800877
ENSMUSG00000038658	Ric1	-0.238877	0.00506216
ENSMUSG00000035493	Tgfbi	0.363269	0.0174077
ENSMUSG00000028437	Ubap1	-0.163764	0.0489064
ENSMUSG00000049971	Glt1d1	-0.659503	1.23393e-09
ENSMUSG00000039286	Fndc3b	0.53397	0.00388638
ENSMUSG00000022820	Ndufb4	-0.325778	0.000664875
ENSMUSG00000060419	Rps16-ps2	-0.343637	0.0030778
ENSMUSG00000033845	Mrpl15	-0.260293	0.000567852
ENSMUSG00000038828	Tmem214	0.223388	0.0467456
ENSMUSG00000039438	Ttc36	-0.299897	0.00862831
ENSMUSG00000022035	Ccdc25	0.279801	0.0094216
ENSMUSG00000034422	Parp14	0.49452	0.00095854
ENSMUSG00000054874	Pcnx3	0.211719	0.0149381
ENSMUSG00000037370	Enpp1	-0.365452	0.000826241
ENSMUSG00000023089	Ndufa5	-0.277458	0.00724405
ENSMUSG00000037416	Dmxl1	0.189557	0.0218126
ENSMUSG00000002996	Hbp1	-0.193263	0.00487878
ENSMUSG00000028646	Rragc	-0.186843	0.00503636
ENSMUSG00000026223	Itm2c	0.204519	0.0239597
ENSMUSG00000038024	Dennd4c	0.198682	0.00422059
ENSMUSG00000030064	Frmd4b	0.377419	0.0126052
ENSMUSG00000022391	Rangap1	0.340854	0.0304315
ENSMUSG00000006356	Crip2	0.265243	0.0211555
ENSMUSG00000075543	Urad	-0.462989	0.0253398
ENSMUSG00000026509	Capn2	0.378615	0.000147148
ENSMUSG00000021188	Trip11	0.271257	0.00391785
ENSMUSG00000022800	Fyttd1	-0.142268	0.0494921
ENSMUSG00000021978	Extl3	0.348058	0.000232316
ENSMUSG00000025724	Sec11a	0.250281	0.00129903
ENSMUSG00000026965	Anapc2	0.24493	0.00692016
ENSMUSG00000031167	Rbm3	-0.359658	0.0159891
ENSMUSG00000021252	Erg28	0.405129	0.0118898
ENSMUSG00000037197	Rbm17	-0.190579	0.0276594
ENSMUSG00000001247	Lsr	0.309983	0.0231259
ENSMUSG00000005846	Rsl1d1	-0.239536	0.0112364
ENSMUSG00000057346	Apol9a	0.468199	0.0203338
ENSMUSG00000005501	Usp40	-0.16729	0.0490064
ENSMUSG00000054474	Thnsl2	-0.377435	7.6602e-05
ENSMUSG00000020893	Per1	-0.648059	0.000313801
ENSMUSG00000000568	Hnrnpd	-0.267516	0.0073317
ENSMUSG00000095597	Rps7-ps3	-0.281447	0.0109139
ENSMUSG00000023852	Chd1	-0.418352	0.000345967
ENSMUSG00000060601	Nr1h2	-0.161595	0.0399827
ENSMUSG00000058546	Rpl23a	-0.341925	0.00324065
ENSMUSG00000031955	Bcar1	0.273206	0.0438439
ENSMUSG00000015291	Gdi1	0.216146	0.0379153
ENSMUSG00000033940	Brk1	-0.167007	0.0088646
ENSMUSG00000039176	Polg	0.185481	0.0459336
ENSMUSG00000026087	Mrpl30	-0.263208	0.0108055
ENSMUSG00000046562	Unc119b	0.165743	0.0346275
ENSMUSG00000002847	Pla1a	-0.471029	0.000431846
ENSMUSG00000036591	Arhgap21	-0.22499	0.0298327
ENSMUSG00000005103	Wdr1	0.167803	0.0306092
ENSMUSG00000034522	Zfp395	-0.360743	0.0364385
ENSMUSG00000040123	Zmym5	-0.240906	0.00484414
ENSMUSG00000024955	Esrra	-0.558651	1.09902e-05
ENSMUSG00000024594	Prrc1	0.290823	0.0047311
ENSMUSG00000022508	Bcl6	1.30226	0.00659455
ENSMUSG00000026203	Dnajb2	0.239127	0.0231946
ENSMUSG00000031561	Tenm3	0.409199	0.00644782
ENSMUSG00000045095	Magi1	0.302762	0.00913363
ENSMUSG00000040033	Stat2	0.66243	9.10573e-08
ENSMUSG00000047694	Yipf6	0.194431	0.021017
ENSMUSG00000039745	Htatip2	-0.805681	3.19473e-06
ENSMUSG00000021666	Gfm2	0.270371	0.0235112
ENSMUSG00000017718	Afmid	-0.917169	3.56759e-06
ENSMUSG00000059316	Slc27a4	0.30382	0.00142965
ENSMUSG00000028098	Rnf115	-0.167247	0.0479195
ENSMUSG00000028849	Map7d1	0.616716	6.27571e-06
ENSMUSG00000068762	Gstm6	-0.679731	4.56664e-05
ENSMUSG00000038582	Pptc7	-0.383723	0.0141463
ENSMUSG00000043483	Gm6863	-0.35839	0.0072509
ENSMUSG00000024487	Yipf5	0.273459	0.0131876
ENSMUSG00000032412	Atp1b3	-0.315682	0.00173029
ENSMUSG00000031154	Otud5	0.152387	0.0380238
ENSMUSG00000053332	Gas5	-0.299454	0.0342223
ENSMUSG00000078671	Chd2	-0.214398	0.0494892
ENSMUSG00000029664	Tfpi2	0.414902	0.00145543
ENSMUSG00000028670	Lypla2	0.183609	0.018581
ENSMUSG00000075232	Amd1	-0.264105	0.0134505
ENSMUSG00000045160	Bola3	-0.271832	0.0162473
ENSMUSG00000030498	Gas2	-0.359985	0.00100145
ENSMUSG00000022790	Igsf11	0.462363	8.94996e-05
ENSMUSG00000032932	Hspa13	0.46718	0.000429607
ENSMUSG00000037583	Nr0b2	0.644315	0.0385494
ENSMUSG00000085148	Mir22hg	-0.582802	1.16129e-05
ENSMUSG00000121069	ENSMUSG00000121069	0.552167	0.00295281
ENSMUSG00000030870	Ubfd1	0.309411	0.000579983
ENSMUSG00000002325	Irf9	0.338811	0.00908096
ENSMUSG00000036636	Clcn7	0.449179	0.000180645
ENSMUSG00000007659	Bcl2l1	0.320716	0.0107899
ENSMUSG00000024941	Scyl1	0.177049	0.0270067
ENSMUSG00000026896	Ifih1	0.374571	0.00589804
ENSMUSG00000027133	Nop10	-0.280566	0.0126112
ENSMUSG00000022427	Tomm22	-0.206459	0.00287131
ENSMUSG00000026977	Marchf7	-0.302761	0.00106266
ENSMUSG00000033102	Cdc14b	-0.274992	0.0358268
ENSMUSG00000057531	Dtnbp1	-0.263287	0.00350835
ENSMUSG00000027679	Dnajc19	-0.258317	0.00764913
ENSMUSG00000052837	Junb	1.3689	6.33446e-07
ENSMUSG00000005320	Fgfr4	0.274198	0.0225693
ENSMUSG00000031451	Gas6	0.49927	0.0145392
ENSMUSG00000025498	Irf7	0.48938	0.0126145
ENSMUSG00000110841	Gpx4-ps2	-0.231979	0.00607606
ENSMUSG00000079562	Maea	0.223758	0.0120141
ENSMUSG00000030016	Zfp638	0.385068	0.0019547
ENSMUSG00000036278	Macrod1	-0.39232	0.0104709
ENSMUSG00000048249	Crebrf	-0.538776	0.00168043
ENSMUSG00000026914	Psmd14	0.303856	0.0241319
ENSMUSG00000041936	Agrn	0.469837	1.10618e-06
ENSMUSG00000026437	Cdk18	-0.39572	0.000149638
ENSMUSG00000031502	Col4a1	0.540037	1.84974e-05
ENSMUSG00000032010	Usp2	-1.62812	0.000222205
ENSMUSG00000032288	Imp3	-0.35489	2.63589e-05
ENSMUSG00000024560	Cxxc1	0.171764	0.0483773
ENSMUSG00000066440	Zfyve26	0.33509	0.000348268
ENSMUSG00000053774	Ubxn7	-0.226908	0.00349846
ENSMUSG00000027429	Sec23b	0.362701	0.00857225
ENSMUSG00000023939	Mrpl14	-0.349081	0.000761465
ENSMUSG00000058454	Dhcr7	0.969435	0.00996151
ENSMUSG00000034591	Slc41a2	1.60363	8.75768e-07
ENSMUSG00000029650	Slc46a3	-0.447743	0.0363617
ENSMUSG00000036822	Topors	-0.277237	0.000732419
ENSMUSG00000073940	Hbb-bt	-1.30128	0.0134729
ENSMUSG00000068742	Cry2	-0.445876	0.00512083
ENSMUSG00000025732	Mcrip2	-0.483732	0.000108175
ENSMUSG00000024566	Atp9b	0.170133	0.018075
ENSMUSG00000014498	Ankrd52	0.204226	0.0248665
ENSMUSG00000067369	Trmt2b	-0.284891	0.00330771
ENSMUSG00000032867	Fbxw8	0.233162	0.0364323
ENSMUSG00000042133	Ppig	-0.175762	0.0414768
ENSMUSG00000033732	Sf3b3	0.193732	0.018823
ENSMUSG00000005442	Cic	0.242309	0.0241169
ENSMUSG00000078853	Igtp	0.461128	0.0486505
ENSMUSG00000073910	Mob3b	-0.180925	0.0473095
ENSMUSG00000041483	Zfp281	-0.440537	0.00194706
ENSMUSG00000005362	Crbn	-0.278767	0.023666
ENSMUSG00000006395	Hyi	-0.325182	0.0218059
ENSMUSG00000030555	Ttc23	-0.396962	0.00244526
ENSMUSG00000038914	Dido1	-0.359121	0.00830734
ENSMUSG00000099764	Rps10-ps2	-0.225077	0.0286098
ENSMUSG00000025025	Mxi1	-0.342351	0.0016374
ENSMUSG00000030304	Ergic2	-0.238995	0.00457399
ENSMUSG00000021466	Ptch1	0.276386	0.0222573
ENSMUSG00000031095	Cul4b	-0.158848	0.0346312
ENSMUSG00000029617	Ccz1	-0.244979	0.00126666
ENSMUSG00000015522	Arnt	-0.22954	0.0228681
ENSMUSG00000078234	Klhdc7a	0.851228	0.0033424
ENSMUSG00000024127	Prepl	0.334171	0.0134486
ENSMUSG00000090145	Ugt1a6b	-0.254674	0.043894
ENSMUSG00000038866	Zcchc2	-0.227017	0.0077286
ENSMUSG00000058239	Usf2	-0.209249	0.0259856
ENSMUSG00000034875	Nudt19	-0.247976	0.0177364
ENSMUSG00000040331	Nsmce4a	-0.31646	0.00213044
ENSMUSG00000042675	Ypel3	-0.245186	0.0190386
ENSMUSG00000020472	Zkscan17	-0.296469	0.00791807
ENSMUSG00000028136	Snx27	0.216974	0.0263594
ENSMUSG00000000278	Scpep1	0.361634	0.00728131
ENSMUSG00000024180	Pgap6	0.211059	0.030084
ENSMUSG00000042473	Tbc1d8b	0.242764	0.0145736
ENSMUSG00000008090	Fgfrl1	-0.395333	0.00574065
ENSMUSG00000003531	Dgcr6	-0.215213	0.0187195
ENSMUSG00000028436	Dcaf12	-0.152211	0.047632
ENSMUSG00000025616	Usp16	-0.198728	0.0320855
ENSMUSG00000029502	Golga3	0.243896	0.00526944
ENSMUSG00000033429	Mcee	-0.221456	0.0205626
ENSMUSG00000029635	Cdk8	-0.274304	0.00112266
ENSMUSG00000020608	Smc6	-0.195658	0.0179504
ENSMUSG00000068240	Gm11808	-0.333208	0.00102015
ENSMUSG00000040430	Pitpnc1	-0.32501	0.00392949
ENSMUSG00000029833	Trim24	-0.41963	0.0377571
ENSMUSG00000040018	Cox15	0.226321	0.0271379
ENSMUSG00000023186	Vwa5a	0.272035	0.0104212
ENSMUSG00000023832	Acat2	0.533057	0.000333013
ENSMUSG00000040857	Erf	-0.514598	0.00165215
ENSMUSG00000014932	Yes1	-0.197186	0.0260623
ENSMUSG00000018736	Ndel1	-0.26838	0.022054
ENSMUSG00000006717	Acot13	-0.327821	0.00298553
ENSMUSG00000028207	Asph	0.195135	0.0460571
ENSMUSG00000028150	Rorc	-0.664822	0.000357784
ENSMUSG00000020111	Micu1	0.271129	0.0365799
ENSMUSG00000032712	Resf1	-0.632135	0.00181292
ENSMUSG00000037075	Rnf139	-0.242084	0.00986458
ENSMUSG00000025504	Eps8l2	0.286402	0.00740778
ENSMUSG00000015488	Cacfd1	0.202936	0.00746869
ENSMUSG00000029246	Ppat	-0.283292	0.0401567
ENSMUSG00000025647	Shisa5	0.315045	0.000729276
ENSMUSG00000040560	Wdr7	0.250098	0.0110993
ENSMUSG00000070697	Utp3	-0.283426	0.000343046
ENSMUSG00000034312	Iqsec1	0.222937	0.0188168
ENSMUSG00000001665	Gstt3	-1.26418	0.000397656
ENSMUSG00000027540	Ptpn1	0.247472	0.00769297
ENSMUSG00000001750	Tcirg1	0.199691	0.0384966
ENSMUSG00000031974	Abcb10	0.259196	0.0442451
ENSMUSG00000027787	Nmd3	-0.413277	0.000207274
ENSMUSG00000034248	Slc25a37	-0.485509	0.00837608
ENSMUSG00000002279	Lmf1	0.259448	0.00775733
ENSMUSG00000057229	Dmac2	-0.391575	0.000439176
ENSMUSG00000032348	Gsta4	-0.914164	9.96287e-05
ENSMUSG00000015016	Acsf3	0.358934	0.00397067
ENSMUSG00000023206	Il15ra	0.430186	0.0204036
ENSMUSG00000039512	Uhrf1bp1	0.214213	0.00264744
ENSMUSG00000020614	Fam20a	0.313592	0.0033067
ENSMUSG00000030029	Lrig1	0.288973	0.0129726
ENSMUSG00000028185	Dnase2b	-0.272552	0.0191718
ENSMUSG00000027309	Dnaaf9	0.389525	0.0254525
ENSMUSG00000053841	Txlna	0.299237	0.00124886
ENSMUSG00000025813	Homer2	-0.77606	4.87404e-10
ENSMUSG00000027806	Tsc22d2	-0.253623	0.0464598
ENSMUSG00000025545	Clybl	-0.242783	0.0192752
ENSMUSG00000034729	Mrps10	-0.257683	0.0071122
ENSMUSG00000055553	Kxd1	-0.435142	3.03312e-06
ENSMUSG00000034557	Zfyve9	-0.234012	0.0110906
ENSMUSG00000027999	Pla2g12a	-0.421363	0.00302224
ENSMUSG00000002395	Use1	-0.216671	0.0478081
ENSMUSG00000041390	Mdfic	0.244701	0.0171509
ENSMUSG00000028085	Gatb	0.329735	0.0250362
ENSMUSG00000032086	Bace1	0.291104	0.0309535
ENSMUSG00000071014	Ndufb6	-0.180069	0.0282399
ENSMUSG00000032078	Zpr1	-0.326283	0.0232775
ENSMUSG00000069601	Ank3	-0.502857	0.0374355
ENSMUSG00000023973	Cnpy3	0.220791	0.0132952
ENSMUSG00000061175	Fnip2	-0.584251	0.00749379
ENSMUSG00000030852	Tacc2	0.48248	0.0351613
ENSMUSG00000037965	Zc3h7a	0.286984	0.0364433
ENSMUSG00000042429	Adora1	-0.711211	0.00164961
ENSMUSG00000023027	Atf1	-0.197174	0.0301688
ENSMUSG00000019715	Gle1	0.237792	0.0185614
ENSMUSG00000028106	Rprd2	-0.429245	4.4595e-05
ENSMUSG00000032525	Nktr	0.32032	0.0161433
ENSMUSG00000020261	Slc36a1	0.379322	0.0349975
ENSMUSG00000013822	Elof1	-0.146484	0.0487762
ENSMUSG00000024096	Ralbp1	0.202898	0.0198085
ENSMUSG00000044447	Dock5	0.205671	0.0401545
ENSMUSG00000062619	2310039H08Rik	-0.247732	0.0122696
ENSMUSG00000025532	Crcp	-0.416898	0.00422575
ENSMUSG00000006445	Epha2	0.541857	0.0240877
ENSMUSG00000043789	Vwce	-0.237735	0.0346858
ENSMUSG00000029924	Slc37a3	0.320936	9.11214e-05
ENSMUSG00000022550	Adck5	0.40305	0.0187285
ENSMUSG00000030374	Strn4	0.181142	0.0478848
ENSMUSG00000064254	Ethe1	-0.392853	0.0180991
ENSMUSG00000110353	Gm33543	-1.66266	7.79925e-05
ENSMUSG00000020873	Slc35b1	0.570153	0.00041705
ENSMUSG00000037174	Elf2	-0.195963	0.0488063
ENSMUSG00000029066	Mrpl20	-0.206526	0.00896309
ENSMUSG00000035673	Sbno2	0.283252	0.024552
ENSMUSG00000029104	Htt	0.283549	0.000245427
ENSMUSG00000029629	Phf14	-0.324295	0.000169046
ENSMUSG00000058258	Idi1	2.8314	3.20905e-07
ENSMUSG00000029705	Cux1	0.353295	0.000113925
ENSMUSG00000033114	Slc35d2	-0.274368	0.00452981
ENSMUSG00000011114	Tbrg1	0.203122	0.0278041
ENSMUSG00000014361	Mertk	-0.285205	0.0174421
ENSMUSG00000025085	Ablim1	-0.35591	0.007753
ENSMUSG00000045193	Cirbp	-0.592001	0.000725933
ENSMUSG00000031834	Pik3r2	0.163591	0.0209328
ENSMUSG00000083282	Ctsf	-0.325521	0.003642
ENSMUSG00000022992	Kansl2	-0.257181	0.0459733
ENSMUSG00000039849	Pcif1	-0.315491	0.000778328
ENSMUSG00000040170	Fmo2	-1.05422	0.00292566
ENSMUSG00000066441	Rdh11	0.627615	0.00448099
ENSMUSG00000027803	Wwtr1	0.267589	0.00121031
ENSMUSG00000001419	Mef2d	-0.382533	0.00292158
ENSMUSG00000022568	Scrib	0.301163	0.0158914
ENSMUSG00000033326	Kdm4a	0.526273	4.89584e-09
ENSMUSG00000036151	Tm6sf2	-0.792734	0.000134968
ENSMUSG00000032123	Dpagt1	0.259712	0.0112772
ENSMUSG00000026938	Fcna	-0.48499	0.00631685
ENSMUSG00000026259	Ngef	-0.515951	0.00625218
ENSMUSG00000027852	Nras	0.197967	0.00559156
ENSMUSG00000025574	Tk1	-1.23201	7.06577e-20
ENSMUSG00000037300	Ttc13	0.172632	0.0353988
ENSMUSG00000062580	Timm17a	-0.259955	0.00251092
ENSMUSG00000019878	Hsf2	0.291768	0.0430884
ENSMUSG00000005413	Hmox1	-0.542417	0.00337848
ENSMUSG00000028944	Prkag2	-0.377264	0.00535015
ENSMUSG00000042167	Tent2	-0.241406	0.0269214
ENSMUSG00000043284	Tmem11	-0.298757	0.000172917
ENSMUSG00000024856	Cdk2ap2	0.271527	0.0188007
ENSMUSG00000085995	Gm2788	0.723311	0.0173083
ENSMUSG00000032410	Xrn1	-0.206877	0.0462541
ENSMUSG00000029992	Gfpt1	0.380275	0.000784095
ENSMUSG00000022246	Rai14	0.277146	0.00885859
ENSMUSG00000022946	Dop1b	0.461267	0.0128575
ENSMUSG00000034201	Gas2l1	0.346341	0.0236492
ENSMUSG00000022351	Sqle	2.9631	1.91608e-07
ENSMUSG00000040296	Rigi	0.300447	0.020466
ENSMUSG00000025981	Coq10b	-0.712159	0.0165615
ENSMUSG00000038526	Car14	-0.624384	0.00101813
ENSMUSG00000038298	Pdzk1	0.426278	0.0071366
ENSMUSG00000069917	Hba-a2	-1.17868	0.0228399
ENSMUSG00000057230	Aak1	0.19667	0.0442899
ENSMUSG00000040720	Virma	0.209808	0.0121762
ENSMUSG00000032058	Ppp2r1b	0.393035	0.000553313
ENSMUSG00000020027	Socs2	-0.970094	0.041005
ENSMUSG00000045180	Shroom2	0.311454	0.0347178
ENSMUSG00000021738	Atxn7	0.207795	0.0492916
ENSMUSG00000037993	Dhx38	0.185664	0.0304095
ENSMUSG00000002550	Uck1	0.47033	0.00558326
ENSMUSG00000023272	Creld2	1.50746	3.88499e-07
ENSMUSG00000020205	Phlda1	0.730004	0.049367
ENSMUSG00000038648	Creb3l2	0.355373	0.0129323
ENSMUSG00000026021	Sumo1	-0.239902	0.0151475
ENSMUSG00000040562	Gstm2	-1.07415	0.0126661
ENSMUSG00000031503	Col4a2	0.506754	0.000566408
ENSMUSG00000029780	Nt5c3	-0.309725	0.00847087
ENSMUSG00000029999	Tgfa	0.388115	0.000579504
ENSMUSG00000039735	Fnbp1l	0.229422	0.00334364
ENSMUSG00000027962	Vcam1	0.411704	0.0258369
ENSMUSG00000074994	Qser1	-0.23291	0.00764262
ENSMUSG00000038861	Pi4kb	-0.139122	0.0472173
ENSMUSG00000022962	Gart	0.234777	0.0221054
ENSMUSG00000020576	Nbas	0.232359	0.0395793
ENSMUSG00000032064	Dixdc1	-0.385227	0.0388599
ENSMUSG00000043445	Pgp	0.255859	0.0214999
ENSMUSG00000020476	Dbnl	0.239974	0.0061997
ENSMUSG00000002017	Fam98a	0.384269	0.000259345
ENSMUSG00000097148	Gm3839	-0.923678	7.04691e-05
ENSMUSG00000051671	Coa6	-0.442971	0.0234908
ENSMUSG00000018209	Stk4	0.202664	0.0184142
ENSMUSG00000029185	Fam114a1	0.534966	4.48216e-05
ENSMUSG00000042508	Dmtf1	-0.298442	0.022761
ENSMUSG00000020929	Eftud2	0.186693	0.0428208
ENSMUSG00000026197	Zfand2b	-0.264258	0.0056185
ENSMUSG00000020034	Tcp11l2	-0.304756	0.0209947
ENSMUSG00000025872	Thoc3	-0.172304	0.0432372
ENSMUSG00000032977	Fam207a	-0.187939	0.0409885
ENSMUSG00000038175	Mylip	-0.239627	0.0468905
ENSMUSG00000016128	Stard13	0.499424	0.00291608
ENSMUSG00000029062	Cdk11b	0.228308	0.0118914
ENSMUSG00000001666	Ddt	-0.221867	0.0122845
ENSMUSG00000041258	Zfp236	0.243717	0.0292263
ENSMUSG00000063801	Ap3s2	0.227078	0.00887014
ENSMUSG00000041328	Pcf11	-0.271191	0.030613
ENSMUSG00000021843	Ktn1	-0.329684	0.00244199
ENSMUSG00000025555	Farp1	0.248889	0.0156339
ENSMUSG00000033105	Lss	1.04289	1.99581e-06
ENSMUSG00000018999	Slc35b4	0.494271	9.60984e-09
ENSMUSG00000020224	Llph	-0.200879	0.0292974
ENSMUSG00000021823	Vcl	0.342562	0.022803
ENSMUSG00000042462	Dctpp1	-0.530133	1.23997e-08
ENSMUSG00000029098	Acox3	0.273101	0.00478773
ENSMUSG00000022769	Sdf2l1	1.10468	8.48375e-06
ENSMUSG00000024079	Eif2ak2	0.47615	0.000207133
ENSMUSG00000047613	A430005L14Rik	-0.157153	0.0453804
ENSMUSG00000068566	Myadm	0.440592	0.000736437
ENSMUSG00000029547	Ints1	0.291893	0.00559882
ENSMUSG00000029229	Chic2	-0.216602	0.0319733
ENSMUSG00000039910	Cited2	0.475302	0.000883581
ENSMUSG00000033767	Tmem131l	-0.306345	0.0321884
ENSMUSG00000023249	Parp3	0.384292	0.00133191
ENSMUSG00000029145	Eif2b4	0.253748	0.0459665
ENSMUSG00000063354	Slc39a4	-0.931249	3.87593e-08
ENSMUSG00000027360	Hdc	-0.500376	0.041418
ENSMUSG00000030615	Tmem126a	-0.222471	0.0326521
ENSMUSG00000037536	Fbxo34	-0.26682	0.00804642
ENSMUSG00000022607	Ptk2	0.230785	0.0355383
ENSMUSG00000068663	Clec16a	0.240436	0.0294495
ENSMUSG00000038244	Mical2	0.437486	0.0212443
ENSMUSG00000020519	Sap30l	-0.20434	0.0348202
ENSMUSG00000030301	Ccdc91	0.198166	0.0499017
ENSMUSG00000059588	Calcrl	-0.295528	0.0285579
ENSMUSG00000027397	Slc20a1	-0.425084	0.0107656
ENSMUSG00000017309	Cd300lg	-0.325076	0.00585334
ENSMUSG00000037461	Ints7	0.436886	0.00417478
ENSMUSG00000017679	Ttpal	0.345075	0.0311237
ENSMUSG00000012117	Dhdds	0.346923	0.00125435
ENSMUSG00000021079	Timm9	-0.380064	2.45746e-05
ENSMUSG00000024769	Cdc42bpg	0.248767	0.0470453
ENSMUSG00000002107	Celf2	0.306935	0.0109956
ENSMUSG00000026113	Inpp4a	-0.278319	0.0478254
ENSMUSG00000050148	Ubqln2	0.206296	0.011969
ENSMUSG00000026043	Col3a1	1.39018	0.000155032
ENSMUSG00000028961	Pgd	0.295181	0.0230056
ENSMUSG00000005823	Gpr108	-0.228415	0.0263419
ENSMUSG00000089809	Rasgef1b	-0.543976	0.00324807
ENSMUSG00000027933	Ints3	0.494584	2.21358e-07
ENSMUSG00000046139	Patl1	-0.237941	0.0279063
ENSMUSG00000034610	Tut4	-0.304057	0.0291194
ENSMUSG00000038503	Mesd	0.270136	0.0006567
ENSMUSG00000038538	Ubn2	0.31117	0.00165883
ENSMUSG00000004462	Tbccd1	0.318787	0.00231897
ENSMUSG00000020464	Pnpt1	0.295506	0.0321045
ENSMUSG00000063235	Ptpmt1	-0.244354	0.0132812
ENSMUSG00000032411	Tfdp2	-0.378336	0.00170894
ENSMUSG00000023048	Prr13	0.439378	3.03254e-06
ENSMUSG00000028886	Eya3	0.170167	0.0371253
ENSMUSG00000036528	Ppfibp2	-0.307956	0.0258702
ENSMUSG00000026634	Angel2	-0.172036	0.039906
ENSMUSG00000002221	Paxip1	-0.235984	0.0495945
ENSMUSG00000027742	Cog6	0.228978	0.0222139
ENSMUSG00000024219	Anks1	0.205367	0.0440164
ENSMUSG00000019189	Rnf145	-0.632197	0.000307696
ENSMUSG00000078686	Mup9	2.8236	2.38161e-06
ENSMUSG00000053559	Smagp	0.423107	0.00117854
ENSMUSG00000001150	Mcm3ap	0.261316	0.00622446
ENSMUSG00000052593	Adam17	0.176623	0.0261805
ENSMUSG00000006390	Elovl1	0.347874	0.0148536
ENSMUSG00000021241	Isca2	-0.261017	0.00172359
ENSMUSG00000028878	Fam76a	-0.288225	0.0103758
ENSMUSG00000022257	Laptm4b	0.231465	0.0077507
ENSMUSG00000032553	Srprb	0.366599	0.00117508
ENSMUSG00000002227	Mov10	0.285256	0.0462509
ENSMUSG00000031349	Nsdhl	1.51931	0.00203597
ENSMUSG00000045775	Slc16a5	-0.832735	0.00438163
ENSMUSG00000074151	Nlrc5	0.322308	0.038229
ENSMUSG00000022555	Dgat1	-0.290391	0.00213674
ENSMUSG00000004530	Coro1c	0.21551	0.0324855
ENSMUSG00000024805	Pcgf5	-0.289784	0.0180554
ENSMUSG00000115338	Pnp	0.377698	0.0176442
ENSMUSG00000027575	Arfgap1	0.205949	0.0319579
ENSMUSG00000089682	Bcl2l2	-0.22056	0.00171149
ENSMUSG00000060152	Pop5	-0.214893	0.00961652
ENSMUSG00000013465	Nelfb	0.22418	0.0123167
ENSMUSG00000024165	Jpt2	0.538985	2.877e-06
ENSMUSG00000028484	Psip1	0.247204	0.0167145
ENSMUSG00000034462	Pkd2	0.206525	0.043579
ENSMUSG00000002833	Hdgfl2	0.254918	0.00844333
ENSMUSG00000029416	Slc15a4	-0.474375	0.00100589
ENSMUSG00000023961	Enpp4	0.378347	0.00215628
ENSMUSG00000032175	Tyk2	0.389656	0.000679928
ENSMUSG00000035212	Leprot	-0.233932	0.016824
ENSMUSG00000032557	Uba5	0.337098	0.0133723
ENSMUSG00000021908	Ncoa4-ps	-0.286153	0.0380142
ENSMUSG00000000881	Dlg3	-0.235839	0.0457431
ENSMUSG00000041926	Rnpep	0.295822	0.00293188
ENSMUSG00000049606	Zfp644	-0.193292	0.0336453
ENSMUSG00000038007	Acer2	0.229222	0.0385039
ENSMUSG00000046792	Zfp787	-0.2302	0.024627
ENSMUSG00000024472	Dcp2	0.294684	0.00495352
ENSMUSG00000018459	Slc13a3	0.752805	0.0371816
ENSMUSG00000035521	Gnptg	-0.149567	0.0483355
ENSMUSG00000018899	Irf1	0.392768	0.0343145
ENSMUSG00000039318	Rab3gap2	0.314271	0.000115321
ENSMUSG00000062456	Rpl9-ps6	-0.317201	0.0079272
ENSMUSG00000075229	Ccdc58	-0.196836	0.0232826
ENSMUSG00000003033	Ap1m1	0.210552	0.0348255
ENSMUSG00000026887	Mrrf	0.22475	0.0313319
ENSMUSG00000022032	Scara5	1.88739	0.00468492
ENSMUSG00000032743	Katnip	0.242953	0.0121048
ENSMUSG00000085208	Brip1os	0.417178	0.000155441
ENSMUSG00000040722	Scamp5	0.688285	1.77372e-06
ENSMUSG00000042594	Sh2b3	-0.322571	0.0255628
ENSMUSG00000116564	Riok2	-0.347962	0.00428538
ENSMUSG00000024014	Pim1	1.05244	5.62036e-07
ENSMUSG00000044763	Trmt10c	-0.23757	0.0469484
ENSMUSG00000035151	Elmod2	0.220684	0.0209095
ENSMUSG00000027800	Tm4sf1	-0.349592	0.0230661
ENSMUSG00000027954	Efna1	0.83121	4.25428e-05
ENSMUSG00000121507	ENSMUSG00000121507	0.527708	0.0117373
ENSMUSG00000020044	Timp3	-0.573556	0.000898679
ENSMUSG00000046603	Tcaim	-0.205881	0.0223079
ENSMUSG00000057133	Chd6	0.270076	0.00861011
ENSMUSG00000024812	Tjp2	0.247031	0.0223915
ENSMUSG00000025133	Ints4	0.198795	0.0329446
ENSMUSG00000090035	Galnt4	0.431114	1.29635e-05
ENSMUSG00000034154	Ino80	0.175164	0.0496474
ENSMUSG00000063787	Chchd1	-0.217874	0.0348223
ENSMUSG00000030706	Mrpl48	-0.250176	0.00700417
ENSMUSG00000040928	S100pbp	-0.187312	0.0460427
ENSMUSG00000121473	Adh6-ps1	0.555167	0.0186075
ENSMUSG00000020697	Lig3	0.198884	0.0222826
ENSMUSG00000033396	Spg11	0.253901	0.0054476
ENSMUSG00000048490	Nrip1	-0.359619	0.00626324
ENSMUSG00000032392	Parp16	-0.347799	0.00741216
ENSMUSG00000029060	Mib2	0.312332	0.00346432
ENSMUSG00000031403	Dkc1	-0.270343	0.0246302
ENSMUSG00000057134	Ado	0.188053	0.0495574
ENSMUSG00000113902	Ndufb1	-0.321445	0.0376377
ENSMUSG00000031570	Plpp5	0.558433	0.00754205
ENSMUSG00000045930	Clec14a	-0.317035	0.0171486
ENSMUSG00000021650	Ptcd2	-0.203275	0.0182734
ENSMUSG00000037526	Atg14	0.306705	0.010997
ENSMUSG00000020262	Adarb1	-0.322605	0.0292678
ENSMUSG00000026123	Plekhb2	0.303983	0.00559534
ENSMUSG00000078920	Ifi47	0.908182	6.39829e-07
ENSMUSG00000049792	Bag5	-0.232491	0.015269
ENSMUSG00000002608	Ccdc97	0.248338	0.0128809
ENSMUSG00000027951	Adar	0.347516	0.00244038
ENSMUSG00000034620	Rxylt1	-0.271801	0.00380905
ENSMUSG00000079334	Naa80	0.245172	0.0431325
ENSMUSG00000023104	Rfc2	0.547129	1.53196e-05
ENSMUSG00000040471	Ggt6	-0.610436	0.00454165
ENSMUSG00000042447	Mios	-0.2794	0.0111216
ENSMUSG00000035181	Heatr5a	0.333985	0.0157889
ENSMUSG00000010755	Cars	0.564973	0.000203261
ENSMUSG00000031309	Rps6ka3	0.225027	0.047864
ENSMUSG00000031781	Ciapin1	-0.243233	0.0359407
ENSMUSG00000048920	Fkrp	0.396671	0.00198477
ENSMUSG00000046020	Pofut1	0.190278	0.0415856
ENSMUSG00000064302	Clasp1	0.229398	0.0229168
ENSMUSG00000027506	Tpd52	0.317762	0.0115662
ENSMUSG00000028898	Trnau1ap	-0.218612	0.00701934
ENSMUSG00000008153	Clstn3	1.01784	0.0195447
ENSMUSG00000029763	Exoc4	0.471369	0.00138814
ENSMUSG00000041044	Lrit1	-0.580366	7.21157e-05
ENSMUSG00000031885	Cbfb	0.294459	0.00679251
ENSMUSG00000020255	Nopchap1	0.237091	0.0293857
ENSMUSG00000019718	L3hypdh	-0.269907	0.0291888
ENSMUSG00000025266	Gnl3l	0.253816	0.0476307
ENSMUSG00000029167	Ppargc1a	-0.84367	0.000515005
ENSMUSG00000050705	2310061I04Rik	-0.298852	0.0159586
ENSMUSG00000034801	Sos2	-0.257879	0.0322547
ENSMUSG00000115852	Gm52969	-0.578528	0.000697439
ENSMUSG00000114003	Gm9616	-0.268564	0.0312862
ENSMUSG00000073139	Tmem185a	-0.254285	0.0116058
ENSMUSG00000039163	Cmc1	-0.216073	0.0378036
ENSMUSG00000022641	Bbx	0.340973	0.00308366
ENSMUSG00000011148	Adssl1	-0.366586	0.00196401
ENSMUSG00000057722	Lepr	-1.2723	0.0276671
ENSMUSG00000053846	Lipg	0.818998	0.0156972
ENSMUSG00000056131	Pgm3	0.615896	9.29277e-05
ENSMUSG00000051359	Ncald	0.536277	0.000898006
ENSMUSG00000020308	Tpgs1	0.252069	0.0322618
ENSMUSG00000027533	Fabp5	2.24105	0.000880159
ENSMUSG00000047554	Tmem41b	0.287646	0.0103925
ENSMUSG00000056148	Rdh9	0.360432	0.0473826
ENSMUSG00000047735	Samd9l	0.582056	3.52209e-05
ENSMUSG00000022956	Atp5o	-0.215825	0.0264319
ENSMUSG00000032733	Snx33	-0.307734	0.0417571
ENSMUSG00000015133	Lrrk1	0.348397	0.000856966
ENSMUSG00000049516	Spty2d1	0.294384	0.0129865
ENSMUSG00000039220	Ppp1r10	-0.872085	0.00445393
ENSMUSG00000025366	Esyt1	0.289105	0.00502035
ENSMUSG00000032382	Snx1	0.189982	0.0356111
ENSMUSG00000034774	Dsg1c	-1.63648	2.95244e-06
ENSMUSG00000031314	Taf1	0.212144	0.0498633
ENSMUSG00000046876	Atxn1	0.493558	0.000967516
ENSMUSG00000024319	Vps52	0.336559	0.00135202
ENSMUSG00000039414	Heatr5b	0.315551	0.00309677
ENSMUSG00000019295	Tmem129	0.228978	0.0217299
ENSMUSG00000033021	Gmppa	0.339727	0.0112774
ENSMUSG00000023087	Noct	-1.08559	0.00277371
ENSMUSG00000027889	Ampd2	0.23179	0.0417312
ENSMUSG00000035958	Tdp2	-0.274467	0.0335869
ENSMUSG00000036352	Ubac1	-0.292461	0.000572685
ENSMUSG00000051177	Plcb1	-0.303181	0.00908874
ENSMUSG00000062604	Srpk2	-0.315015	0.0281986
ENSMUSG00000081485	Gm12338	-0.370594	0.00398529
ENSMUSG00000024816	Frmd8	0.366148	0.000349433
ENSMUSG00000028107	Tars2	0.304195	0.0215354
ENSMUSG00000006095	Tbcb	0.395724	0.00030398
ENSMUSG00000034826	Nup54	-0.224979	0.0099226
ENSMUSG00000033430	Terf2ip	0.18835	0.0218339
ENSMUSG00000120144	ENSMUSG00000120144	0.207754	0.0418285
ENSMUSG00000060147	Serpinb6a	-0.265397	0.0330702
ENSMUSG00000047284	Neurl4	0.193305	0.0314481
ENSMUSG00000036764	Dnajc12	0.889634	0.0157159
ENSMUSG00000024942	Capn1	0.489553	1.73772e-05
ENSMUSG00000023232	Serinc2	0.905194	0.000172406
ENSMUSG00000112249	Gm30262	-0.31609	0.0182295
ENSMUSG00000024818	Slc25a45	0.422899	0.00980605
ENSMUSG00000024778	Fas	0.548928	5.52344e-05
ENSMUSG00000039763	Dnajc28	0.310465	0.016501
ENSMUSG00000020167	Tcf3	0.21353	0.033479
ENSMUSG00000015461	Atf6b	0.330676	0.00479552
ENSMUSG00000068391	Chrac1	-0.21446	0.0433827
ENSMUSG00000035173	Ccdc186	0.197244	0.0281612
ENSMUSG00000016940	Kctd2	-0.293226	0.0377411
ENSMUSG00000036817	Sun1	-0.297129	0.0393624
ENSMUSG00000031668	Eif2ak3	0.444415	0.00060563
ENSMUSG00000028957	Per3	-0.998616	0.0479839
ENSMUSG00000024293	Esco1	-0.198477	0.0453387
ENSMUSG00000031023	Akip1	-0.403981	0.000294416
ENSMUSG00000063785	Utp14a	-0.210744	0.0201064
ENSMUSG00000067365	Tmem128	-0.256434	0.0159318
ENSMUSG00000033065	Pfkm	-0.278771	0.0257683
ENSMUSG00000026384	Ptpn4	0.256511	0.048748
ENSMUSG00000028329	Xpa	-0.300991	0.027766
ENSMUSG00000068580	Zfyve19	-0.225817	0.0112849
ENSMUSG00000035441	Myo1d	0.388948	0.00220392
ENSMUSG00000032000	Birc3	-0.306117	0.00529375
ENSMUSG00000018143	Mafk	0.358735	0.026048
ENSMUSG00000042121	Ssh1	-0.331011	0.0139112
ENSMUSG00000048772	Tmem53	-0.277354	0.0166096
ENSMUSG00000031441	Atp11a	1.45964	5.83665e-05
ENSMUSG00000069135	Cep43	0.233389	0.0488546
ENSMUSG00000024054	Smchd1	0.248114	0.0232767
ENSMUSG00000032402	Smad3	0.299458	0.0311319
ENSMUSG00000031379	Pir	-0.752187	1.18188e-07
ENSMUSG00000046311	Zfp62	-0.206618	0.0326784
ENSMUSG00000022215	Fitm1	0.750582	0.00278836
ENSMUSG00000037847	Nmrk1	-0.752852	0.000140999
ENSMUSG00000039461	Tcta	0.299606	0.0159114
ENSMUSG00000000600	Krit1	0.323165	0.0123724
ENSMUSG00000022973	Synj1	0.189925	0.0459031
ENSMUSG00000062382	Ftl1-ps1	-0.623752	4.32322e-05
ENSMUSG00000029625	Cpsf4	-0.266601	0.0252215
ENSMUSG00000026104	Stat1	0.556284	0.00158588
ENSMUSG00000029263	Pigg	0.27199	0.00750601
ENSMUSG00000032280	Tle3	0.453401	0.0146385
ENSMUSG00000022407	Adsl	0.295592	0.013076
ENSMUSG00000033009	Ogfod1	0.262926	0.0176387
ENSMUSG00000062202	Btbd9	0.307088	0.00567545
ENSMUSG00000024985	Tcf7l2	0.28694	0.00519676
ENSMUSG00000020522	Mfap3	0.257407	0.00924785
ENSMUSG00000027185	Nat10	0.242975	0.0284105
ENSMUSG00000029189	Sel1l3	0.552199	0.0163176
ENSMUSG00000036155	Mgat5	0.567499	0.00331984
ENSMUSG00000075054	Yae1d1	-0.321762	0.0131044
ENSMUSG00000023073	Slc10a2	1.4378	6.67075e-09
ENSMUSG00000027983	Cyp2u1	0.484541	0.0124036
ENSMUSG00000044934	Zfp367	0.384899	0.00114419
ENSMUSG00000041632	Mrps27	0.30915	0.00295979
ENSMUSG00000038279	Nop2	0.263085	0.0312155
ENSMUSG00000028563	Tm2d1	-0.272859	0.0233676
ENSMUSG00000028550	Atg4c	0.216451	0.0467439
ENSMUSG00000040613	Apobec1	0.400549	0.0212727
ENSMUSG00000029575	Mmab	0.792706	7.81802e-06
ENSMUSG00000042229	Rabif	0.212912	0.0339317
ENSMUSG00000029918	Mrps33	-0.217591	0.0277418
ENSMUSG00000021266	Wars1	0.293906	0.0017312
ENSMUSG00000040250	Ints13	0.359459	0.000351443
ENSMUSG00000029772	Ahcyl2	0.23512	0.0336815
ENSMUSG00000032508	Myd88	0.442129	0.00439208
ENSMUSG00000034445	Cyb561a3	0.269983	0.0205624
ENSMUSG00000060538	Tmem219	-0.319235	0.000883701
ENSMUSG00000017307	Acot8	0.450456	0.0216874
ENSMUSG00000051427	Ccdc157	0.378803	0.0309368
ENSMUSG00000052833	Sae1	0.335933	0.00273178
ENSMUSG00000047824	Pygo2	0.265476	0.00159809
ENSMUSG00000024143	Rhoq	-0.300385	0.00715945
ENSMUSG00000033355	Rtp4	0.743476	0.000624435
ENSMUSG00000029817	Tra2a	0.446254	0.00803948
ENSMUSG00000020019	Ntn4	-0.357953	0.00340145
ENSMUSG00000053113	Socs3	2.12621	9.06742e-07
ENSMUSG00000040268	Plekha1	0.404821	0.0070878
ENSMUSG00000097354	2310001H17Rik	-0.380144	0.00266263
ENSMUSG00000034459	Ifit1	0.931215	0.00364202
ENSMUSG00000039853	Trim14	0.374548	0.0407701
ENSMUSG00000025466	Fuom	-0.369309	0.00916382
ENSMUSG00000024642	Tle4	0.374694	0.0161566
ENSMUSG00000026348	Acmsd	-1.13835	0.016808
ENSMUSG00000025217	Btrc	0.232825	0.030227
ENSMUSG00000027667	Zfp639	-0.240398	0.041685
ENSMUSG00000030760	Acer3	-0.3118	0.0154964
ENSMUSG00000064068	Mtx1	-0.244899	0.0282509
ENSMUSG00000033253	Szt2	0.338182	0.0228574
ENSMUSG00000031147	Magix	-0.312902	0.0110487
ENSMUSG00000025494	Sigirr	0.29059	0.0346335
ENSMUSG00000044795	Cyb5d1	0.274145	0.00612427
ENSMUSG00000031365	Zfp275	-0.553647	5.31328e-05
ENSMUSG00000057143	Trim12c	0.425487	0.00567803
ENSMUSG00000014418	Hps5	0.394997	0.000210271
ENSMUSG00000030979	Uros	0.358746	0.0279765
ENSMUSG00000041439	Mfsd6	0.430901	0.000973868
ENSMUSG00000024998	Plce1	0.632465	8.41712e-06
ENSMUSG00000019806	Aig1	0.355674	0.00593814
ENSMUSG00000044254	Pcsk9	1.43426	0.00360175
ENSMUSG00000004562	Arhgef40	0.250501	0.0332956
ENSMUSG00000026836	Acvr1	0.308024	0.0197464
ENSMUSG00000057933	Gsta2	-2.5336	3.09674e-09
ENSMUSG00000028619	Tceanc2	0.2106	0.0136062
ENSMUSG00000041773	Enc1	0.572361	0.0253086
ENSMUSG00000082575	Eef2-ps2	-0.231468	0.0498796
ENSMUSG00000006800	Sulf2	-0.901459	4.01738e-05
ENSMUSG00000028221	Pip4p2	-0.250317	0.0273426
ENSMUSG00000029428	Stx2	0.290842	0.0123312
ENSMUSG00000028266	Lmo4	-0.280585	0.00695301
ENSMUSG00000029596	Sdsl	-0.45149	0.0117854
ENSMUSG00000056313	Tcim	-0.39489	0.0278991
ENSMUSG00000031805	Jak3	0.931065	0.000125027
ENSMUSG00000038002	Cramp1	0.224165	0.0437298
ENSMUSG00000030159	Clec1b	-0.341406	0.0391898
ENSMUSG00000037098	Rab11fip3	0.295917	0.0109594
ENSMUSG00000086628	Gm16157	-0.587194	2.88021e-05
ENSMUSG00000033327	Tnxb	0.89807	0.00793982
ENSMUSG00000039233	Tbce	-0.253013	0.010833
ENSMUSG00000049287	Iba57	0.388834	0.0099817
ENSMUSG00000022394	L3mbtl2	0.310622	0.00474285
ENSMUSG00000021209	Ppp4r4	0.592151	0.00520913
ENSMUSG00000028454	Pigo	0.292792	0.00229745
ENSMUSG00000022089	Bin3	-0.449026	0.00245465
ENSMUSG00000026107	Nabp1	0.304339	0.0300498
ENSMUSG00000020961	Ston2	0.400413	0.0109646
ENSMUSG00000053286	Trmt1l	0.540588	0.000108396
ENSMUSG00000090175	Ugt1a9	-1.40544	0.00151127
ENSMUSG00000030527	Crtc3	0.265306	0.0187209
ENSMUSG00000028999	Rint1	0.233541	0.044995
ENSMUSG00000021275	Tecpr2	0.303117	0.0334157
ENSMUSG00000033488	Cryzl2	0.415606	0.0299853
ENSMUSG00000014601	Strip1	0.192912	0.0462098
ENSMUSG00000029661	Col1a2	1.02235	0.00302933
ENSMUSG00000042312	S100a13	-0.325105	0.0302498
ENSMUSG00000026608	Kctd3	0.19039	0.0361176
ENSMUSG00000053453	Thoc7	-0.274936	0.000573718
ENSMUSG00000030802	Bckdk	0.237278	0.0137877
ENSMUSG00000045094	Arhgef37	-0.519521	0.00267801
ENSMUSG00000042659	Arrdc4	-0.424472	0.0441882
ENSMUSG00000071379	Hpcal1	-0.346316	0.00310343
ENSMUSG00000090038	Gm16573	-0.799185	0.000800358
ENSMUSG00000030407	Qpctl	0.264955	0.0255417
ENSMUSG00000083563	Gm13340	-0.613573	0.0112204
ENSMUSG00000023074	Mospd1	-0.253492	0.0150878
ENSMUSG00000022540	Rogdi	0.367527	0.0436114
ENSMUSG00000020423	Btg2	0.661554	0.0106983
ENSMUSG00000009772	Nuak2	0.406316	0.020016
ENSMUSG00000028467	Gba2	0.33072	0.00483396
ENSMUSG00000045867	Cradd	-0.267283	0.0238224
ENSMUSG00000030533	Unc45a	0.435881	0.000487781
ENSMUSG00000038628	Polr3k	0.392	0.00499692
ENSMUSG00000053175	Bcl3	0.842664	0.0263329
ENSMUSG00000025353	Ormdl2	0.280023	0.0204737
ENSMUSG00000028414	Fktn	0.517496	0.00010144
ENSMUSG00000035476	Tab3	-0.224977	0.0422243
ENSMUSG00000053411	Cbx7	-0.447618	0.0153531
ENSMUSG00000083596	Rpl21-ps15	-0.353142	0.00945012
ENSMUSG00000032264	Zw10	0.431004	0.00138055
ENSMUSG00000022721	Trmt2a	0.338043	0.000501488
ENSMUSG00000002728	Naa20	-0.278901	0.0203968
ENSMUSG00000043140	Tmem186	0.351784	0.00292316
ENSMUSG00000047539	Fbxo28	0.207001	0.0453083
ENSMUSG00000032353	Tmed3	0.34762	0.0483533
ENSMUSG00000024958	Gpr137	0.571478	1.2806e-05
ENSMUSG00000027751	Supt20	0.238951	0.0468439
ENSMUSG00000035495	Tstd2	0.344511	0.00171687
ENSMUSG00000022665	Ccdc80	0.401942	0.0214888
ENSMUSG00000047248	C2cd3	0.254279	0.00941159
ENSMUSG00000057411	Antkmt	-0.369249	0.000545319
ENSMUSG00000050213	Snip1	-0.277238	0.00936608
ENSMUSG00000038422	Hdhd3	0.438245	0.012545
ENSMUSG00000120113	ENSMUSG00000120113	-0.352216	0.00653205
ENSMUSG00000038116	Phf20	-0.307925	0.0135507
ENSMUSG00000025608	Podxl	-0.567055	8.50091e-05
ENSMUSG00000032235	Ice2	0.214905	0.0378984
ENSMUSG00000000439	Mkrn2	-0.229993	0.0293327
ENSMUSG00000027905	Ddx20	-0.265924	0.0137796
ENSMUSG00000022864	D16Ertd472e	-0.253043	0.0440305
ENSMUSG00000004043	Stat5a	0.448385	0.00384512
ENSMUSG00000045776	Lrtm1	-1.02065	0.0403448
ENSMUSG00000029009	Mthfr	0.557725	0.0452265
ENSMUSG00000022177	Haus4	-0.365436	0.00768957
ENSMUSG00000022672	Prkdc	0.640493	1.17177e-06
ENSMUSG00000002428	Hltf	0.47471	0.00232547
ENSMUSG00000047905	Gm8566	-0.387176	0.00113612
ENSMUSG00000035007	Rundc1	0.201272	0.0295289
ENSMUSG00000078866	Zfp970	-0.572013	0.0159172
ENSMUSG00000010554	Mettl16	0.280796	0.0271561
ENSMUSG00000028952	Zbtb48	-0.437446	0.0427441
ENSMUSG00000015224	Cyp2j9	-1.40869	0.000104777
ENSMUSG00000004038	Gstm3	-1.83972	0.00262014
ENSMUSG00000021027	Ralgapa1	0.322865	0.00134373
ENSMUSG00000079020	Slc45a4	0.352512	0.00310922
ENSMUSG00000033147	Slc22a15	0.319147	0.0101496
ENSMUSG00000045594	Glb1	-0.411159	0.00115759
ENSMUSG00000024234	Mtpap	-0.328077	0.00536879
ENSMUSG00000104960	Snhg8	-0.303809	0.0490948
ENSMUSG00000041215	Yeats2	0.410419	0.00114594
ENSMUSG00000028456	Unc13b	1.04554	3.5489e-11
ENSMUSG00000019797	Mtres1	-0.344735	0.00304784
ENSMUSG00000019843	Fyn	-0.307322	0.0148892
ENSMUSG00000047264	Zfp358	-0.316769	0.00772927
ENSMUSG00000041939	Mvk	1.1463	0.00196717
ENSMUSG00000058013	Septin11	0.528611	2.24556e-06
ENSMUSG00000011263	Exoc3l2	-0.486018	0.00176757
ENSMUSG00000022529	Zfp263	-0.276038	0.0290002
ENSMUSG00000038506	Dcun1d2	0.33178	0.00854432
ENSMUSG00000037326	Capn15	0.298572	0.0260816
ENSMUSG00000027435	Cd93	0.379788	0.0228429
ENSMUSG00000091119	Ccdc152	-0.623155	0.000394
ENSMUSG00000062545	Tlr12	0.857891	0.000859404
ENSMUSG00000028899	Taf12	0.306416	0.0118932
ENSMUSG00000021947	Cryl1	-0.915824	1.96525e-15
ENSMUSG00000000902	Smarcb1	0.503954	6.57566e-10
ENSMUSG00000054199	Gon4l	0.237521	0.0370858
ENSMUSG00000027076	Timm10	-0.444597	2.49281e-05
ENSMUSG00000042148	Cox10	-0.322503	0.0140135
ENSMUSG00000048832	Vps37c	0.275803	0.0383533
ENSMUSG00000019578	Ubxn6	-0.352964	0.00255819
ENSMUSG00000036686	Cc2d1a	0.270583	0.0130922
ENSMUSG00000027381	Bcl2l11	-0.435711	0.0241083
ENSMUSG00000042426	Dhx29	0.37028	0.00775657
ENSMUSG00000021228	Acot3	-1.66925	0.0201387
ENSMUSG00000074896	Ifit3	0.565356	0.0150909
ENSMUSG00000026036	Nif3l1	0.304883	0.00870958
ENSMUSG00000036114	Rpp25l	0.240318	0.0437218
ENSMUSG00000031156	Slc35a2	0.366543	0.00361147
ENSMUSG00000038241	Cep250	0.26799	0.0459773
ENSMUSG00000061607	Mdc1	0.263242	0.0332398
ENSMUSG00000028032	Papss1	0.637838	5.94681e-07
ENSMUSG00000024889	Rce1	0.337196	0.00947248
ENSMUSG00000050299	Gm9843	-0.364751	0.00177968
ENSMUSG00000030872	Gga2	-0.338208	0.0166537
ENSMUSG00000032827	Ppp1r9a	0.393792	0.0118411
ENSMUSG00000021277	Traf3	0.280248	0.027768
ENSMUSG00000026544	Dusp23	0.278056	0.0194593
ENSMUSG00000027472	Pdrg1	0.505012	0.000944337
ENSMUSG00000022191	Drosha	0.284166	0.0169223
ENSMUSG00000026117	Zap70	-0.453602	0.0456494
ENSMUSG00000061118	Dnajc30	-0.290435	0.0223711
ENSMUSG00000000339	Rtca	-0.296193	0.0109603
ENSMUSG00000019590	Cyb561	1.17793	0.0175423
ENSMUSG00000014470	Rnf166	-0.316887	0.00553807
ENSMUSG00000030004	Nat8	-0.994574	0.000439855
ENSMUSG00000060227	Golm2	0.754335	0.000106553
ENSMUSG00000039457	Ppl	0.632266	0.028187
ENSMUSG00000028833	Ncdn	0.316355	0.0289457
ENSMUSG00000038545	Cul7	0.352344	0.0147335
ENSMUSG00000069089	Cdk7	0.226206	0.0497727
ENSMUSG00000035873	Pawr	0.581257	0.000658071
ENSMUSG00000029059	Prxl2b	-0.690614	2.58182e-06
ENSMUSG00000037379	Spon2	0.9729	1.95592e-05
ENSMUSG00000025899	Alkbh8	0.254835	0.041325
ENSMUSG00000078193	Gm2000	-0.36097	0.0161182
ENSMUSG00000020752	Recql5	0.222256	0.0362595
ENSMUSG00000026803	Ttf1	0.328481	0.00419626
ENSMUSG00000020818	Mfsd11	0.315365	0.00655391
ENSMUSG00000036435	Exoc1	0.252708	0.0246203
ENSMUSG00000039254	Pomt1	0.346859	0.00323669
ENSMUSG00000068015	Lrch1	-0.395054	0.000465119
ENSMUSG00000019826	Zbtb24	-0.28874	0.0173898
ENSMUSG00000028803	Nipal3	0.488504	0.00158379
ENSMUSG00000087241	Gm11844	-0.481696	0.00137871
ENSMUSG00000044068	Zrsr1	-0.466019	5.30441e-05
ENSMUSG00000026430	Rassf5	-0.270573	0.0435833
ENSMUSG00000027167	Elp4	0.238008	0.00871885
ENSMUSG00000035697	Arhgap45	-0.2752	0.0167838
ENSMUSG00000087380	2210408F21Rik	-0.269754	0.0107621
ENSMUSG00000039835	Nhsl1	0.410086	0.00566406
ENSMUSG00000059883	Irak4	0.372607	0.00041797
ENSMUSG00000039354	Smarcal1	0.309696	0.00743188
ENSMUSG00000022466	Rpap3	0.440646	0.0392501
ENSMUSG00000024151	Msh2	0.350368	0.00728868
ENSMUSG00000009013	Dynll1	0.802529	2.65277e-06
ENSMUSG00000058603	Rpl28-ps1	-0.272157	0.02816
ENSMUSG00000001054	Rmnd5b	0.401785	0.000638062
ENSMUSG00000038415	Foxq1	0.917476	0.0169241
ENSMUSG00000026547	Tagln2	0.379769	0.020377
ENSMUSG00000062248	Cks2	-0.538411	0.00424859
ENSMUSG00000110444	Gm10033	-0.266889	0.0283122
ENSMUSG00000035356	Nfkbiz	1.28157	0.00220084
ENSMUSG00000042246	Tmc7	0.627695	0.0128627
ENSMUSG00000073490	Ifi207	0.475092	0.0180159
ENSMUSG00000043681	Fam25c	1.08136	0.00110665
ENSMUSG00000035357	Pdzrn3	0.697372	0.00262941
ENSMUSG00000060935	Tmem263	0.487641	0.00306922
ENSMUSG00000028334	Nans	0.589486	0.000917942
ENSMUSG00000036995	Asap3	0.42018	0.0311972
ENSMUSG00000029380	Cxcl1	4.13425	2.64457e-08
ENSMUSG00000020077	Srgn	-0.323792	0.0321615
ENSMUSG00000113063	Gm34667	-0.580581	0.00758857
ENSMUSG00000026792	Lrsam1	0.490527	6.56367e-05
ENSMUSG00000021902	Phf7	-0.235073	0.0468549
ENSMUSG00000045312	Lhfpl2	-0.495224	0.00278434
ENSMUSG00000025171	Ubtd1	-0.45929	0.00115154
ENSMUSG00000022378	Cyrib	-0.415605	0.00112018
ENSMUSG00000070284	Gmppb	0.538628	0.00375958
ENSMUSG00000060371	Caln1	-0.625549	0.0291065
ENSMUSG00000069835	Sat2	-0.502209	0.00312909
ENSMUSG00000020471	Pold2	0.536995	0.000631263
ENSMUSG00000038240	Pdss2	0.3597	0.00574316
ENSMUSG00000045752	Tssc4	0.313815	0.0120386
ENSMUSG00000050323	Ndufaf6	-0.30158	0.0467032
ENSMUSG00000001761	Smo	0.679923	0.00828799
ENSMUSG00000027293	Ehd4	0.335266	0.0298053
ENSMUSG00000053334	Ficd	0.664363	1.0624e-05
ENSMUSG00000031198	Fundc2	-0.286275	0.0136505
ENSMUSG00000003575	Crtc1	0.392305	0.00406059
ENSMUSG00000029798	Herc6	0.62338	7.05321e-05
ENSMUSG00000047945	Marcksl1	0.465254	0.00109023
ENSMUSG00000032231	Anxa2	0.727995	1.46071e-06
ENSMUSG00000053950	Adnp2	-0.366209	0.0284654
ENSMUSG00000030095	Tmem43	0.329665	0.0401161
ENSMUSG00000028525	Pde4b	-0.817296	0.00151666
ENSMUSG00000026939	Tmem141	-0.383532	0.00909691
ENSMUSG00000075602	Ly6a	0.674181	0.00306648
ENSMUSG00000006215	Zbtb17	-0.198303	0.0402879
ENSMUSG00000042292	Mrtfa	0.486249	0.00445935
ENSMUSG00000036040	Adamtsl2	0.81136	0.00368001
ENSMUSG00000027080	Med19	0.303514	0.0330766
ENSMUSG00000028268	Gbp3	0.781553	0.00036081
ENSMUSG00000029804	Herc3	-0.299162	0.0370658
ENSMUSG00000006732	Mettl1	0.433713	0.0199568
ENSMUSG00000001305	Rrp15	-0.2946	0.0153654
ENSMUSG00000079045	Prox1os	-0.467013	0.0156229
ENSMUSG00000030107	Usp18	0.820123	0.0002867
ENSMUSG00000027018	Hat1	0.315035	0.00956806
ENSMUSG00000102758	Naaladl2	-0.754422	9.47217e-05
ENSMUSG00000019916	P4ha1	0.412399	0.00797601
ENSMUSG00000041079	Rwdd2b	0.23759	0.0292834
ENSMUSG00000053134	Supt7l	0.334949	0.0175589
ENSMUSG00000040521	Tsfm	0.384223	0.00633628
ENSMUSG00000026565	Pou2f1	-0.40922	0.00549049
ENSMUSG00000008373	Prpf31	0.272705	0.0353984
ENSMUSG00000056724	Nbeal2	0.344161	0.00857403
ENSMUSG00000039646	Vasn	0.504851	0.0152237
ENSMUSG00000031723	Txnl4b	-0.321457	0.0341805
ENSMUSG00000070348	Ccnd1	0.709879	0.0023745
ENSMUSG00000025429	Pstpip2	0.545801	0.00227309
ENSMUSG00000031842	Pde4c	-0.319514	0.0110708
ENSMUSG00000110344	Smim36	0.348018	0.0472106
ENSMUSG00000040721	Zfhx2	0.351791	0.0263446
ENSMUSG00000030871	Ears2	0.340255	0.00510214
ENSMUSG00000038768	9130409I23Rik	-1.96034	1.32286e-13
ENSMUSG00000039474	Wfs1	0.533407	0.000243582
ENSMUSG00000054792	Klhl18	0.278961	0.0133024
ENSMUSG00000068184	Ndufaf2	-0.224773	0.0142741
ENSMUSG00000039004	Bmp6	-0.608724	0.00238314
ENSMUSG00000062373	Tmem65	0.271927	0.0131182
ENSMUSG00000062190	Lancl2	0.384254	0.00480964
ENSMUSG00000055546	Timd4	-0.499244	0.0223333
ENSMUSG00000041515	Irf8	0.387095	0.00450936
ENSMUSG00000025375	Aatk	1.18043	0.00290166
ENSMUSG00000051355	Commd1	-0.208354	0.0195725
ENSMUSG00000020623	Map2k6	-0.968472	0.00487353
ENSMUSG00000024787	Snx15	0.266102	0.0469178
ENSMUSG00000027739	Rab33b	0.2611	0.0213176
ENSMUSG00000031585	Gtf2e2	0.274033	0.0171514
ENSMUSG00000032840	Spring1	-0.779249	0.000208616
ENSMUSG00000045435	Tmem60	-0.278513	0.0182154
ENSMUSG00000020520	Galnt10	0.230468	0.0486635
ENSMUSG00000002105	Slc39a13	0.244376	0.0423477
ENSMUSG00000002635	Pdcd2l	-0.312797	0.00603091
ENSMUSG00000024251	Thada	0.364469	0.00599502
ENSMUSG00000031347	Cetn2	0.302084	0.0450171
ENSMUSG00000038368	Focad	0.217553	0.032863
ENSMUSG00000038550	Ciart	-1.69803	0.000418743
ENSMUSG00000037921	Ddx60	0.582897	0.00853914
ENSMUSG00000011427	Zfp790	0.36533	0.00385034
ENSMUSG00000041827	Oasl1	0.549589	0.0106938
ENSMUSG00000033256	Shf	-0.456734	0.00697944
ENSMUSG00000000127	Fer	0.253568	0.0437996
ENSMUSG00000003062	Stard3nl	0.331792	0.0387856
ENSMUSG00000097426	Gm8941	0.551666	0.0216161
ENSMUSG00000086841	2410006H16Rik	-0.398516	0.0161265
ENSMUSG00000001119	Col6a1	0.622428	0.00692501
ENSMUSG00000004317	Clcn5	0.482611	0.00952598
ENSMUSG00000020810	Cygb	0.452994	0.0402409
ENSMUSG00000026688	Mgst3	-1.10435	4.67321e-07
ENSMUSG00000044676	Zfp612	-0.389492	0.0126604
ENSMUSG00000038517	Tbkbp1	-0.33992	0.00644473
ENSMUSG00000036553	Sh3tc1	-0.35132	0.0263737
ENSMUSG00000020737	Jpt1	0.358285	0.0305315
ENSMUSG00000076609	Igkc	-0.660309	0.00534979
ENSMUSG00000002845	Tmem39a	0.470387	0.017798
ENSMUSG00000018727	Cpsf4l	-0.354604	0.0172819
ENSMUSG00000032913	Lrig2	-0.336288	0.0226561
ENSMUSG00000087590	Epb41l4aos	-0.624609	0.0043698
ENSMUSG00000024155	Meiob	0.337985	0.0125555
ENSMUSG00000048930	Tada3	0.403568	0.0013306
ENSMUSG00000050668	Gpatch11	0.546175	0.000634431
ENSMUSG00000031684	Slc10a7	0.276786	0.0269574
ENSMUSG00000028345	Tex10	-0.308133	0.0235384
ENSMUSG00000068396	Rpl34-ps1	-0.406	0.0323156
ENSMUSG00000006019	Dhx34	0.328661	0.0315895
ENSMUSG00000075225	Ccdc162	0.410065	0.00215685
ENSMUSG00000004044	Cavin1	0.37372	0.0236153
ENSMUSG00000013629	Cad	0.976178	2.21817e-11
ENSMUSG00000038147	Cd84	-0.332549	0.0374933
ENSMUSG00000032596	Uba7	0.449939	0.0120409
ENSMUSG00000098234	Snhg6	-0.469476	0.00111649
ENSMUSG00000032380	Dapk2	-0.398951	0.0279971
ENSMUSG00000020638	Cmpk2	0.70468	0.00072649
ENSMUSG00000048126	Col6a3	1.14768	2.89158e-05
ENSMUSG00000028654	Mycl	-0.494846	0.0174571
ENSMUSG00000017830	Dhx58	0.667186	0.000185013
ENSMUSG00000030921	Trim30a	0.513066	0.00293169
ENSMUSG00000019883	Echdc1	0.345736	0.0413061
ENSMUSG00000059851	Kmt5c	0.498226	0.00588849
ENSMUSG00000107369	Gstm2-ps1	-0.94548	6.80663e-05
ENSMUSG00000021809	Nudt13	0.422534	0.0015016
ENSMUSG00000074825	Itpripl1	-0.383042	0.0189293
ENSMUSG00000027514	Zbp1	1.04604	0.000164957
ENSMUSG00000023800	Tiam2	-0.472932	0.014971
ENSMUSG00000029298	Gbp9	0.342354	0.0371826
ENSMUSG00000048495	Tyw5	-0.432246	0.00199771
ENSMUSG00000024620	Pdgfrb	0.49318	0.0395543
ENSMUSG00000020400	Tnip1	0.345154	0.00400807
ENSMUSG00000036327	Qsox2	-0.230157	0.0443187
ENSMUSG00000051817	Sox12	-0.866381	0.000341027
ENSMUSG00000047767	Atg16l2	-0.721753	0.00482147
ENSMUSG00000036840	Siah1a	-0.346753	0.024574
ENSMUSG00000012429	Mplkip	-0.441799	0.00425975
ENSMUSG00000001506	Col1a1	1.86396	0.00165713
ENSMUSG00000074129	Rpl13a	-0.316235	0.0348472
ENSMUSG00000004929	Thop1	0.584038	9.5315e-06
ENSMUSG00000020140	Lgr5	1.04062	1.24126e-06
ENSMUSG00000026854	Usp20	0.456675	0.00157383
ENSMUSG00000004951	Hspb1	0.575026	0.0479491
ENSMUSG00000031845	Bco1	0.321693	0.0368086
ENSMUSG00000003581	Rnf215	0.285564	0.0319114
ENSMUSG00000030539	Sema4b	0.373458	0.0134605
ENSMUSG00000056228	Cars2	0.265269	0.0381183
ENSMUSG00000062554	Gm12751	-0.446244	0.00304218
ENSMUSG00000039801	Cplane1	0.482401	0.00139598
ENSMUSG00000121092	ENSMUSG00000121092	0.517154	0.0103714
ENSMUSG00000044641	Pard6b	0.257613	0.0330202
ENSMUSG00000090272	Mndal	0.339748	0.0199979
ENSMUSG00000044098	Rsbn1	-0.326847	0.00717218
ENSMUSG00000028988	Ctnnbip1	-0.410782	0.0129337
ENSMUSG00000023886	Smoc2	0.850871	0.00290348
ENSMUSG00000084839	Gm14097	-0.703443	0.0158962
ENSMUSG00000047617	Paxx	-0.559117	0.00954903
ENSMUSG00000027901	Dennd2d	-0.327137	0.0308988
ENSMUSG00000046010	Zfp830	-0.286172	0.0325356
ENSMUSG00000058881	Zfp516	-0.385482	0.0188187
ENSMUSG00000042589	Cux2	-4.38606	1.69019e-06
ENSMUSG00000074476	Spc24	-0.430997	0.0185389
ENSMUSG00000013150	Gfod2	0.420569	0.0314511
ENSMUSG00000040732	Erg	-0.389482	0.00727113
ENSMUSG00000067106	Gm5529	-0.318859	0.0164273
ENSMUSG00000027663	Zmat3	0.465443	0.000382042
ENSMUSG00000027556	Car1	-1.15715	0.00131952
ENSMUSG00000070436	Serpinh1	0.741027	0.00148822
ENSMUSG00000032478	Nme6	0.354235	0.0367824
ENSMUSG00000000567	Sox9	1.03385	0.000897707
ENSMUSG00000016757	Ttll12	0.703479	3.664e-06
ENSMUSG00000090137	Uba52	-0.357882	0.00981456
ENSMUSG00000024169	Ift140	0.35482	0.0266696
ENSMUSG00000024777	Ppp2r5b	0.348416	0.015092
ENSMUSG00000041134	Cyyr1	-0.475783	0.0113267
ENSMUSG00000059461	Gm7331	-0.392763	0.0141465
ENSMUSG00000036943	Rab8b	0.407121	0.00368404
ENSMUSG00000004561	Mettl17	0.378371	0.0226195
ENSMUSG00000003355	Fkbp11	0.651073	0.00470841
ENSMUSG00000020038	Cry1	-0.843491	0.00101098
ENSMUSG00000030966	Trim21	0.390271	0.00667661
ENSMUSG00000072568	Lratd2	-0.461572	0.041162
ENSMUSG00000025377	Tepsin	0.295546	0.0303064
ENSMUSG00000024862	Klc2	0.355161	0.00311558
ENSMUSG00000025956	Mettl21a	0.283005	0.0225765
ENSMUSG00000043760	Pkhd1	0.562317	0.00541595
ENSMUSG00000041378	Cldn5	-0.390544	0.00779475
ENSMUSG00000027424	Mgme1	0.287448	0.0481208
ENSMUSG00000042303	Sgsm3	0.38355	0.00508462
ENSMUSG00000029557	Mrm2	0.249913	0.0281061
ENSMUSG00000040511	Pvr	0.551627	0.00117379
ENSMUSG00000031226	Pbdc1	0.378945	0.00464637
ENSMUSG00000087579	Hectd2os	1.44388	0.000201658
ENSMUSG00000093661	Eif4e3	0.640712	0.00947998
ENSMUSG00000006715	Gmnn	-0.735414	4.0464e-05
ENSMUSG00000035505	Cox18	0.429845	0.00254153
ENSMUSG00000001507	Itga3	0.365189	0.00897947
ENSMUSG00000043909	Trp53bp1	0.466068	0.000160141
ENSMUSG00000055027	Smyd1	0.52045	0.0388002
ENSMUSG00000013236	Ptprs	0.600221	0.00221469
ENSMUSG00000028167	Bdh2	-0.615609	0.00508815
ENSMUSG00000040139	9430038I01Rik	-0.381624	0.0172935
ENSMUSG00000080848	Gm9385	-0.390187	0.0111743
ENSMUSG00000115100	Gm34934	-0.853151	1.0878e-06
ENSMUSG00000027583	Zbtb46	-0.367832	0.0341643
ENSMUSG00000026768	Itga8	0.539027	0.00554804
ENSMUSG00000079003	Samd1	0.417432	0.0279516
ENSMUSG00000016984	Etaa1	0.3729	0.00678086
ENSMUSG00000034320	Slc26a2	0.292924	0.0370307
ENSMUSG00000029322	Plac8	0.425498	0.0445861
ENSMUSG00000001473	Tubb6	0.466668	0.0035574
ENSMUSG00000079469	Pigb	0.318799	0.0177435
ENSMUSG00000003849	Nqo1	-0.901393	0.000326826
ENSMUSG00000090877	Hspa1b	1.24002	0.00810316
ENSMUSG00000057667	Bloc1s3	0.315091	0.0453254
ENSMUSG00000097750	Gm4673	-0.532434	0.00236784
ENSMUSG00000028860	Sytl1	-0.507625	0.0378864
ENSMUSG00000051166	Eml5	0.364304	0.0409187
ENSMUSG00000025323	Sp4	-0.609622	0.00289828
ENSMUSG00000028195	Ccn1	0.759469	0.00289802
ENSMUSG00000038497	Tmco3	0.551443	0.000106933
ENSMUSG00000043418	Lrit2	-0.494339	0.0134777
ENSMUSG00000081214	Rpl35a-ps2	-0.456409	0.0012644
ENSMUSG00000000776	Polr3d	0.351455	0.0182131
ENSMUSG00000002058	Unc119	0.380757	0.0302117
ENSMUSG00000094786	Gm14403	-0.790014	0.000734952
ENSMUSG00000063455	D630045J12Rik	0.418229	0.00689185
ENSMUSG00000026639	Lamb3	0.702107	0.0204433
ENSMUSG00000026837	Col5a1	0.447664	0.0381179
ENSMUSG00000061474	Mrps36	-0.363066	0.0236671
ENSMUSG00000074807	Gm10762	-0.369818	0.0141663
ENSMUSG00000019952	Poc1b	0.243514	0.0498367
ENSMUSG00000085923	Gm12781	-0.501856	0.00101358
ENSMUSG00000074284	Gm10658	-0.373407	0.0119485
ENSMUSG00000025169	Ogfod3	-0.388288	0.00325614
ENSMUSG00000036545	Adamts2	0.45984	0.0478056
ENSMUSG00000108414	Snhg1	-0.609234	0.0033577
ENSMUSG00000091549	Gm6548	0.402864	0.0173405
ENSMUSG00000058806	Col13a1	-0.422319	0.027953
ENSMUSG00000035692	Isg15	0.940765	0.000322245
ENSMUSG00000033068	Entpd6	0.401188	0.00640006
ENSMUSG00000048915	Efna5	0.520177	0.00772721
ENSMUSG00000117084	Gm22146	-1.19295	8.57941e-06
ENSMUSG00000120145	ENSMUSG00000120145	-0.399469	0.0139461
ENSMUSG00000055707	Klhl26	-0.421023	0.0289948
ENSMUSG00000026360	Rgs2	0.450146	0.00729004
ENSMUSG00000022160	Mettl3	0.36466	0.0239286
ENSMUSG00000047150	1700001C19Rik	-0.755528	2.80098e-07
ENSMUSG00000090523	Gypc	-1.01983	8.51746e-08
ENSMUSG00000025225	Nfkb2	0.346455	0.0345068
ENSMUSG00000021916	Glt8d1	0.387699	0.0138572
ENSMUSG00000039759	Thap3	-0.362877	0.0414537
ENSMUSG00000004768	Rab23	0.589186	0.0365304
ENSMUSG00000037251	Pomk	0.477621	0.00950901
ENSMUSG00000091337	Eid1	0.413996	0.0115116
ENSMUSG00000034854	Mfsd12	0.491525	0.0018948
ENSMUSG00000030364	Clec2h	-1.77218	0.00123599
[truncated: 997 more rows]

## Sheet: Figure5(B)_HD_vs_NG_P<0.05
HD_vs_NG
gene_ID	gene_name	log2FoldChange	pvalue
ENSMUSG00000029368	Alb	0.51313	0.00165046
ENSMUSG00000002985	Apoe	0.192653	0.0343018
ENSMUSG00000032554	Trf	-0.354374	0.0295138
ENSMUSG00000025479	Cyp2e1	0.233222	0.00642715
ENSMUSG00000119584	Rn18s-rs5	0.419268	0.0199385
ENSMUSG00000030895	Hpx	-1.17013	0.00937242
ENSMUSG00000064341	mt-Nd1	0.273537	0.027495
ENSMUSG00000033831	Fgb	-1.20501	6.06584e-06
ENSMUSG00000031722	Hp	-1.31282	0.00366606
ENSMUSG00000028001	Fga	-1.05429	0.00233474
ENSMUSG00000025991	Cps1	0.442082	0.0251432
ENSMUSG00000005681	Apoa2	0.215801	0.0159867
ENSMUSG00000037742	Eef1a1	0.255746	0.000189823
ENSMUSG00000024990	Rbp4	0.297804	0.0050799
ENSMUSG00000028307	Aldob	0.423608	4.8155e-05
ENSMUSG00000033860	Fgg	-1.16435	2.3542e-05
ENSMUSG00000061808	Ttr	0.306331	0.00865627
ENSMUSG00000074768	Bhmt	-0.733646	0.0376882
ENSMUSG00000028011	Tdo2	0.379427	0.00277892
ENSMUSG00000020777	Acox1	-0.943996	1.41061e-06
ENSMUSG00000028715	Cyp4a14	1.52947	0.00600091
ENSMUSG00000059481	Plg	-0.280876	0.0126672
ENSMUSG00000027597	Ahcy	0.430252	0.00356079
ENSMUSG00000034994	Eef2	0.264899	7.7744e-05
ENSMUSG00000033022	Cdo1	0.391223	0.00120779
ENSMUSG00000057400	Ces1c	0.57195	2.60839e-07
ENSMUSG00000026193	Fn1	-0.510869	0.000968563
ENSMUSG00000000049	Apoh	0.238318	0.0019816
ENSMUSG00000022875	Kng1	-0.315072	0.0295257
ENSMUSG00000027359	Slc27a2	-0.407767	0.00246638
ENSMUSG00000076441	Ass1	0.611545	0.00794124
ENSMUSG00000029445	Hpd	0.284312	0.0338243
ENSMUSG00000037071	Scd1	-1.58782	0.0113422
ENSMUSG00000073418	C4b	-0.864692	1.01089e-05
ENSMUSG00000074115	Saa1	-2.97237	0.0258517
ENSMUSG00000019987	Arg1	0.387384	0.0455784
ENSMUSG00000022037	Clu	-0.532544	0.000381796
ENSMUSG00000003617	Cp	-0.478891	0.00481809
ENSMUSG00000056035	Cyp3a11	1.86971	1.24293e-09
ENSMUSG00000026365	Cfh	-0.675597	0.00103901
ENSMUSG00000037053	Azgp1	0.222965	0.000524789
ENSMUSG00000068086	Cyp2d9	0.29669	0.0370803
ENSMUSG00000033634	Nat8f2	-0.315644	0.00205344
ENSMUSG00000027227	Sord	0.240747	0.0423291
ENSMUSG00000040564	Apoc1	0.305817	0.00176459
ENSMUSG00000057465	Saa2	-3.32202	0.0327149
ENSMUSG00000067235	H2-Q10	-0.35271	0.00477331
ENSMUSG00000021876	Rnase4	-0.689153	8.06192e-05
ENSMUSG00000021794	Glud1	0.302194	0.00128279
ENSMUSG00000026874	Hc	-0.570171	0.000478505
ENSMUSG00000040134	Rdh7	0.149694	0.0388245
ENSMUSG00000040249	Lrp1	-0.53033	7.18025e-05
ENSMUSG00000025934	Gsta3	0.728238	6.42496e-06
ENSMUSG00000003623	Crot	-0.764349	2.94528e-05
ENSMUSG00000024661	Fth1	0.256139	9.93531e-05
ENSMUSG00000026473	Glul	-0.331501	0.0011043
ENSMUSG00000006373	Pgrmc1	0.193739	0.0276171
ENSMUSG00000063229	Ldha	-0.569155	0.00321758
ENSMUSG00000031596	Slc7a2	0.443744	0.00922566
ENSMUSG00000030934	Oat	-0.391407	0.0151568
ENSMUSG00000054827	Cyp2c50	0.412106	0.000365195
ENSMUSG00000035031	C8a	-0.43303	0.0197816
ENSMUSG00000017950	Hnf4a	0.412044	3.29709e-05
ENSMUSG00000074207	Adh1	0.330628	0.019273
ENSMUSG00000010064	Slc38a3	-0.306618	0.042932
ENSMUSG00000060803	Gstp1	0.491137	0.0111433
ENSMUSG00000039196	Orm1	-1.73344	0.0194492
ENSMUSG00000054630	Ugt2b5	0.403623	0.0378258
ENSMUSG00000003053	Cyp2c29	0.996177	3.2377e-08
ENSMUSG00000031594	Fgl1	-1.53768	0.00522542
ENSMUSG00000038224	Serpinf2	-0.595793	1.03456e-05
ENSMUSG00000021091	Serpina3n	-1.74273	0.000889777
ENSMUSG00000002588	Pon1	0.347904	0.00679681
ENSMUSG00000029630	Cyp3a25	0.911311	5.13605e-10
ENSMUSG00000069805	Fbp1	-0.238587	0.0236149
ENSMUSG00000023224	Serping1	-0.526035	0.00158321
ENSMUSG00000024646	Cyb5a	0.205574	0.0240329
ENSMUSG00000060126	Tpt1	0.225621	0.00955289
ENSMUSG00000032079	Apoa5	0.414921	0.0091975
ENSMUSG00000025194	Abcc2	0.350486	1.98259e-05
ENSMUSG00000024900	Cpt1a	-0.212568	0.0396899
ENSMUSG00000094806	Cyp2d10	0.331164	0.00252368
ENSMUSG00000058952	Cfi	-0.195935	0.034417
ENSMUSG00000056973	Ces1d	1.38871	3.91598e-06
ENSMUSG00000026405	C4bp	-0.616605	0.000101132
ENSMUSG00000070704	Ugt2b36	0.4594	0.00135153
ENSMUSG00000028088	Fmo5	0.738952	1.56641e-05
ENSMUSG00000024892	Pcx	-0.21999	0.00812143
ENSMUSG00000022982	Sod1	0.297404	4.4773e-06
ENSMUSG00000025533	Asl	0.811363	0.000325809
ENSMUSG00000058135	Gstm1	1.03432	1.76817e-07
ENSMUSG00000047797	Gjb1	-0.165817	0.0316525
ENSMUSG00000022149	C9	-0.716487	7.98286e-05
ENSMUSG00000026864	Hspa5	-0.851404	1.9564e-07
ENSMUSG00000047631	Apof	-0.339435	0.00129803
ENSMUSG00000029260	Ugt2b34	0.452299	0.00028191
ENSMUSG00000005514	Por	0.925803	8.40094e-11
ENSMUSG00000005610	Eif4g2	0.161562	0.0165953
ENSMUSG00000028179	Cth	0.681307	0.00200257
ENSMUSG00000016194	Hsd11b1	0.565692	0.00122271
ENSMUSG00000003585	Sec14l2	-0.252664	0.0415963
ENSMUSG00000028553	Angptl3	0.484998	0.0136028
ENSMUSG00000034926	Dhcr24	-0.491738	0.00816437
ENSMUSG00000024359	Hspa9	0.244709	0.00576258
ENSMUSG00000021939	Ctsb	-0.196435	0.0471983
ENSMUSG00000034088	Hdlbp	-0.189073	0.00567403
ENSMUSG00000032204	Aqp9	-0.353466	7.62867e-05
ENSMUSG00000031980	Agt	0.197924	0.00978063
ENSMUSG00000028980	H6pd	-0.44254	0.00185179
ENSMUSG00000032399	Rpl4	0.197776	0.00100219
ENSMUSG00000024386	Proc	0.15651	0.0128876
ENSMUSG00000052520	Cyp2j5	-0.522343	6.09147e-07
ENSMUSG00000022766	Serpind1	0.175294	0.0454751
ENSMUSG00000020122	Egfr	-1.11183	0.0001549
ENSMUSG00000060407	Cyp2a12	-0.271427	0.0205757
ENSMUSG00000029716	Tfr2	-0.197634	0.0264338
ENSMUSG00000003814	Calr	-0.658661	7.01988e-05
ENSMUSG00000040713	Creg1	0.563895	1.41995e-05
ENSMUSG00000034450	Gulo	-0.278877	0.00363794
ENSMUSG00000028494	Plin2	-0.780395	0.0207682
ENSMUSG00000026170	Cyp27a1	0.430935	0.000900665
ENSMUSG00000035202	Lars2	0.424069	0.0383746
ENSMUSG00000008682	Rpl10	0.259573	0.000477267
ENSMUSG00000030168	Adipor2	-0.402286	0.000889728
ENSMUSG00000020884	Asgr1	-0.137732	0.0390536
ENSMUSG00000024052	Lpin2	0.390239	0.0233215
ENSMUSG00000067274	Rplp0	0.220117	0.0162342
ENSMUSG00000020048	Hsp90b1	-0.672373	5.04247e-11
ENSMUSG00000032518	Rpsa	0.201161	0.0221195
ENSMUSG00000000326	Comt	-0.757611	2.75986e-06
ENSMUSG00000067225	Cyp2c54	0.517227	0.000299321
ENSMUSG00000021999	Cpb2	-0.605915	0.0371149
ENSMUSG00000033684	Qsox1	-1.23493	5.56367e-10
ENSMUSG00000052974	Cyp2f2	-0.359748	0.0175981
ENSMUSG00000021000	Mia2	0.222586	0.00662244
ENSMUSG00000047731	Wbp1l	0.460567	1.66758e-05
ENSMUSG00000048087	Ahcyl	0.490706	0.000904376
ENSMUSG00000051716	Apon	-0.578384	1.04781e-05
ENSMUSG00000054072	Iigp1	-0.897859	6.35613e-12
ENSMUSG00000028081	Rps3a1	0.24528	0.00865877
ENSMUSG00000046687	Gm5424	0.695939	0.00692746
ENSMUSG00000047866	Lonp2	-0.366178	0.00378285
ENSMUSG00000029656	C8b	-0.566729	0.000771734
ENSMUSG00000003477	Inmt	1.16953	0.00170655
ENSMUSG00000025980	Hspd1	-0.232939	0.0175258
ENSMUSG00000038521	C1s1	-0.249184	0.000873576
ENSMUSG00000042248	Cyp2c37	0.73963	0.0041509
ENSMUSG00000027048	Abcb11	-0.297657	0.00761791
ENSMUSG00000035242	Oaz1	0.181128	0.0152144
ENSMUSG00000027248	Pdia3	-0.450437	0.000104052
ENSMUSG00000038776	Ephx1	0.996578	5.07776e-07
ENSMUSG00000037942	Crp	-0.524413	6.80398e-05
ENSMUSG00000056692	Ilrun	0.230862	0.00183935
ENSMUSG00000062181	Ces3b	-0.522239	0.00318967
ENSMUSG00000031996	Aplp2	0.22622	0.0135552
ENSMUSG00000039783	Kmo	-0.649711	3.54292e-10
ENSMUSG00000056091	St3gal5	0.342467	0.0315488
ENSMUSG00000001123	Lgals9	-0.285354	0.00127048
ENSMUSG00000032349	Elovl5	-0.548544	0.0324458
ENSMUSG00000017707	Serinc3	0.327227	0.00227245
ENSMUSG00000035875	AI182371	-0.375535	3.93886e-07
ENSMUSG00000016319	Slc25a5	0.255036	7.11265e-05
ENSMUSG00000024085	Man2a1	0.348827	2.96255e-05
ENSMUSG00000043716	Rpl7	0.258192	0.00238963
ENSMUSG00000031444	F10	-0.289009	0.00452387
ENSMUSG00000058655	Eif4b	0.222093	0.0307487
ENSMUSG00000025089	Gfra1	0.480312	0.000201792
ENSMUSG00000026623	Lpgat1	-0.494151	0.00141453
ENSMUSG00000034528	Hsd17b13	0.287737	0.0393944
ENSMUSG00000078674	Mup18	2.02415	0.00102548
ENSMUSG00000051748	Wfdc21	-0.361023	0.0334314
ENSMUSG00000028495	Rps6	0.29842	2.4401e-05
ENSMUSG00000060703	Cd302	-0.450055	0.00332456
ENSMUSG00000030744	Rps3	0.276127	0.000172052
ENSMUSG00000032350	Gclc	0.480273	0.0160403
ENSMUSG00000022546	Gpt	0.442705	0.00938779
ENSMUSG00000035780	Ugt2a3	0.402956	0.0128781
ENSMUSG00000020821	Kif1c	0.151586	0.0136671
ENSMUSG00000020372	Rack1	0.272246	2.41055e-05
ENSMUSG00000029571	Tmem106b	0.540645	5.99339e-09
ENSMUSG00000031320	Rps4x	0.200152	0.00871089
ENSMUSG00000030530	Furin	0.290797	0.00179751
ENSMUSG00000029311	Hsd17b11	0.623525	0.00166739
ENSMUSG00000028692	Akr1a1	0.161851	0.0188141
ENSMUSG00000023829	Slc22a1	-0.248834	0.0306134
ENSMUSG00000020865	Abcc3	0.525485	0.00125424
ENSMUSG00000046352	Gjb2	-0.428341	0.000476281
ENSMUSG00000018042	Cyb5r3	-0.237491	0.0392558
ENSMUSG00000075705	Msrb1	-0.344036	0.0001065
ENSMUSG00000023175	Bsg	-0.328629	0.00234545
ENSMUSG00000060613	Cyp2c70	-0.60407	0.036253
ENSMUSG00000031767	Nudt7	-1.29581	1.91195e-06
ENSMUSG00000039519	Cyp7b1	-0.983635	0.00145653
ENSMUSG00000027366	Sppl2a	0.306289	0.00199499
ENSMUSG00000056050	Mia3	0.330913	0.00178651
ENSMUSG00000058558	Rpl5	0.332388	1.10145e-06
ENSMUSG00000031765	Mt1	-1.77361	0.0208298
ENSMUSG00000036775	Decr2	-0.299676	0.0279402
ENSMUSG00000020592	Sdc1	0.49014	0.000222207
ENSMUSG00000020593	Lpin1	1.57725	0.000671498
ENSMUSG00000031818	Cox4i1	0.198312	0.00951001
ENSMUSG00000026385	Dbi	-0.346011	0.0183002
ENSMUSG00000025197	Cyp2c23	0.369182	0.0217478
ENSMUSG00000026687	Aldh9a1	-0.287747	0.00200594
ENSMUSG00000000787	Ddx3x	0.270346	0.0070746
ENSMUSG00000022742	Cpox	-0.309164	0.0299816
ENSMUSG00000024070	Prkd3	-0.370857	0.00129968
ENSMUSG00000023044	Csad	1.73396	1.53596e-07
ENSMUSG00000029761	Cald1	-0.189018	0.0474925
ENSMUSG00000031138	F9	-0.282537	0.00377771
ENSMUSG00000058997	Vwa8	-0.443211	0.00979163
ENSMUSG00000029426	Scarb2	0.154092	0.0225324
ENSMUSG00000008668	Rps18	0.410015	0.00010392
ENSMUSG00000003970	Rpl8	0.316801	8.39767e-06
ENSMUSG00000006333	Rps9	0.212155	0.00647895
ENSMUSG00000032359	Ctsh	0.281817	0.000105911
ENSMUSG00000045128	Rpl18a	0.348298	2.84303e-07
ENSMUSG00000036138	Acaa1a	-0.343791	0.0169394
ENSMUSG00000000740	Rpl13	0.313783	0.000351654
ENSMUSG00000078578	Ube2d3	0.134119	0.00784795
ENSMUSG00000031545	Gpat4	0.42023	0.00474774
ENSMUSG00000029614	Rpl6	0.278952	3.90641e-05
ENSMUSG00000032018	Sc5d	-0.40614	0.0025538
ENSMUSG00000055730	Ces2a	0.902858	4.09328e-09
ENSMUSG00000024608	Rps14	0.233074	0.00417774
ENSMUSG00000063683	Glyat	-0.320258	0.00949126
ENSMUSG00000035637	Grhpr	-0.479052	9.06244e-05
ENSMUSG00000012848	Rps5	0.396577	4.66041e-07
ENSMUSG00000017453	Pipox	0.237392	0.012193
ENSMUSG00000059291	Rpl11	0.267141	5.46067e-05
ENSMUSG00000022533	Atp13a3	0.366218	3.0329e-07
ENSMUSG00000068823	Csde1	0.172711	0.0242869
ENSMUSG00000037095	Lrg1	-1.76679	0.000349877
ENSMUSG00000017119	Nbr1	-0.333496	1.20327e-05
ENSMUSG00000026542	Apcs	-1.7639	0.00821153
ENSMUSG00000078515	Ddi2	-0.293448	0.00123485
ENSMUSG00000036606	Plxnb2	-0.322552	0.000213287
ENSMUSG00000033629	Hacd3	-0.234037	0.0220721
ENSMUSG00000015243	Abca1	-0.211437	0.0485729
ENSMUSG00000029247	Paics	0.14563	0.0268687
ENSMUSG00000021484	Lman2	-0.261152	0.000298853
ENSMUSG00000057530	Ece1	0.21189	0.00603717
ENSMUSG00000074336	Apoc4	0.206153	0.0489895
ENSMUSG00000025993	Slc40a1	0.24149	0.0205314
ENSMUSG00000060002	Chpt1	0.277724	0.0337175
ENSMUSG00000033863	Klf9	0.410079	1.0515e-05
ENSMUSG00000025196	Cpn1	-0.287539	0.00751264
ENSMUSG00000061740	Cyp2d22	0.26215	0.045307
ENSMUSG00000074794	Arrdc3	-1.66092	6.85066e-05
ENSMUSG00000093674	Rpl41	0.427679	0.00631624
ENSMUSG00000068877	Selenbp2	-1.60945	0.00380997
ENSMUSG00000029273	Sult1d1	0.649202	0.0495404
ENSMUSG00000061477	Rps7	0.372186	6.90421e-06
ENSMUSG00000054263	Lifr	-0.435244	0.035506
ENSMUSG00000026626	Ppp2r5a	0.234565	0.0197567
ENSMUSG00000025127	Gcgr	-0.126819	0.0343865
ENSMUSG00000029632	Ndufa4	0.240011	0.00892651
ENSMUSG00000000301	Pemt	0.217326	0.0179002
ENSMUSG00000019368	Sec14l4	0.355444	0.0137264
ENSMUSG00000066153	Mup21	-0.723785	0.0493942
ENSMUSG00000075706	Gpx4	0.172062	0.0268325
ENSMUSG00000028639	Ybx1	0.24126	0.000788931
ENSMUSG00000027184	Caprin1	-0.350847	0.00528873
ENSMUSG00000067212	H2-T23	-0.405539	6.67594e-06
ENSMUSG00000010277	Bltp2	-0.256714	0.00169793
ENSMUSG00000037780	Mbl1	-0.609948	3.15323e-05
ENSMUSG00000044894	Uqcrq	0.249204	0.00496847
ENSMUSG00000047675	Rps8	0.269356	0.00240767
ENSMUSG00000029467	Atp2a2	-0.28243	0.0106588
ENSMUSG00000030087	Klf15	0.40374	0.000693727
ENSMUSG00000003526	Prodh	0.477524	0.0159044
ENSMUSG00000025492	Ifitm3	-0.859995	2.09099e-06
ENSMUSG00000022094	Slc39a14	-0.303536	0.0328272
ENSMUSG00000036110	Slc17a2	0.463616	0.00411267
ENSMUSG00000072115	Ang	-0.999608	0.00011248
ENSMUSG00000054808	Actn4	0.203019	0.0119157
ENSMUSG00000021756	Il6st	-0.255546	0.00755554
ENSMUSG00000061947	Serpina10	-1.25711	4.97024e-05
ENSMUSG00000022462	Slc38a2	0.420537	0.0143964
ENSMUSG00000076435	Acsf2	-0.330755	0.00272797
ENSMUSG00000071866	Ppia	0.393952	0.00338608
ENSMUSG00000059070	Rpl18	0.23828	0.000991867
ENSMUSG00000046364	Rpl27a	0.20636	0.0109979
ENSMUSG00000026234	Ncl	0.205006	0.00327568
ENSMUSG00000000171	Sdhd	0.292914	0.000534999
ENSMUSG00000037563	Rps16	0.321087	0.00269701
ENSMUSG00000066150	Slc31a1	-0.186509	0.00488631
ENSMUSG00000028756	Pink1	0.410436	4.5943e-09
ENSMUSG00000038641	Akr1d1	0.552898	0.00546567
ENSMUSG00000060961	Slc4a4	-0.35846	0.00348532
ENSMUSG00000038274	Fau	0.328894	0.000349559
ENSMUSG00000026553	Copa	-0.217337	0.0106606
ENSMUSG00000022587	Ly6e	-1.09649	9.41105e-05
ENSMUSG00000009927	Rps25	0.365967	4.62302e-05
ENSMUSG00000025544	Tm9sf2	-0.118585	0.0417379
ENSMUSG00000066036	Ubr4	0.221749	0.00490759
ENSMUSG00000001175	Calm1	-0.190509	0.036528
ENSMUSG00000021620	Acot12	0.265555	0.00253913
ENSMUSG00000031958	Ldhd	-0.412728	0.0214981
ENSMUSG00000028906	Epb41	0.359798	0.00182949
ENSMUSG00000030104	Edem1	-0.217971	0.0318713
ENSMUSG00000029810	Tmem176b	-0.501348	0.00868598
ENSMUSG00000060938	Rpl26	0.358368	0.00016274
ENSMUSG00000061787	Rps17	0.381129	6.36207e-05
ENSMUSG00000021096	Ppm1a	0.267629	3.40618e-05
ENSMUSG00000061315	Naca	0.299565	0.000938895
ENSMUSG00000027706	Sec62	0.153199	0.0268755
ENSMUSG00000028399	Ptprd	0.421869	1.34492e-09
ENSMUSG00000026568	Mpc2	0.393773	0.00125018
ENSMUSG00000037706	Cd81	-0.273675	0.00157139
ENSMUSG00000074882	Cyp2c68	0.470073	0.0230619
ENSMUSG00000068587	Mgam	-0.361334	0.000656096
ENSMUSG00000029369	Afm	0.254745	0.0392862
ENSMUSG00000050565	Tor1aip2	-0.254968	0.000746074
ENSMUSG00000020964	Sel1l	-0.264962	0.00119141
ENSMUSG00000037805	Rpl10a	0.280031	6.15765e-05
ENSMUSG00000055322	Tns1	0.54027	0.000473151
ENSMUSG00000034785	Dio1	-0.570638	0.00313538
ENSMUSG00000016024	Lbp	-1.01508	0.00468837
ENSMUSG00000020484	Xbp1	-0.33706	0.000573458
ENSMUSG00000047638	Nr1h4	0.244434	0.0147584
ENSMUSG00000023367	Tmem176a	-0.700011	0.00098597
ENSMUSG00000071415	Rpl23	0.237843	0.00830947
ENSMUSG00000047215	Rpl9	0.268267	0.00034731
ENSMUSG00000049517	Rps23	0.395861	9.2226e-05
ENSMUSG00000037487	Ubr5	0.174488	0.0132887
ENSMUSG00000014313	Cox6c	0.175047	0.0412769
ENSMUSG00000059811	Atl2	0.384637	0.00247813
ENSMUSG00000018166	Erbb3	-0.363909	0.028442
ENSMUSG00000025290	Rps24	0.274739	0.00221444
ENSMUSG00000039168	Dap	-0.479199	0.00605635
ENSMUSG00000044393	Dsg2	0.226513	0.00632866
ENSMUSG00000022389	Tef	0.469443	0.0242208
ENSMUSG00000040963	Asgr2	-0.215271	0.0461779
ENSMUSG00000009281	Rarres2	-0.284643	0.0179783
ENSMUSG00000025176	Hoga1	0.245401	0.00835649
ENSMUSG00000020267	Hint1	0.486847	2.38133e-09
ENSMUSG00000036892	Prodh2	0.234095	0.0200345
ENSMUSG00000022244	Amacr	-0.359119	0.00204082
ENSMUSG00000022752	Tomm70a	-0.223073	0.00442025
ENSMUSG00000063457	Rps15	0.306981	3.13325e-06
ENSMUSG00000030108	Slc6a13	0.478603	2.36564e-06
ENSMUSG00000004897	Hdgf	0.298252	0.00180617
ENSMUSG00000041168	Lonp1	0.18012	0.0395541
ENSMUSG00000038092	Hsd3b5	-0.914486	0.00647379
ENSMUSG00000064354	mt-Co2	-0.543147	0.00489529
ENSMUSG00000022477	Aco2	0.237384	0.0228994
ENSMUSG00000058230	Arhgap35	0.194044	0.0263145
ENSMUSG00000025823	Pdia4	-0.820721	5.4818e-12
ENSMUSG00000019838	Slc16a10	0.279182	0.0279946
ENSMUSG00000060807	Serpina6	0.845481	0.0066259
ENSMUSG00000013663	Pten	0.219633	0.00134142
ENSMUSG00000054676	1600014C10Rik	-0.380323	0.00110009
ENSMUSG00000038733	Wdr26	0.295602	7.09613e-06
ENSMUSG00000027367	Stard7	0.197252	0.0172682
ENSMUSG00000038615	Nfe2l1	-0.264591	0.0140137
ENSMUSG00000096210	H1f0	0.324463	0.011388
ENSMUSG00000003226	Ranbp2	0.172578	0.0419365
ENSMUSG00000064120	Mocs1	0.307884	0.0035539
ENSMUSG00000024066	Xdh	0.233256	0.0382055
ENSMUSG00000034108	Ccs	-0.281258	0.00549264
ENSMUSG00000078566	Bnip3	0.490185	1.07989e-08
ENSMUSG00000027177	Hipk3	0.319182	8.15506e-06
ENSMUSG00000004264	Phb2	0.1801	0.0334969
ENSMUSG00000035203	Epn1	0.231013	0.00225304
ENSMUSG00000019873	Reep3	0.430402	1.73132e-05
ENSMUSG00000020220	Vps13d	0.177188	0.013447
ENSMUSG00000003948	Mmd	-0.428456	0.0022223
ENSMUSG00000039361	Picalm	0.345349	0.000199378
ENSMUSG00000025075	Habp2	-0.336636	0.00757377
ENSMUSG00000028559	Osbpl9	-0.196445	0.0220804
ENSMUSG00000031532	Saraf	0.217045	0.00340603
ENSMUSG00000030738	Eif3c	0.185618	0.00863198
ENSMUSG00000024222	Fkbp5	1.27369	7.31577e-06
ENSMUSG00000035133	Arhgap5	0.3831	0.000143326
ENSMUSG00000049382	Krt8	-0.273758	0.0383779
ENSMUSG00000022443	Myh9	-0.335049	3.95526e-05
ENSMUSG00000028234	Rps20	0.206917	0.0268948
ENSMUSG00000019232	Etnppl	1.8938	8.37147e-10
ENSMUSG00000031812	Map1lc3b	-0.165433	0.0411039
ENSMUSG00000023150	Ivns1abp	0.412455	0.00251083
ENSMUSG00000025362	Rps26	0.285948	0.000788088
ENSMUSG00000017778	Cox7c	0.206679	0.0488188
ENSMUSG00000030432	Rpl28	0.360268	0.000957485
ENSMUSG00000031701	Dnaja2	0.27521	0.000792924
ENSMUSG00000073702	Rpl31	0.333152	0.0177213
ENSMUSG00000039062	Anpep	-0.207195	0.01806
ENSMUSG00000021709	Erbin	0.263786	0.000195628
ENSMUSG00000030671	Pde3b	0.35321	1.14384e-05
ENSMUSG00000031246	Sh3bgrl	-0.293545	0.00100196
ENSMUSG00000037797	Adh4	-0.766679	8.76147e-07
ENSMUSG00000057554	Lgals8	-0.438737	0.000276038
ENSMUSG00000060636	Rpl35a	0.320904	0.000999173
ENSMUSG00000046330	Rpl37a	0.323551	0.00531595
ENSMUSG00000027180	Fbxo3	0.213179	0.0418586
ENSMUSG00000057841	Rpl32	0.376446	0.000935258
ENSMUSG00000032458	Copb2	-0.228512	0.00567896
ENSMUSG00000025967	Eef1b2	0.14772	0.035624
ENSMUSG00000046805	Mpeg1	-0.723594	0.000727511
ENSMUSG00000040952	Rps19	0.356633	9.22648e-05
ENSMUSG00000034308	Sdr42e1	-0.316849	0.0270901
ENSMUSG00000055053	Nfic	0.370592	0.000431695
ENSMUSG00000040706	Agmat	-0.27985	0.00986117
ENSMUSG00000063316	Rpl27	0.396762	0.00298021
ENSMUSG00000049470	Aff4	0.249132	0.00632887
ENSMUSG00000037712	Fermt2	-0.280381	0.00663737
ENSMUSG00000038900	Rpl12	0.287209	0.00422319
ENSMUSG00000040505	Abcg5	0.464581	0.00343501
ENSMUSG00000023942	Slc29a1	0.298594	0.0193068
ENSMUSG00000037119	Fam91a1	0.181261	0.00186976
ENSMUSG00000039114	Nrn1	0.454688	0.000366951
ENSMUSG00000004069	Dnaja3	0.192558	0.0194311
ENSMUSG00000004655	Aqp1	0.343889	0.00307674
ENSMUSG00000069520	Tmem19	-0.31394	0.0122354
ENSMUSG00000020538	Srebf1	0.714194	0.00644586
ENSMUSG00000051375	Pcdh1	0.24777	0.01495
ENSMUSG00000036781	Rps27l	0.359636	0.000598607
ENSMUSG00000087141	Plcxd2	-0.814099	6.24404e-08
ENSMUSG00000074639	Rdh16f2	0.295593	0.031406
ENSMUSG00000073555	Gm4951	-0.577981	5.10548e-06
ENSMUSG00000030237	Slco1a4	1.67788	7.11416e-06
ENSMUSG00000031168	Ebp	-0.176215	0.0489391
ENSMUSG00000027195	Hsd17b12	-0.419352	0.000574297
ENSMUSG00000023043	Krt18	-0.413369	0.00334126
ENSMUSG00000004040	Stat3	-0.522881	0.00257824
ENSMUSG00000020154	Ptprb	0.380365	0.000585091
ENSMUSG00000020553	Pctp	-0.407001	0.0337303
ENSMUSG00000037686	Aspg	-0.402738	0.0010518
ENSMUSG00000079563	Pglyrp2	-0.205733	0.0251491
ENSMUSG00000032437	Stt3b	-0.164016	0.0417939
ENSMUSG00000036427	Gpi1	0.208399	0.00696668
ENSMUSG00000030096	Slc6a6	0.439517	0.00052448
ENSMUSG00000068039	Tcp1	0.174134	0.0262489
ENSMUSG00000028514	Usp24	0.257118	0.00186417
ENSMUSG00000001542	Ell2	0.264678	0.0251602
ENSMUSG00000028936	Rpl22	0.168877	0.0384657
ENSMUSG00000028327	Stra6l	-0.503173	0.000962786
ENSMUSG00000056851	Pcbp2	0.3042	0.00201644
ENSMUSG00000089678	Agxt2	-0.310052	0.0297368
ENSMUSG00000038267	Slc22a23	-0.265263	0.0369893
ENSMUSG00000027947	Il6ra	0.4886	0.0179456
ENSMUSG00000000708	Kat2b	0.244455	0.000344625
ENSMUSG00000025153	Fasn	-0.446484	0.041837
ENSMUSG00000022450	Ndufa6	0.432307	4.3781e-06
ENSMUSG00000030082	Sec61a1	-0.37439	0.000685434
ENSMUSG00000009376	Met	-0.156775	0.0426354
ENSMUSG00000041058	Wwp1	0.151521	0.0203502
ENSMUSG00000028979	Masp2	-0.279906	0.00309805
ENSMUSG00000024747	Aldh1a7	-0.862753	1.57519e-06
ENSMUSG00000025396	Hsd17b6	0.794931	0.0285919
ENSMUSG00000068290	Ddrgk1	0.380104	1.79834e-07
ENSMUSG00000057228	Aadat	-0.364822	0.0315268
ENSMUSG00000024360	Etf1	0.17795	0.00585693
ENSMUSG00000037266	Rsrp1	-0.389296	0.0441466
ENSMUSG00000032485	Scap	-0.229659	0.0348374
ENSMUSG00000024073	Birc6	0.166398	0.0176338
ENSMUSG00000025794	Rpl14	0.252417	0.000402698
ENSMUSG00000032504	Pdcd6ip	0.118056	0.04139
ENSMUSG00000038612	Mcl1	-0.331615	0.00187349
ENSMUSG00000028194	Ddah1	-0.388606	0.0251782
ENSMUSG00000032115	Hyou1	-0.825705	0.000118373
ENSMUSG00000086784	Isoc2a	-0.181528	0.0295466
ENSMUSG00000018659	Pnpo	-0.358524	4.80205e-06
ENSMUSG00000021178	Psmc1	0.195373	0.0086835
ENSMUSG00000025935	Tram1	-0.275056	0.00658365
ENSMUSG00000109644	0610005C13Rik	0.267302	0.00431064
ENSMUSG00000013858	Tmem259	0.259854	2.16197e-05
ENSMUSG00000046062	Ppp1r15b	0.217176	0.000737411
ENSMUSG00000042650	Alkbh5	0.134026	0.0411769
ENSMUSG00000058022	Adtrp	-0.424741	0.00171554
ENSMUSG00000021748	Pdhb	0.287019	0.0159905
ENSMUSG00000093930	Hmgcs1	-1.5306	0.000149806
ENSMUSG00000034667	Xpot	0.316787	5.28635e-06
ENSMUSG00000031844	Hsd17b2	-0.557311	1.61306e-05
ENSMUSG00000028108	Ecm1	0.442121	0.00993843
ENSMUSG00000022698	Naa50	0.229801	0.0232268
ENSMUSG00000036833	Pnpla7	-0.476076	0.00139441
ENSMUSG00000049580	Tsku	1.2816	0.00048798
ENSMUSG00000037826	Ppm1k	-0.432539	0.0060334
ENSMUSG00000017404	Rpl19	0.319967	2.79952e-05
ENSMUSG00000035877	Zhx3	0.26297	0.0211885
ENSMUSG00000051652	Lrrc3	-0.229191	0.0156805
ENSMUSG00000021395	Spin1	0.212111	0.0445242
ENSMUSG00000103653	Gstp-ps	0.564506	0.00180074
ENSMUSG00000060904	Arl1	-0.267094	0.00250489
ENSMUSG00000015536	Mocs2	0.230393	0.0108563
ENSMUSG00000020102	Slc16a7	0.702304	1.98849e-05
ENSMUSG00000029767	Calu	-0.208904	0.0152227
ENSMUSG00000024431	Nr3c1	0.185937	0.00445532
ENSMUSG00000021111	Papola	0.190583	0.0191522
ENSMUSG00000019188	H13	0.200697	0.0281934
ENSMUSG00000031886	Ces2e	-0.442463	0.0119524
ENSMUSG00000030224	Strap	0.231399	0.000107811
ENSMUSG00000032238	Rora	0.536314	2.24953e-08
ENSMUSG00000074582	Arfgef2	0.320423	7.16382e-05
ENSMUSG00000038084	Opa1	0.169584	0.0217249
ENSMUSG00000021910	Nisch	-0.267458	0.000866046
ENSMUSG00000022312	Eif3h	0.26988	4.44485e-05
ENSMUSG00000041408	Wapl	0.321048	7.73399e-05
ENSMUSG00000025810	Nrp1	-0.82325	4.98021e-11
ENSMUSG00000020859	Spag9	0.204478	0.00289387
ENSMUSG00000056234	Ncoa4	0.367368	0.000477623
ENSMUSG00000027580	Helz2	-0.461235	0.000134657
ENSMUSG00000013846	St3gal1	-0.484324	0.0120719
ENSMUSG00000027288	Zfp106	0.314454	3.90793e-05
ENSMUSG00000039640	Mrpl12	0.237422	0.00428422
ENSMUSG00000024997	Prdx3	-0.177972	0.0368502
ENSMUSG00000029407	Uso1	-0.234768	0.0133839
ENSMUSG00000004071	Cdip1	0.44237	0.013599
ENSMUSG00000023307	Marchf5	0.154508	0.0321707
ENSMUSG00000025579	Gaa	0.233744	0.00219009
ENSMUSG00000048578	Mlec	-0.669428	6.70874e-10
ENSMUSG00000030560	Ctsc	-0.535433	0.00529588
ENSMUSG00000026663	Atf6	0.3144	0.000786909
ENSMUSG00000026434	Nucks1	0.483535	0.000163525
ENSMUSG00000060992	Copz1	-0.314564	4.44901e-05
ENSMUSG00000038286	Bphl	-0.240209	0.0487441
ENSMUSG00000024248	Cox7a2l	0.142002	0.0244762
ENSMUSG00000052934	Fbxo31	0.336035	0.00713261
ENSMUSG00000026227	2810459M11Rik	-0.240199	0.00761762
ENSMUSG00000071253	Slc25a16	0.216371	0.00550489
ENSMUSG00000032116	Stt3a	-0.451542	7.16351e-08
ENSMUSG00000053931	Cnn3	0.330646	0.000420701
ENSMUSG00000024298	Zfp871	0.348627	0.00477024
ENSMUSG00000041841	Rpl37	0.437874	0.000113013
ENSMUSG00000051339	2900026A02Rik	-0.295645	0.0476772
ENSMUSG00000062480	Acat3	-0.351936	0.00249106
ENSMUSG00000052040	Klf13	0.782173	2.2458e-07
ENSMUSG00000012428	Steap4	-1.15147	0.000101784
ENSMUSG00000028465	Tln1	-0.14074	0.0358571
ENSMUSG00000034024	Cct2	0.141177	0.0463466
ENSMUSG00000022051	Bnip3l	0.213485	0.00655302
ENSMUSG00000038366	Lasp1	-0.509648	2.72219e-07
ENSMUSG00000029864	Gstk1	-0.269202	0.00376422
ENSMUSG00000021054	Sgpp1	0.226229	0.000478479
ENSMUSG00000069237	Fam8a1	0.130983	0.0323873
ENSMUSG00000056116	H2-T22	-0.29277	0.0100548
ENSMUSG00000020458	Rtn4	-0.405168	0.000136089
ENSMUSG00000002763	Pex6	-0.332521	0.0205457
ENSMUSG00000026202	Tuba4a	0.785963	2.49135e-07
ENSMUSG00000024404	Riok3	0.152032	0.0261593
ENSMUSG00000032434	Cmtm6	-0.550664	7.49097e-06
ENSMUSG00000022255	Mtdh	0.235855	0.000193342
ENSMUSG00000047230	Cldn2	-0.721588	3.75365e-08
ENSMUSG00000074748	Atxn7l3b	-0.228818	0.00171894
ENSMUSG00000062006	Rpl34	0.288266	0.00162126
ENSMUSG00000056770	Setd3	0.133531	0.0416392
ENSMUSG00000027801	Tm4sf4	-0.276786	0.0189753
ENSMUSG00000040466	Blvrb	0.62291	2.58595e-07
ENSMUSG00000060733	Ipmk	0.358236	0.00287757
ENSMUSG00000039367	Sec24c	-0.293978	0.000280395
ENSMUSG00000015165	Hnrnpl	0.153709	0.0240061
ENSMUSG00000052392	Acot4	0.625294	0.0250071
ENSMUSG00000017221	Psmd3	0.168966	0.0298285
ENSMUSG00000024294	Mib1	0.179789	0.00842535
ENSMUSG00000066026	Dhrs3	-0.415286	0.000294899
ENSMUSG00000030562	Nox4	0.443567	0.00204397
ENSMUSG00000052310	Slc39a1	-0.228484	0.00749903
ENSMUSG00000039159	Ube2h	-0.332373	0.00211436
ENSMUSG00000023977	Ubr2	0.363636	2.01411e-06
ENSMUSG00000027763	Mbnl1	0.259756	0.000200463
ENSMUSG00000041798	Gck	1.63792	0.000565552
ENSMUSG00000037458	Azin1	-0.307083	0.0256253
ENSMUSG00000021264	Yy1	0.256888	0.00146403
ENSMUSG00000026589	Sec16b	-0.212093	0.0268569
ENSMUSG00000008683	Rps15a	0.291552	0.000261089
ENSMUSG00000030541	Idh2	0.477601	2.94442e-05
ENSMUSG00000017802	Retreg3	-0.142386	0.031884
ENSMUSG00000026991	Pkp4	0.30894	1.02243e-05
ENSMUSG00000039001	Rps21	0.333006	0.0022318
ENSMUSG00000036985	Zdhhc9	-0.200333	0.00354985
ENSMUSG00000001794	Capns1	-0.22945	0.00404578
ENSMUSG00000024695	Zfp91	0.403058	8.2846e-07
ENSMUSG00000047213	Ythdf3	0.154493	0.0111361
ENSMUSG00000021877	Arf4	-0.427105	2.6806e-05
ENSMUSG00000020530	Ggnbp2	0.200947	0.0162792
ENSMUSG00000019951	Uhrf1bp1l	0.366597	0.00325745
ENSMUSG00000024286	Ccny	0.199938	0.000483111
ENSMUSG00000042699	Dhx9	0.175266	0.0189533
ENSMUSG00000064215	Ifi27	-0.55815	0.000236111
ENSMUSG00000024921	Smarca2	-0.354167	0.0153123
ENSMUSG00000019944	Rhobtb1	1.07171	2.11276e-07
ENSMUSG00000002881	Nab1	0.197126	0.0246624
ENSMUSG00000026295	Spp2	-0.202632	0.0250678
ENSMUSG00000025731	Mettl26	0.42315	0.000242228
ENSMUSG00000021497	Txndc15	0.144135	0.0432803
ENSMUSG00000079641	Rpl39	0.251426	0.0493285
ENSMUSG00000048758	Rpl29	0.297419	0.000546412
ENSMUSG00000021133	Susd6	0.461398	0.00115293
ENSMUSG00000062078	Qki	0.222476	0.000462376
ENSMUSG00000036707	Cab39	0.279941	0.00138316
ENSMUSG00000003949	Hlf	0.33109	0.0154553
ENSMUSG00000029597	Sds	0.76849	0.00980431
ENSMUSG00000037270	Bltp1	0.227239	0.047532
ENSMUSG00000025911	Adhfe1	-0.653223	2.08367e-06
ENSMUSG00000008475	Arpc5	-0.161275	0.0037231
ENSMUSG00000024949	Sf1	0.226885	0.00580854
ENSMUSG00000070327	Rnf213	-0.692823	1.89964e-09
ENSMUSG00000038712	Mindy1	-0.268698	0.00702045
ENSMUSG00000024065	Ehd3	0.3562	0.00364873
ENSMUSG00000022809	Nr1i2	0.489451	0.00113742
ENSMUSG00000041560	Nop53	0.22864	0.00695537
ENSMUSG00000022885	St6gal1	-0.729245	1.19125e-06
ENSMUSG00000027598	Itch	0.293635	0.00371643
ENSMUSG00000081895	Rpl17-ps10	0.371866	0.00443587
ENSMUSG00000024378	Stard4	-0.81732	0.00385856
ENSMUSG00000021051	Ppp2r5e	0.686463	8.07358e-06
ENSMUSG00000008730	Hipk1	0.198978	0.00056839
ENSMUSG00000026393	Nek7	0.169455	0.0390422
ENSMUSG00000045302	Preb	-0.21691	0.00784852
ENSMUSG00000033487	Fndc3a	-0.220595	0.00566418
ENSMUSG00000037470	Uggt1	-0.243732	0.0241255
ENSMUSG00000021610	Clptm1l	-0.281979	0.000918394
ENSMUSG00000022710	Usp7	0.182263	0.00229454
ENSMUSG00000074656	Eif2s2	0.247677	0.0047609
ENSMUSG00000033307	Mif	0.585116	9.57284e-06
ENSMUSG00000057863	Rpl36	0.539925	8.56301e-09
ENSMUSG00000062234	Gak	0.297106	0.000788869
ENSMUSG00000055943	Emc7	0.325094	3.70356e-05
ENSMUSG00000041426	Hibch	-0.212518	0.0461733
ENSMUSG00000021771	Vdac2	0.176254	0.0176141
ENSMUSG00000020346	Mgat1	-0.148036	0.0182071
ENSMUSG00000022892	App	0.368917	5.22306e-05
ENSMUSG00000025762	Larp1b	0.222479	0.00901663
ENSMUSG00000053768	Chchd3	0.162186	0.0480992
ENSMUSG00000021211	Akr1c12	0.214769	0.0109221
ENSMUSG00000024735	Prpf19	0.182404	0.0215641
ENSMUSG00000000826	Dnajc5	0.191534	0.0156307
ENSMUSG00000024975	Pdcd4	-0.36991	0.00120351
ENSMUSG00000063558	Aox1	0.533161	0.00332723
ENSMUSG00000043940	Wdfy3	0.256201	0.00487476
ENSMUSG00000058600	Rpl30	0.570404	0.000146165
ENSMUSG00000022200	Golph3	0.180069	0.0222132
ENSMUSG00000068328	Aup1	0.243936	0.000583455
ENSMUSG00000028518	Prkaa2	0.421949	2.94264e-06
ENSMUSG00000020572	Nampt	0.389913	0.00140113
ENSMUSG00000034158	Lrrc58	0.465979	0.000154611
ENSMUSG00000027546	Atp9a	-0.349484	0.00246975
ENSMUSG00000054889	Dsp	0.260544	0.0183309
ENSMUSG00000037003	Tns2	0.252162	0.025144
ENSMUSG00000051853	Arf3	-0.236543	0.000586613
ENSMUSG00000024799	Tm7sf2	-0.524086	0.016212
ENSMUSG00000021870	Slmap	0.181303	0.00386397
ENSMUSG00000020097	Sgpl1	0.198201	0.0389698
ENSMUSG00000003380	Rabac1	0.172961	0.0182165
ENSMUSG00000066324	Bpnt2	0.224991	0.00218004
ENSMUSG00000028024	Enpep	0.233926	0.0427379
ENSMUSG00000022500	Litaf	-0.406404	0.0118109
ENSMUSG00000028757	Ddost	-0.365967	0.00461989
ENSMUSG00000020150	Gamt	-0.51876	0.017875
ENSMUSG00000045973	Slc25a51	0.538408	0.00176066
ENSMUSG00000037820	Tgm2	-0.288268	0.0315926
ENSMUSG00000011305	Plin5	0.974821	0.000294707
ENSMUSG00000021361	Tmem14c	0.243783	0.00312509
ENSMUSG00000071711	Mpst	-0.255414	0.0179968
ENSMUSG00000028798	Eif3i	0.156398	0.0147434
ENSMUSG00000004798	Ulk2	-0.405327	3.64778e-05
ENSMUSG00000004460	Dnajb11	-0.462512	0.000515669
ENSMUSG00000022437	Samm50	0.278119	0.000663072
ENSMUSG00000040774	Cept1	0.37315	0.0035251
ENSMUSG00000058709	Egln2	0.265464	0.00212741
ENSMUSG00000031232	Magt1	-0.362712	0.00318748
ENSMUSG00000020390	Ube2b	-0.20054	0.0138697
ENSMUSG00000035941	Ibtk	-0.406843	0.00157058
ENSMUSG00000034341	Wbp2	0.168986	0.00634054
ENSMUSG00000020869	Lrrc59	-0.424422	0.00326387
ENSMUSG00000001467	Cyp51	-1.73083	0.000147833
ENSMUSG00000034424	Gcsh	-0.165525	0.0358411
ENSMUSG00000034903	Cobll1	0.525127	1.55329e-05
ENSMUSG00000069874	Irgm2	-0.514509	0.00557012
ENSMUSG00000029169	Dhx15	0.137845	0.0228224
ENSMUSG00000078964	Ces1b	0.965761	3.22732e-09
ENSMUSG00000022680	Pdxdc1	-0.184431	0.00432809
ENSMUSG00000042460	C1galt1	0.32503	3.27746e-06
ENSMUSG00000022663	Atg3	0.238941	0.00883502
ENSMUSG00000034006	Slc66a2	-0.228369	0.0403639
ENSMUSG00000019762	Iyd	-0.198416	0.028209
ENSMUSG00000030341	Tnfrsf1a	-0.46874	0.00210114
ENSMUSG00000031604	Msmo1	-2.19735	6.11116e-05
ENSMUSG00000025068	Gsto1	0.317108	0.00615244
ENSMUSG00000025503	Taldo1	-0.233674	0.00745501
ENSMUSG00000046985	Tapt1	-0.287104	0.0195458
ENSMUSG00000026750	Psmb7	0.220434	0.015167
ENSMUSG00000014905	Dnajb9	-0.329161	0.0382142
ENSMUSG00000001687	Ubl3	0.185068	0.00300908
ENSMUSG00000031029	Eif3f	0.120714	0.0276467
ENSMUSG00000030967	Zranb1	0.300963	0.00220221
ENSMUSG00000038217	Tlcd2	-1.10193	0.000966874
ENSMUSG00000027193	Api5	0.146668	0.0474485
ENSMUSG00000037062	Sh3glb1	0.245853	0.00284386
ENSMUSG00000003429	Rps11	0.353206	0.00940729
ENSMUSG00000051510	Mafg	0.254091	0.0101984
ENSMUSG00000039886	Tmem120a	-0.346489	0.000546503
ENSMUSG00000031422	Morf4l2	-0.375461	0.00308307
ENSMUSG00000020794	Ube2g1	0.133942	0.0356136
ENSMUSG00000015002	Efr3a	0.149447	0.0315958
ENSMUSG00000040648	Ppip5k2	0.494723	0.000227644
ENSMUSG00000035569	Ankrd11	0.24322	0.000401987
ENSMUSG00000020153	Ndufs7	0.246197	0.00597647
ENSMUSG00000068246	Apol9b	-0.500248	0.00843987
ENSMUSG00000055239	Kcmf1	0.486637	1.43647e-08
ENSMUSG00000061032	Rrp1	0.147212	0.0434302
ENSMUSG00000019889	Ptprk	0.197465	0.0276077
ENSMUSG00000033880	Lgals3bp	-0.5669	1.06857e-10
ENSMUSG00000035227	Spcs2	-0.283977	0.00882207
ENSMUSG00000031584	Gsr	0.199407	0.0212981
ENSMUSG00000027007	Itprid2	0.238285	0.00423762
ENSMUSG00000038403	Hjv	-0.309236	0.0471025
ENSMUSG00000026491	Ahctf1	0.542933	2.18903e-05
ENSMUSG00000038127	Ccdc50	0.190766	0.0166291
ENSMUSG00000079659	Tmem243	0.234357	0.018622
ENSMUSG00000021900	Btd	0.192882	0.0345516
ENSMUSG00000025139	Tollip	0.148607	0.012287
ENSMUSG00000017756	Slc12a7	-0.24687	0.00813591
ENSMUSG00000048874	Phf3	0.25647	0.000955122
ENSMUSG00000032652	Crebl2	0.212102	0.000638328
ENSMUSG00000038633	Degs1	0.207258	0.0125731
ENSMUSG00000018401	Mtmr4	-0.227137	0.0464352
ENSMUSG00000028655	Mfsd2a	0.973583	0.00660615
ENSMUSG00000035992	Fnip1	0.281463	0.0166297
ENSMUSG00000065979	Cpped1	0.181524	0.0194979
ENSMUSG00000039041	Adrm1	0.252143	0.00791417
ENSMUSG00000107176	Gm9794	0.325108	0.0051637
ENSMUSG00000022010	Tsc22d1	-1.34078	0.000305112
ENSMUSG00000020570	Sypl	0.173817	0.00991998
ENSMUSG00000025381	Cnpy2	-0.241982	0.00243754
ENSMUSG00000022100	Xpo7	0.178033	0.01593
ENSMUSG00000027365	Trpm7	0.190456	0.016326
ENSMUSG00000032548	Slco2a1	0.412073	7.28168e-05
ENSMUSG00000079435	Rpl36a	0.380314	0.000444685
ENSMUSG00000059534	Uqcr10	0.28279	0.00287766
ENSMUSG00000036046	5031439G07Rik	-0.244815	0.0339247
ENSMUSG00000073838	Tufm	-0.22462	0.0242315
ENSMUSG00000068284	Usf3	0.292873	0.000752732
ENSMUSG00000034807	Colgalt1	-0.196888	0.00698019
ENSMUSG00000089960	Ugt1a1	0.281636	0.00316076
ENSMUSG00000024694	Keg1	-0.720639	0.00890627
ENSMUSG00000036181	H1f2	-0.406559	0.0261885
ENSMUSG00000040659	Efhd2	0.576111	0.000129314
ENSMUSG00000069516	Lyz2	-0.400154	0.0301262
ENSMUSG00000013622	Atraid	0.198127	0.000598268
ENSMUSG00000028015	Ctso	-0.185782	0.0133122
ENSMUSG00000029202	Pds5a	0.166998	0.0222129
ENSMUSG00000025314	Ptprj	0.364622	0.000131132
ENSMUSG00000028064	Sema4a	-0.378278	0.00495027
ENSMUSG00000036813	Entpd8	-0.316068	0.000692898
ENSMUSG00000041881	Ndufa7	0.176235	0.0470473
ENSMUSG00000062328	Rpl17	0.423584	0.0468587
ENSMUSG00000071551	Akr1c19	0.934069	1.27797e-05
ENSMUSG00000027940	Tpm3	-0.21677	0.00137248
ENSMUSG00000062825	Actg1	-0.407299	0.000483424
ENSMUSG00000042350	Arel1	-0.329287	0.00029367
ENSMUSG00000039879	Heca	0.38079	0.000671455
ENSMUSG00000024687	Osbp	-0.270028	0.000218578
ENSMUSG00000070473	Cldn3	-0.388248	0.000357775
ENSMUSG00000039960	Rhou	-0.401428	9.9903e-05
ENSMUSG00000024283	Wac	0.200614	0.00693644
ENSMUSG00000074227	Spint2	-0.396108	0.00102373
ENSMUSG00000041236	Vps41	-0.197537	0.0176738
ENSMUSG00000056342	Usp34	0.186434	0.0187795
ENSMUSG00000044167	Foxo1	0.3312	0.0102595
ENSMUSG00000062997	Rpl35	0.426114	0.000669239
ENSMUSG00000027668	Mfn1	0.191808	0.0123332
ENSMUSG00000048307	Ankrd46	-0.216944	0.0123489
ENSMUSG00000027162	Lin7c	0.209942	0.0176038
ENSMUSG00000034135	Sik3	0.353953	0.000983743
ENSMUSG00000032777	Gtf3c1	-0.219271	0.0106046
ENSMUSG00000025486	Sirt3	0.241768	0.00598386
ENSMUSG00000020198	Ap3d1	-0.15031	0.048616
ENSMUSG00000009894	Snap47	-0.467529	5.93115e-05
ENSMUSG00000041132	N4bp2l1	0.783921	2.06357e-07
ENSMUSG00000032667	Pon2	0.296338	2.44234e-05
ENSMUSG00000047260	Emc6	0.15735	0.0381472
ENSMUSG00000031645	F11	-0.761603	5.61244e-07
ENSMUSG00000024308	Tapbp	-0.27052	0.0201628
ENSMUSG00000008763	Man1a2	0.309179	0.0014037
ENSMUSG00000053119	Chmp3	0.165683	0.0424574
ENSMUSG00000036026	Tmem63b	0.486911	2.8033e-06
ENSMUSG00000032702	Kank1	-0.447311	0.000318621
ENSMUSG00000041959	S100a10	-1.00122	1.84442e-07
ENSMUSG00000047454	Gphn	-0.199412	0.0182343
ENSMUSG00000056492	Adgrf5	0.655229	3.06076e-06
ENSMUSG00000051043	Gprc5c	-0.300023	0.00390673
ENSMUSG00000022905	Kpna1	0.289277	0.00642818
ENSMUSG00000040661	Rad54l2	0.409052	0.0152392
ENSMUSG00000006014	Prg4	-1.86539	0.000439817
ENSMUSG00000051483	Cbr1	1.01037	3.23053e-13
ENSMUSG00000031753	Cog4	-0.256706	0.00703399
ENSMUSG00000022463	Srebf2	-0.380284	0.0233766
ENSMUSG00000025155	Dus1l	0.37582	0.000205953
ENSMUSG00000039285	Azi2	0.226395	0.000469298
ENSMUSG00000041997	Tlk1	0.213036	0.00987294
ENSMUSG00000020766	Galk1	0.294506	0.0226675
ENSMUSG00000014496	Ankrd28	0.572823	3.09192e-11
ENSMUSG00000054408	Spcs3	-0.401908	0.00018478
ENSMUSG00000037110	Ralgapa2	0.382284	0.000150982
ENSMUSG00000028991	Mtor	-0.211471	0.0261364
ENSMUSG00000040029	Ipo8	-0.259436	0.0282572
ENSMUSG00000029195	Klb	0.3022	0.0091605
ENSMUSG00000024055	Cyp4f13	0.265058	0.000553397
ENSMUSG00000002778	Kdelr1	-0.175691	0.0156987
ENSMUSG00000028161	Ppp3ca	0.191002	0.0201812
ENSMUSG00000035284	Vps13c	-0.261887	0.0143636
ENSMUSG00000026269	Rnpepl1	-0.158877	0.0423793
ENSMUSG00000053012	Krcc1	-0.328784	5.10632e-05
ENSMUSG00000021928	Ebpl	-0.274907	0.0187016
ENSMUSG00000019977	Hbs1l	0.190224	0.0206771
ENSMUSG00000026571	Dcaf6	0.323343	0.00226646
ENSMUSG00000025451	Paip1	0.189975	0.0435745
ENSMUSG00000079111	Kdelr2	-0.255333	0.010334
ENSMUSG00000091498	Mpc1-ps	0.33167	0.0235536
ENSMUSG00000041736	Tspo	-0.170418	0.024189
ENSMUSG00000056216	Cebpg	0.292631	0.0255489
ENSMUSG00000022865	Cxadr	-0.239702	0.0438856
ENSMUSG00000035011	Zbtb7a	0.316582	0.000556684
ENSMUSG00000048217	Nags	0.212264	0.0252444
ENSMUSG00000024513	Mbd2	-0.141689	0.035176
ENSMUSG00000006262	Mob1b	0.163083	0.0278963
ENSMUSG00000031119	Gpc4	-0.212575	0.014901
ENSMUSG00000026849	Tor1a	0.357178	0.00269169
ENSMUSG00000020087	Tysnd1	-0.270253	0.0034825
ENSMUSG00000029131	Dnajb6	0.147435	0.0492551
ENSMUSG00000028797	Tmem234	0.247356	3.10821e-05
ENSMUSG00000048489	Depp1	-1.05786	0.000341674
ENSMUSG00000038965	Ube2l3	-0.22989	0.00371975
ENSMUSG00000041720	Pi4ka	0.240633	0.0114723
ENSMUSG00000053646	Plxnb1	-0.460862	0.00452358
ENSMUSG00000038664	Herc1	0.340355	8.16497e-05
ENSMUSG00000067288	Rps28	0.585811	0.00118762
ENSMUSG00000021646	Mccc2	-0.229189	0.0345503
ENSMUSG00000067336	Bmpr2	0.295082	1.08393e-05
ENSMUSG00000064145	Arih2	0.465569	8.77631e-06
ENSMUSG00000025178	Pi4k2a	-0.170644	0.0495256
ENSMUSG00000035152	Ap2b1	-0.266002	0.000398831
ENSMUSG00000068083	Cyp2d40	-0.75798	9.88384e-05
ENSMUSG00000075595	Zfp652	0.251311	0.00779819
ENSMUSG00000075470	Alg10b	0.289694	0.00108347
ENSMUSG00000028851	Nudc	0.261998	0.000616934
ENSMUSG00000041757	Plekha6	-0.301075	0.0129055
ENSMUSG00000100094	1810008I18Rik	-0.33248	0.0113339
ENSMUSG00000027357	Crls1	0.239353	0.000636062
ENSMUSG00000059248	Septin9	-0.214426	0.0126064
ENSMUSG00000070939	Tgfbrap1	0.21533	0.0235898
ENSMUSG00000029071	Dvl1	0.210496	0.0271238
ENSMUSG00000027439	Gzf1	-0.242196	0.00681226
ENSMUSG00000044026	Slc35g1	1.18263	5.81918e-12
ENSMUSG00000049502	Dtx3l	-0.614931	6.49602e-09
ENSMUSG00000061983	Rps12	0.350406	0.011013
ENSMUSG00000020715	Ern1	-0.358213	0.0132857
ENSMUSG00000007415	Gatad1	0.152731	0.026698
ENSMUSG00000039270	Megf9	0.567695	0.000227423
ENSMUSG00000039087	Rreb1	-0.241953	0.0255467
ENSMUSG00000021012	Zc3h14	0.413865	1.45682e-07
ENSMUSG00000028538	St3gal3	-0.353533	0.00124792
ENSMUSG00000005982	Naa60	0.152691	0.0475681
ENSMUSG00000027433	Xrn2	0.298539	1.43603e-05
ENSMUSG00000027109	Sp3	0.268578	0.0150424
ENSMUSG00000029499	Pxmp2	-0.344652	0.0121005
ENSMUSG00000026342	Slc35f5	-0.192694	0.0161704
ENSMUSG00000042323	Pbrm1	0.184266	0.0150917
ENSMUSG00000002524	Puf60	0.131587	0.0339502
ENSMUSG00000045767	B230219D22Rik	0.291105	0.000131884
ENSMUSG00000004591	Pkn2	0.152516	0.0408926
ENSMUSG00000093904	Tomm20	0.245395	0.00410364
ENSMUSG00000047446	Arl4a	0.424097	0.0353242
ENSMUSG00000052914	Cyp2j6	-0.853484	2.29806e-10
ENSMUSG00000028284	Map3k7	0.24968	0.00160804
ENSMUSG00000042682	Selenok	-0.187969	0.0133485
ENSMUSG00000024241	Sos1	0.222755	0.0137961
ENSMUSG00000018669	Cdk5rap3	-0.352198	0.00132904
ENSMUSG00000009090	Ap1b1	-0.241305	0.00835123
ENSMUSG00000003360	Ddx23	0.183138	0.0112466
ENSMUSG00000048538	Gm9826	0.479993	0.00275608
ENSMUSG00000022016	Akap11	0.163672	0.0407609
ENSMUSG00000026970	Rbms1	0.253708	0.0111431
ENSMUSG00000026858	Miga2	-0.311657	0.0105731
ENSMUSG00000035478	Mbd3	0.356272	0.000983641
ENSMUSG00000005871	Apc	0.394211	2.34918e-07
ENSMUSG00000033149	Phldb2	-0.551017	1.34398e-06
ENSMUSG00000026576	Atp1b1	0.748632	7.45571e-05
ENSMUSG00000031221	Igbp1	0.348871	0.000120589
ENSMUSG00000000168	Dlat	0.361655	1.04036e-05
ENSMUSG00000022906	Parp9	-0.459539	2.28214e-05
ENSMUSG00000036918	Ttc7	-0.467741	0.0100738
ENSMUSG00000032575	Manf	-1.12955	3.93841e-07
ENSMUSG00000044408	Sptssa	0.26901	0.00804713
ENSMUSG00000032812	Arap1	-0.544687	2.36151e-06
ENSMUSG00000092274	Neat1	-0.663645	0.0136469
ENSMUSG00000027878	Notch2	0.245637	0.0268749
ENSMUSG00000029036	Atad3a	0.176267	0.0358164
ENSMUSG00000031386	Hcfc1	0.195826	0.0184629
ENSMUSG00000025246	Tbl1x	0.274367	0.000121907
ENSMUSG00000049550	Clip1	0.338766	0.000578919
ENSMUSG00000059743	Fdps	-1.60043	0.00559604
ENSMUSG00000025224	Gbf1	-0.364145	0.000262469
ENSMUSG00000036368	Rmdn2	0.470619	5.38881e-05
ENSMUSG00000037400	Atp11b	0.228641	0.00127058
ENSMUSG00000026383	Epb41l5	0.421986	6.73795e-06
ENSMUSG00000030287	Itpr2	0.349552	6.19848e-05
ENSMUSG00000037822	Smim14	-0.218043	0.0232526
ENSMUSG00000020064	Herc4	-0.283424	0.00303427
ENSMUSG00000022867	Usp25	0.204514	0.0127787
ENSMUSG00000026469	Xpr1	0.156979	0.0399983
ENSMUSG00000058056	Palld	-0.405989	0.00237248
ENSMUSG00000030678	Maz	0.213323	0.00817277
ENSMUSG00000028809	Srrm1	0.264965	0.000406709
ENSMUSG00000022299	Slc25a32	0.32684	0.00215184
ENSMUSG00000049404	Rarres1	-1.50754	2.54543e-06
ENSMUSG00000029478	Ncor2	0.26365	0.00952045
ENSMUSG00000009741	Ubp1	0.169045	0.0238071
ENSMUSG00000026116	Tmem131	0.245725	0.00266004
ENSMUSG00000021072	Tmx1	0.147841	0.0458627
ENSMUSG00000021686	Ap3b1	-0.246606	0.000644759
ENSMUSG00000023243	Kcnk5	0.780869	0.000254344
ENSMUSG00000017057	Il13ra1	-0.736426	4.28031e-05
ENSMUSG00000044791	Setd2	0.252299	0.00166025
ENSMUSG00000021156	Zmynd11	0.173769	0.00584164
ENSMUSG00000052085	Dock8	-0.327568	0.0118863
ENSMUSG00000032501	Trib1	-0.378654	0.0212955
ENSMUSG00000015341	Golga7	-0.165452	0.0429667
ENSMUSG00000032370	Lactb	0.22304	0.0374595
ENSMUSG00000048271	Rbm33	0.618073	1.99056e-13
ENSMUSG00000028423	Nfx1	0.320123	0.000642159
ENSMUSG00000039501	Znfx1	-0.222836	0.0145538
ENSMUSG00000036499	Eea1	0.328569	0.000249635
ENSMUSG00000071369	Map3k5	0.677826	5.53508e-05
ENSMUSG00000025337	Sbds	0.319081	0.000195183
ENSMUSG00000027712	Anxa5	-0.565042	5.93453e-08
ENSMUSG00000031505	Naxd	0.278189	7.88661e-05
ENSMUSG00000021764	Ndufs4	0.156074	0.0461916
ENSMUSG00000062929	Cfl2	0.160148	0.0216799
ENSMUSG00000001280	Sp1	0.177748	0.00510661
ENSMUSG00000039770	Ypel5	0.239636	0.0145074
ENSMUSG00000027782	Kpna4	-0.270075	0.00894284
ENSMUSG00000062300	Nectin2	-0.360374	0.0102955
ENSMUSG00000075010	AW112010	-0.336415	0.0186358
ENSMUSG00000061665	Cd2ap	0.181185	0.0186683
ENSMUSG00000027884	Clcc1	0.263068	0.000601762
ENSMUSG00000041130	Zfp598	0.281222	0.00202115
ENSMUSG00000021890	Eaf1	0.224471	0.00437914
ENSMUSG00000040463	Mybbp1a	0.272105	0.00539055
ENSMUSG00000039063	Echdc3	-0.288349	0.0320243
ENSMUSG00000027465	Tbc1d20	0.161794	0.0370399
ENSMUSG00000046879	Irgm1	-0.72228	4.13085e-08
ENSMUSG00000028960	Ube4b	-0.348458	0.00306566
ENSMUSG00000042202	Slc35e2	-0.493253	2.07428e-05
ENSMUSG00000046811	Gltpd2	-0.558022	1.20835e-05
ENSMUSG00000037894	H2az1	0.595089	3.9745e-07
ENSMUSG00000023963	Cyp39a1	1.22985	3.82998e-05
ENSMUSG00000000959	Oxa1l	0.159202	0.0300998
ENSMUSG00000026749	Nek6	-0.46272	0.00022179
ENSMUSG00000030421	Uri1	0.298641	1.19254e-05
ENSMUSG00000074746	Pdzd8	0.192002	0.0415023
ENSMUSG00000069539	Scyl2	0.29429	0.00196229
ENSMUSG00000003518	Dusp3	0.441905	0.000477713
ENSMUSG00000046312	Myorg	-0.272462	0.0238895
ENSMUSG00000027810	Eif2a	0.1883	0.0159197
ENSMUSG00000029203	Ube2k	0.156658	0.0188265
ENSMUSG00000041471	Shld2	0.592491	0.0336625
ENSMUSG00000033352	Map2k4	0.157457	0.0404145
ENSMUSG00000026662	Sephs1	0.381378	7.48766e-05
ENSMUSG00000024038	Ndufv3	0.205611	0.00994944
ENSMUSG00000024780	Cdc37l1	0.226112	0.0098238
ENSMUSG00000021786	Oxsm	-0.173419	0.0480009
ENSMUSG00000036580	Spg20	0.274735	0.0432802
ENSMUSG00000022812	Gsk3b	0.299121	0.00176339
ENSMUSG00000032336	Nptn	0.179458	0.00591209
ENSMUSG00000001942	Siae	-0.344201	0.0101317
ENSMUSG00000015120	Ube2i	0.20589	0.0138968
ENSMUSG00000002103	Acp2	-0.239793	6.30007e-05
ENSMUSG00000047714	Ppp1r2	0.417887	5.79825e-07
ENSMUSG00000024807	Syvn1	-0.402073	0.00270048
ENSMUSG00000031007	Atp6ap2	0.372356	7.359e-05
ENSMUSG00000049354	Dcaf7	-0.179553	0.0470123
ENSMUSG00000019370	Calm3	-0.235824	0.0232906
ENSMUSG00000032607	Amt	-0.36943	6.44688e-05
ENSMUSG00000032599	Ip6k2	-0.541062	0.00453114
ENSMUSG00000022354	Ndufb9	0.248832	0.0112803
ENSMUSG00000022844	Pdia5	-1.09154	4.33016e-10
ENSMUSG00000026436	Elk4	0.214677	0.0361194
ENSMUSG00000075590	Nrbp2	0.409824	0.00365462
ENSMUSG00000042680	Garem1	0.592883	0.000572695
ENSMUSG00000014355	Anapc1	-0.18167	0.0148288
ENSMUSG00000001482	Def8	-0.367587	0.00054144
ENSMUSG00000027822	Slc33a1	-0.50897	8.2079e-07
ENSMUSG00000050777	Tmem37	0.406799	1.28688e-05
ENSMUSG00000027078	Ube2l6	-0.686055	2.24086e-06
ENSMUSG00000066687	Zbtb16	1.18461	0.045512
ENSMUSG00000027879	Sec22b	-0.252745	0.00891316
ENSMUSG00000013701	Timm23	0.384115	0.00534865
ENSMUSG00000036083	Slc17a3	-0.428154	0.00301542
ENSMUSG00000068040	Tm9sf4	-0.181794	0.0125134
ENSMUSG00000053617	Sh3pxd2a	-0.447034	0.0056336
ENSMUSG00000034022	Cpsf1	0.160477	0.0185299
ENSMUSG00000039477	Tnrc18	-0.294514	0.00578654
ENSMUSG00000081051	Gm15427	0.350123	0.000471165
ENSMUSG00000029304	Spp1	-1.20605	0.000100683
ENSMUSG00000020075	Ddx21	0.376711	0.000549008
ENSMUSG00000021591	Glrx	0.695367	1.29994e-07
ENSMUSG00000030259	Rassf8	0.279761	0.01177
ENSMUSG00000001833	Septin7	-0.179039	0.0359977
ENSMUSG00000041362	Shtn1	-0.262464	0.00556164
ENSMUSG00000029440	Psmd9	0.199727	0.0306263
ENSMUSG00000024866	Acy3	-0.392771	0.0142852
ENSMUSG00000096054	Syne1	-0.361844	0.0253483
ENSMUSG00000025239	Limd1	-0.131682	0.0453578
ENSMUSG00000060739	Nsa2	0.186672	0.0146413
ENSMUSG00000029826	Zc3hav1	-0.582062	3.26453e-10
ENSMUSG00000061410	Zcchc14	0.169283	0.0215664
ENSMUSG00000027637	Rab5if	0.171851	0.0186877
ENSMUSG00000040536	Necab1	-0.375252	0.00126791
ENSMUSG00000019872	Smpdl3a	0.248655	0.0108688
ENSMUSG00000027404	Snrpb	0.298246	0.000208245
ENSMUSG00000032528	Vipr1	0.397494	0.00402993
ENSMUSG00000027099	Mtx2	0.249763	0.0067483
ENSMUSG00000024914	Drap1	0.262628	0.00139855
ENSMUSG00000024354	Slc23a1	-1.06037	0.000514722
ENSMUSG00000039958	Etfbkmt	1.14464	0.000139068
ENSMUSG00000035949	Fbxw2	0.244876	0.000694466
ENSMUSG00000022811	Zfp148	0.342472	1.70772e-07
ENSMUSG00000026915	Strbp	0.207338	0.0111339
ENSMUSG00000022338	Eny2	0.1372	0.0469767
ENSMUSG00000063952	Brpf3	0.551056	4.7132e-06
ENSMUSG00000025103	Btbd1	0.199358	0.0486104
ENSMUSG00000031556	Tm2d2	0.193719	0.0264353
ENSMUSG00000052512	Nav2	-0.322061	0.0187196
ENSMUSG00000021770	Samd8	0.33004	0.00840108
ENSMUSG00000062014	Gmfb	-0.211109	0.0358138
ENSMUSG00000021840	Mapk1ip1l	-0.180598	0.0113304
ENSMUSG00000034354	Mtmr3	0.179016	0.0456502
ENSMUSG00000072501	Phf20l1	0.319563	0.0133752
ENSMUSG00000055782	Abcd2	0.901796	0.0106822
ENSMUSG00000031271	Serpina7	-1.60289	0.0101262
ENSMUSG00000046324	Ermp1	-0.245681	0.0187848
ENSMUSG00000020790	Ankfy1	-0.238856	0.00183972
ENSMUSG00000049659	Aftph	0.14892	0.0432039
ENSMUSG00000024976	Shoc2	0.173748	0.0252298
ENSMUSG00000001289	Pfdn5	0.214764	0.00434698
ENSMUSG00000021629	Slc30a5	-0.449839	7.8499e-05
ENSMUSG00000022620	Arsa	0.303798	0.0495053
ENSMUSG00000033813	Tcea1	0.16497	0.0475201
ENSMUSG00000018593	Sparc	-0.348655	0.011117
ENSMUSG00000020840	Blmh	-0.370318	0.000317142
ENSMUSG00000061292	Cyp3a59	1.10867	0.000690689
ENSMUSG00000019054	Fis1	0.172203	0.0200232
ENSMUSG00000070394	Tmem256	0.198056	0.0450854
ENSMUSG00000021377	Dek	0.256298	0.00295157
ENSMUSG00000031245	Hmgn5	0.308969	0.00198554
ENSMUSG00000026374	Tsn	-0.182153	0.0123459
ENSMUSG00000016344	Ppdpf	-0.219184	0.0135382
ENSMUSG00000001525	Tubb5	0.293549	0.0432257
ENSMUSG00000053460	Ggcx	-0.431149	2.68897e-06
ENSMUSG00000035754	Wdr18	-0.192896	0.0431622
ENSMUSG00000002767	Mrpl2	0.163996	0.0270055
ENSMUSG00000079614	Seh1l	0.15337	0.0245603
ENSMUSG00000031902	Nfatc3	0.136245	0.036144
ENSMUSG00000029106	Add1	-0.292236	0.00145021
ENSMUSG00000034042	Gpbp1l1	0.234288	0.00154416
ENSMUSG00000050627	Gpd1l	0.459934	1.14934e-06
ENSMUSG00000028140	Mrpl9	0.18737	0.0327398
ENSMUSG00000028522	Mier1	0.163138	0.0145508
ENSMUSG00000037679	Inf2	-0.43001	0.0193685
ENSMUSG00000021973	Micu2	-0.346757	0.00171811
ENSMUSG00000049624	Slc17a5	0.219053	0.0340993
ENSMUSG00000048376	F2r	-0.361729	0.00568678
ENSMUSG00000024835	Coro1b	-0.229393	0.0296229
ENSMUSG00000023045	Soat2	0.415183	0.00110409
ENSMUSG00000000804	Usp32	0.218178	0.00436245
ENSMUSG00000028165	Cisd2	0.167537	0.0116978
ENSMUSG00000028437	Ubap1	0.371357	3.65446e-06
ENSMUSG00000049971	Glt1d1	0.775198	7.11606e-13
ENSMUSG00000039286	Fndc3b	-0.791116	1.31655e-05
ENSMUSG00000060419	Rps16-ps2	0.298051	0.00978816
ENSMUSG00000073664	Nbeal1	0.291793	0.000492886
ENSMUSG00000034377	Tulp4	0.240835	0.00357879
ENSMUSG00000038828	Tmem214	-0.377362	0.000409912
ENSMUSG00000022035	Ccdc25	-0.351934	0.000791538
ENSMUSG00000024515	Smad4	0.27474	0.00393291
ENSMUSG00000041567	Serpina12	-1.00211	0.00306209
ENSMUSG00000027074	Slc43a3	0.401954	0.00289665
ENSMUSG00000034422	Parp14	-0.708006	1.46803e-06
ENSMUSG00000038764	Ptpn3	-0.536544	0.000426758
ENSMUSG00000038642	Ctss	-0.346518	0.0295228
ENSMUSG00000007411	Mark3	0.310854	0.000355984
ENSMUSG00000037370	Enpp1	0.502001	6.252e-06
ENSMUSG00000001700	Gramd3	-0.360703	0.00328074
ENSMUSG00000028646	Rragc	0.229157	0.000549586
ENSMUSG00000026223	Itm2c	-0.299828	0.000217131
ENSMUSG00000038859	Baiap2l1	0.473451	0.00114867
ENSMUSG00000059456	Ptk2b	-0.292324	0.00665785
ENSMUSG00000038024	Dennd4c	-0.147005	0.0314514
ENSMUSG00000022391	Rangap1	-0.419472	0.00831125
ENSMUSG00000026509	Capn2	-0.260123	0.00783463
ENSMUSG00000026638	Irf6	-0.465879	0.00624019
ENSMUSG00000028035	Dnajb4	-0.215786	0.0495313
ENSMUSG00000022800	Fyttd1	0.196415	0.00621488
ENSMUSG00000015759	Cnih1	-0.237015	0.0155943
ENSMUSG00000041341	Atg2b	0.248182	0.00514971
ENSMUSG00000025724	Sec11a	-0.301204	5.68112e-05
ENSMUSG00000026965	Anapc2	-0.189803	0.0381527
ENSMUSG00000031167	Rbm3	0.440209	0.0032144
ENSMUSG00000021252	Erg28	-0.578624	4.93119e-05
ENSMUSG00000029313	Aff1	0.223746	0.00468382
ENSMUSG00000003099	Ppp5c	0.325209	0.00188784
ENSMUSG00000001247	Lsr	-0.469227	0.000173664
ENSMUSG00000005846	Rsl1d1	0.238279	0.0117632
ENSMUSG00000057346	Apol9a	-0.946441	3.09347e-06
ENSMUSG00000073565	Prr16	0.333381	0.00331044
ENSMUSG00000020326	Ccng1	-0.441092	7.80882e-05
ENSMUSG00000036698	Ago2	0.280302	0.00296978
ENSMUSG00000020893	Per1	0.761612	1.26366e-05
ENSMUSG00000000568	Hnrnpd	0.195503	0.0475805
ENSMUSG00000095597	Rps7-ps3	0.411562	0.000228467
ENSMUSG00000022404	Slc25a17	-0.323486	0.00285457
ENSMUSG00000060601	Nr1h2	0.215085	0.00859387
ENSMUSG00000066043	Phactr4	0.306993	4.70833e-05
ENSMUSG00000031955	Bcar1	-0.317894	0.0190576
ENSMUSG00000069729	Arid1b	0.29061	9.43937e-05
ENSMUSG00000033940	Brk1	0.181219	0.00447425
ENSMUSG00000039176	Polg	-0.258106	0.00755776
ENSMUSG00000038507	Parp12	-0.587272	1.45263e-06
ENSMUSG00000021893	Capn7	0.164124	0.0355637
ENSMUSG00000056579	Tug1	-0.184654	0.0133116
ENSMUSG00000028080	Lrba	-0.23302	0.0231123
ENSMUSG00000040123	Zmym5	0.230449	0.00699596
ENSMUSG00000024955	Esrra	0.342645	0.0119287
ENSMUSG00000020747	Tmem94	-0.233177	0.0193418
ENSMUSG00000024594	Prrc1	-0.321981	0.00171282
ENSMUSG00000022508	Bcl6	-1.01444	0.0392985
ENSMUSG00000009681	Bcr	-0.242758	0.0239221
ENSMUSG00000026203	Dnajb2	-0.209703	0.0481024
ENSMUSG00000030557	Mef2a	0.201321	0.0137976
ENSMUSG00000052928	Ctif	0.246569	0.0414585
ENSMUSG00000009630	Ppp2cb	0.253069	0.00642566
ENSMUSG00000030101	Sumf1	0.268566	0.00777195
ENSMUSG00000057637	Prdm2	0.209863	0.034051
ENSMUSG00000040026	Saa3	-2.62829	0.021056
ENSMUSG00000040997	Abhd4	-0.293996	0.00377106
ENSMUSG00000040033	Stat2	-0.652827	1.4834e-07
ENSMUSG00000044496	2510039O18Rik	0.160468	0.0356189
ENSMUSG00000006527	Sfmbt1	0.280276	0.00145643
ENSMUSG00000007817	Zmiz1	0.241482	0.0388848
ENSMUSG00000047694	Yipf6	-0.176454	0.034812
ENSMUSG00000039745	Htatip2	0.568593	0.00105388
ENSMUSG00000021666	Gfm2	-0.231764	0.0482223
ENSMUSG00000036098	Myrf	0.299886	0.00242549
ENSMUSG00000017718	Afmid	0.631562	0.00200161
ENSMUSG00000026918	Brd3	-0.290117	0.00211962
ENSMUSG00000041084	Ostc	-0.452235	0.000637167
ENSMUSG00000032028	Nxpe2	-0.330244	0.0474803
ENSMUSG00000024925	Rnaseh2c	0.509261	6.43452e-05
ENSMUSG00000004070	Hmox2	0.336088	0.00249488
ENSMUSG00000028849	Map7d1	-0.542045	8.71951e-05
ENSMUSG00000038582	Pptc7	0.583653	0.000186735
ENSMUSG00000030352	Tspan9	-0.258473	0.0271388
ENSMUSG00000029722	Agfg2	0.597771	4.07111e-06
ENSMUSG00000043483	Gm6863	0.433933	0.000846645
ENSMUSG00000024487	Yipf5	-0.374498	0.000237345
ENSMUSG00000035666	Gtf3c4	-0.294713	0.000109915
ENSMUSG00000036087	Slain2	0.274634	0.00770132
ENSMUSG00000020516	Rps6kb1	0.209358	0.0101581
ENSMUSG00000032412	Atp1b3	0.258302	0.00995234
ENSMUSG00000000303	Cdh1	-0.423792	0.01449
ENSMUSG00000053332	Gas5	0.37079	0.00765525
ENSMUSG00000029664	Tfpi2	-0.451509	0.000539356
ENSMUSG00000028670	Lypla2	-0.16948	0.0315347
ENSMUSG00000024875	Yif1a	-0.359176	0.000152283
ENSMUSG00000033953	Ppp3r1	0.268555	0.000221372
ENSMUSG00000075232	Amd1	0.301476	0.00552071
ENSMUSG00000073563	Csnk1g3	0.255048	0.0205439
ENSMUSG00000030265	Kras	0.187127	0.0413541
ENSMUSG00000030498	Gas2	0.236802	0.0446573
ENSMUSG00000008429	Herpud2	0.173239	0.0380339
ENSMUSG00000032932	Hspa13	-0.396363	0.00363545
ENSMUSG00000021376	Tpmt	-0.427557	0.013892
ENSMUSG00000085148	Mir22hg	0.657033	2.70911e-07
ENSMUSG00000030870	Ubfd1	-0.29325	0.00116913
ENSMUSG00000056952	Tatdn2	0.527734	1.69649e-05
ENSMUSG00000002325	Irf9	-0.490079	0.000212552
ENSMUSG00000036636	Clcn7	-0.534193	2.3221e-06
ENSMUSG00000021185	Dglucy	-0.467309	0.00108033
ENSMUSG00000024068	Spast	0.214827	0.0185165
ENSMUSG00000039852	Rere	0.207741	0.041086
ENSMUSG00000026896	Ifih1	-0.689255	8.16912e-09
ENSMUSG00000019960	Dusp6	-0.593766	0.00908559
ENSMUSG00000027133	Nop10	0.331472	0.00315471
ENSMUSG00000022427	Tomm22	0.14702	0.0368105
ENSMUSG00000003184	Irf3	-0.227319	0.00166285
ENSMUSG00000000384	Tbrg4	0.288113	0.00160865
ENSMUSG00000026977	Marchf7	0.23221	0.0129015
ENSMUSG00000008604	Ubqln4	0.208668	0.0411042
ENSMUSG00000032076	Cadm1	0.367106	0.00822742
ENSMUSG00000057531	Dtnbp1	0.363973	3.61275e-05
ENSMUSG00000027602	Map1lc3a	0.342534	0.000734527
ENSMUSG00000025510	Cd151	-0.209538	0.0061334
ENSMUSG00000041852	Tcf20	0.245662	0.00676897
ENSMUSG00000056608	Chd9	0.373205	0.00239006
ENSMUSG00000005320	Fgfr4	-0.238328	0.0495784
ENSMUSG00000036908	Unc93b1	-0.248421	0.0131632
ENSMUSG00000035354	Uvrag	0.300431	0.000973862
ENSMUSG00000031451	Gas6	-0.448509	0.0294371
ENSMUSG00000084106	Gm6136	0.39807	0.000712024
ENSMUSG00000025498	Irf7	-0.507333	0.00986722
ENSMUSG00000079562	Maea	-0.207813	0.0209808
ENSMUSG00000005575	Ube2m	0.240657	0.0035387
ENSMUSG00000020523	Fam114a2	-0.175822	0.0370685
ENSMUSG00000025423	Pias2	0.3177	2.78291e-05
ENSMUSG00000024242	Map4k3	0.18884	0.00235579
ENSMUSG00000036278	Macrod1	0.314692	0.0429794
ENSMUSG00000028763	Hspg2	0.293421	0.0201157
ENSMUSG00000048249	Crebrf	0.414894	0.0232023
ENSMUSG00000004285	Atp6v1f	0.156941	0.0405071
ENSMUSG00000041936	Agrn	-0.263473	0.0148391
ENSMUSG00000063200	Nol7	0.233752	0.00423101
ENSMUSG00000026437	Cdk18	0.234959	0.0315799
ENSMUSG00000031502	Col4a1	-0.334844	0.00872744
ENSMUSG00000020634	Ubxn2a	0.27575	0.00845364
ENSMUSG00000035517	Tdrd7	-0.205243	0.029974
ENSMUSG00000032010	Usp2	1.80898	4.56917e-05
ENSMUSG00000037316	Bag4	0.188323	0.0156128
ENSMUSG00000032288	Imp3	0.278219	0.00130583
ENSMUSG00000030232	Aebp2	0.376863	1.23603e-05
ENSMUSG00000066440	Zfyve26	-0.446252	1.06386e-06
ENSMUSG00000094410	Zbed6	0.279889	0.000876321
ENSMUSG00000053774	Ubxn7	0.314952	1.04687e-05
ENSMUSG00000025499	Hras	0.258273	0.00738364
ENSMUSG00000027429	Sec23b	-0.374562	0.00644844
ENSMUSG00000023939	Mrpl14	0.320191	0.00246816
ENSMUSG00000057322	Rpl38	0.504686	0.00168022
ENSMUSG00000015189	Casd1	-0.17112	0.0418226
ENSMUSG00000039068	Zzz3	0.180204	0.0259593
ENSMUSG00000017386	Traf4	0.374682	0.0159981
ENSMUSG00000024896	Minpp1	-0.156212	0.0374246
ENSMUSG00000058454	Dhcr7	-1.12412	0.00161757
ENSMUSG00000034591	Slc41a2	-1.29939	0.000233967
ENSMUSG00000036822	Topors	0.260106	0.00196807
ENSMUSG00000033237	Arid2	0.268162	0.00100272
ENSMUSG00000068742	Cry2	0.313812	0.0496287
ENSMUSG00000025732	Mcrip2	0.403777	0.00208351
ENSMUSG00000024081	Cebpz	0.218705	0.0202434
ENSMUSG00000032808	Cyp2c38	0.692108	0.0415382
ENSMUSG00000030842	Lamtor1	0.184714	0.0145689
ENSMUSG00000041815	Poldip3	-0.181909	0.0412146
ENSMUSG00000042133	Ppig	0.2623	0.00211753
ENSMUSG00000033732	Sf3b3	-0.202168	0.0140423
ENSMUSG00000031877	Ces2g	-0.342149	0.0116737
ENSMUSG00000057375	Yipf1	-0.175703	0.0422565
ENSMUSG00000024400	Wdr33	-0.169906	0.025945
ENSMUSG00000018412	Kansl1	0.292409	0.0269655
ENSMUSG00000019969	Psen1	-0.232175	0.0193343
ENSMUSG00000031871	Cdh5	0.225804	0.0372608
ENSMUSG00000099764	Rps10-ps2	0.366282	0.000452796
ENSMUSG00000025025	Mxi1	0.44137	2.02387e-05
ENSMUSG00000029710	Ephb4	0.262863	0.0156866
ENSMUSG00000025034	Trim8	0.237968	0.0386547
ENSMUSG00000038323	1700066M21Rik	0.348872	0.00699826
ENSMUSG00000025728	Pigq	-0.29667	0.00104238
ENSMUSG00000024095	Hnrnpll	0.28844	0.00119655
ENSMUSG00000029617	Ccz1	0.346038	1.23464e-05
ENSMUSG00000028668	Eloa	-0.148014	0.0283857
ENSMUSG00000081344	Gm14303	0.483031	0.0118938
ENSMUSG00000015522	Arnt	0.23116	0.0218952
ENSMUSG00000052534	Pbx1	0.237656	0.0258398
ENSMUSG00000078234	Klhdc7a	-1.0247	0.000348228
ENSMUSG00000003423	Pih1d1	0.230627	0.00333883
ENSMUSG00000007029	Vars	0.202953	0.0261916
ENSMUSG00000003161	Sri	-0.336799	0.000118307
ENSMUSG00000005621	Zfp592	0.301499	0.00484066
ENSMUSG00000090145	Ugt1a6b	0.40807	0.000693076
ENSMUSG00000047496	Rnf152	-0.558269	0.00254871
ENSMUSG00000058239	Usf2	0.378324	1.01397e-05
ENSMUSG00000024767	Otub1	0.245203	0.00720693
ENSMUSG00000034875	Nudt19	0.387613	0.000425219
ENSMUSG00000021681	Aggf1	-0.19254	0.0272979
ENSMUSG00000069682	Gm10275	0.357173	0.000905599
ENSMUSG00000040331	Nsmce4a	0.359317	0.000480966
ENSMUSG00000020604	Arsg	-0.577983	0.000198277
ENSMUSG00000090942	F830016B08Rik	0.335514	0.045493
ENSMUSG00000024644	Cndp2	-0.16036	0.0422582
ENSMUSG00000000278	Scpep1	-0.324	0.0192495
ENSMUSG00000026150	Mff	0.215476	0.0267193
ENSMUSG00000024180	Pgap6	-0.284102	0.00243201
ENSMUSG00000028180	Zranb2	0.258934	0.0361556
ENSMUSG00000057177	Gsk3a	0.26906	0.00247398
ENSMUSG00000009555	Cdk9	0.197705	0.0309156
ENSMUSG00000028461	Ccdc107	0.520293	7.62885e-06
ENSMUSG00000003531	Dgcr6	0.334074	0.000187443
ENSMUSG00000027131	Emc4	0.213845	0.00864844
ENSMUSG00000022125	Cln5	0.182842	0.039695
ENSMUSG00000029502	Golga3	-0.280786	0.00101238
ENSMUSG00000035297	Cops4	-0.275718	0.000500651
ENSMUSG00000020608	Smc6	0.187109	0.0240552
ENSMUSG00000068240	Gm11808	0.271935	0.00809282
ENSMUSG00000024887	Asah2	-0.370578	0.00140963
ENSMUSG00000032127	Vps11	0.26046	0.000562957
ENSMUSG00000029344	Tpst2	0.339259	0.00695387
ENSMUSG00000040430	Pitpnc1	0.561306	1.42633e-08
ENSMUSG00000023960	Enpp5	-0.300993	0.0192019
ENSMUSG00000029833	Trim24	0.678748	0.000905885
ENSMUSG00000030059	Tmf1	0.215457	0.0111915
ENSMUSG00000027936	Crtc2	0.550795	7.8237e-07
ENSMUSG00000029186	Pi4k2b	0.247587	0.0216167
ENSMUSG00000026029	Casp8	-0.232535	0.0405818
ENSMUSG00000058638	Zfp110	0.23441	0.00803096
ENSMUSG00000026027	Stradb	-0.215244	0.0298513
ENSMUSG00000020290	Xpo1	-0.31626	0.00247818
ENSMUSG00000075704	Txnrd2	0.301265	0.00621393
ENSMUSG00000000374	Trappc10	0.235083	0.00477967
ENSMUSG00000023186	Vwa5a	-0.563406	3.43041e-08
ENSMUSG00000023832	Acat2	-0.456393	0.00270549
ENSMUSG00000024457	Trim26	-0.271464	0.0119377
ENSMUSG00000045410	Akr1e1	-0.329005	0.0103788
ENSMUSG00000040888	Gfer	0.227199	0.00877991
ENSMUSG00000040857	Erf	0.557623	0.00061713
ENSMUSG00000025786	Zdhhc3	0.144004	0.036495
ENSMUSG00000014932	Yes1	0.181987	0.0412835
ENSMUSG00000038502	Ptov1	0.290141	0.00258184
ENSMUSG00000004626	Stxbp2	0.208011	0.00494597
ENSMUSG00000028821	Syf2	0.202298	0.0143046
ENSMUSG00000032497	Lrrfip2	0.460876	1.01914e-06
ENSMUSG00000042105	Inpp5f	0.188673	0.0365946
ENSMUSG00000041977	Arhgef11	0.192574	0.00537018
ENSMUSG00000006717	Acot13	0.230794	0.048507
ENSMUSG00000052155	Acvr2a	0.226454	0.0223343
ENSMUSG00000032712	Resf1	0.765203	6.32569e-05
ENSMUSG00000041702	Btbd7	0.204312	0.0277543
ENSMUSG00000025504	Eps8l2	-0.2739	0.00960207
ENSMUSG00000032009	Sesn3	-0.460558	0.0017405
ENSMUSG00000028402	Mpdz	-0.457878	0.00157741
ENSMUSG00000015488	Cacfd1	-0.24346	0.0012206
ENSMUSG00000025647	Shisa5	-0.41774	2.70403e-06
ENSMUSG00000022575	Gsdmd	-0.386607	0.00114205
ENSMUSG00000031954	Cfdp1	-0.223529	0.015829
ENSMUSG00000030284	Creld1	-0.478498	0.000660551
ENSMUSG00000070697	Utp3	0.180546	0.0206521
ENSMUSG00000066037	Hnrnpr	-0.220937	0.00833198
ENSMUSG00000027787	Nmd3	0.493831	7.37211e-06
ENSMUSG00000002279	Lmf1	-0.201052	0.0495853
ENSMUSG00000057229	Dmac2	0.417211	0.000170565
ENSMUSG00000029404	Arl6ip4	0.189638	0.0487466
ENSMUSG00000032348	Gsta4	0.824105	0.000470454
ENSMUSG00000059325	Hopx	-0.369693	0.040768
ENSMUSG00000032763	Ilvbl	0.255172	0.00350904
ENSMUSG00000015016	Acsf3	-0.476228	0.000130137
ENSMUSG00000005204	Senp3	0.148498	0.0382054
ENSMUSG00000030029	Lrig1	-0.369597	0.000734959
ENSMUSG00000000823	Zfp512b	0.284849	0.0192775
ENSMUSG00000015597	Zfp318	0.190781	0.024131
ENSMUSG00000070972	Dnajc25	0.201709	0.00471636
ENSMUSG00000037519	Ppfia1	0.251594	0.00955107
ENSMUSG00000025813	Homer2	0.575417	8.98515e-06
ENSMUSG00000031166	Wdr13	0.236254	0.0436145
ENSMUSG00000027806	Tsc22d2	0.292934	0.0205688
ENSMUSG00000020180	Snrpd3	0.330062	0.0134864
ENSMUSG00000038683	Pak1ip1	0.26036	0.00419547
ENSMUSG00000034729	Mrps10	0.241162	0.0125474
ENSMUSG00000055553	Kxd1	0.22838	0.0193174
ENSMUSG00000024639	Gnaq	0.152716	0.0223143
ENSMUSG00000027999	Pla2g12a	0.457106	0.00113625
ENSMUSG00000002395	Use1	0.271662	0.010451
ENSMUSG00000005677	Nr1i3	0.451607	0.00950047
ENSMUSG00000041390	Mdfic	-0.212758	0.0361943
ENSMUSG00000032872	Cyb5r4	-0.202287	0.00628979
ENSMUSG00000028085	Gatb	-0.501154	0.00110973
ENSMUSG00000041879	Ipo9	-0.16985	0.0460089
ENSMUSG00000040274	Cdk6	-0.325473	0.00571266
ENSMUSG00000032078	Zpr1	0.372659	0.00818259
ENSMUSG00000024442	Dele1	-0.200348	0.0105765
ENSMUSG00000040746	Rnf167	-0.160045	0.0428848
ENSMUSG00000001909	Trmt1	0.219855	0.0395078
ENSMUSG00000023973	Cnpy3	-0.310854	0.000393332
ENSMUSG00000069769	Msi2	0.342699	4.83075e-05
ENSMUSG00000027164	Traf6	0.285996	0.00791629
ENSMUSG00000030042	Pole4	0.373594	0.00247025
ENSMUSG00000023027	Atf1	0.211593	0.019786
ENSMUSG00000061244	Exoc5	0.326397	0.00314451
ENSMUSG00000019715	Gle1	-0.315907	0.000736625
ENSMUSG00000004035	Gstm7	-0.295624	0.00961466
ENSMUSG00000028106	Rprd2	0.4573	1.39809e-05
ENSMUSG00000068921	Dap3	-0.421491	0.0010272
ENSMUSG00000020261	Slc36a1	-0.70312	1.22895e-05
ENSMUSG00000051469	Zfp24	0.17631	0.00545354
ENSMUSG00000030701	Plekhb1	0.410536	0.0265922
ENSMUSG00000029672	Fam3c	-0.422673	0.000707495
ENSMUSG00000007872	Id3	0.73932	0.0288365
ENSMUSG00000013822	Elof1	0.200239	0.00864067
ENSMUSG00000024096	Ralbp1	-0.214535	0.0140529
ENSMUSG00000031201	Brcc3	0.251759	0.0160449
ENSMUSG00000055401	Fbxo6	-0.255137	0.0130162
ENSMUSG00000041235	Chd7	0.351574	0.0168557
ENSMUSG00000062619	2310039H08Rik	0.206229	0.0375433
ENSMUSG00000025532	Crcp	0.427151	0.00346884
ENSMUSG00000049076	Acap2	0.242184	0.00579847
ENSMUSG00000059182	Skap2	-0.343759	5.5866e-05
ENSMUSG00000020647	Ncoa1	0.209463	0.0189026
ENSMUSG00000027303	Ptpra	-0.165969	0.0107919
ENSMUSG00000024182	Axin1	0.31993	0.000338898
ENSMUSG00000020515	Cnot8	-0.243488	0.00410858
ENSMUSG00000028830	AU040320	-0.245847	0.00621654
ENSMUSG00000026767	Mindy3	-0.203861	0.0381317
ENSMUSG00000022553	Maf1	0.217107	0.0155462
ENSMUSG00000107002	0610012G03Rik	0.197603	0.043911
ENSMUSG00000022263	Trio	-0.210334	0.0329037
ENSMUSG00000062232	Rapgef2	0.267936	0.000323978
ENSMUSG00000038344	Txlng	0.312956	0.00261041
ENSMUSG00000029924	Slc37a3	-0.197815	0.0280445
ENSMUSG00000022550	Adck5	-0.425006	0.0138695
ENSMUSG00000000686	Abhd15	0.452125	0.00376021
ENSMUSG00000110353	Gm33543	0.788052	0.0491725
ENSMUSG00000027304	Rtf1	0.174389	0.0427936
ENSMUSG00000059409	Ppp2r5d	0.197311	0.0155714
ENSMUSG00000026584	Scyl3	0.186755	0.0403616
ENSMUSG00000026788	Zbtb43	0.210304	0.00461941
ENSMUSG00000042364	Snx18	-0.222754	0.0155326
ENSMUSG00000020873	Slc35b1	-0.575771	0.000360282
ENSMUSG00000060512	0610040J01Rik	0.267905	0.0161118
ENSMUSG00000025006	Sorbs1	-0.379811	0.022393
ENSMUSG00000022412	Mief1	-0.213648	0.014751
ENSMUSG00000067144	Slc22a7	-1.77491	0.000108159
ENSMUSG00000029066	Mrpl20	0.270429	0.000392605
ENSMUSG00000028771	Ptpn12	0.227303	0.0215577
ENSMUSG00000035673	Sbno2	-0.29536	0.0195403
ENSMUSG00000029104	Htt	-0.206691	0.00720436
ENSMUSG00000058704	Memo1	0.462677	7.92201e-06
ENSMUSG00000037353	Letmd1	-0.170867	0.0328005
ENSMUSG00000115987	Vps28	-0.245634	0.0163477
ENSMUSG00000029629	Phf14	0.319799	0.000218335
ENSMUSG00000037935	Smarce1	-0.182497	0.0259339
ENSMUSG00000029922	Mkrn1	-0.354747	0.0108909
ENSMUSG00000058258	Idi1	-2.76351	8.38342e-07
ENSMUSG00000029705	Cux1	-0.219511	0.0203456
ENSMUSG00000112006	Gm48633	-0.515002	0.000369581
ENSMUSG00000001569	Nom1	0.261881	0.00950072
ENSMUSG00000071350	Setdb2	0.773819	0.00883908
ENSMUSG00000047514	Tspyl1	-0.192636	0.0206226
ENSMUSG00000038781	Stap2	-0.48836	0.000390473
ENSMUSG00000014361	Mertk	0.290513	0.0153064
ENSMUSG00000079104	Prps1l3	0.195932	0.0355284
ENSMUSG00000021550	2210016F16Rik	-0.207178	0.0218216
ENSMUSG00000031511	Arhgef7	-0.30784	0.0155897
ENSMUSG00000063410	Stk24	0.204547	0.0385249
ENSMUSG00000037533	Rapgef6	0.259797	0.00538643
ENSMUSG00000021993	Mipep	-0.485531	0.00155423
ENSMUSG00000036339	Tmem260	-0.212897	0.0459874
ENSMUSG00000045193	Cirbp	0.582434	0.000876513
ENSMUSG00000019254	Ppp1r12c	0.302046	0.000907535
ENSMUSG00000016257	Prelid3b	0.189785	0.0330436
ENSMUSG00000030762	Aqp8	-1.09993	0.000180907
ENSMUSG00000022992	Kansl2	0.392144	0.000841015
ENSMUSG00000039849	Pcif1	0.230822	0.0146846
ENSMUSG00000022761	Lztr1	-0.248273	0.00834485
ENSMUSG00000037321	Tap1	-0.726864	4.26884e-07
ENSMUSG00000066441	Rdh11	-0.53743	0.018706
ENSMUSG00000022568	Scrib	0.262547	0.0274106
ENSMUSG00000033326	Kdm4a	-0.254312	0.0134678
ENSMUSG00000063659	Zbtb18	0.411623	0.000714183
ENSMUSG00000027784	Ppm1l	0.315664	0.0117066
ENSMUSG00000030138	Bms1	0.181262	0.0414367
ENSMUSG00000036151	Tm6sf2	0.564972	0.00733956
ENSMUSG00000039206	Daglb	-0.321503	0.0208815
ENSMUSG00000032123	Dpagt1	-0.318688	0.00138103
ENSMUSG00000099707	Gm8883	-0.631916	0.000283888
ENSMUSG00000031432	Prps1	-0.148238	0.045031
ENSMUSG00000030470	Csrp3	-0.744557	0.000102271
ENSMUSG00000034165	Ccnd3	-0.375956	0.000225654
ENSMUSG00000036197	Gxylt1	0.254947	0.00915348
ENSMUSG00000068876	Cgn	-0.308885	0.00436076
ENSMUSG00000022765	Snap29	-0.201394	0.0281802
ENSMUSG00000025574	Tk1	1.27757	4.00954e-21
ENSMUSG00000084983	Gm11789	-0.440002	4.15103e-05
ENSMUSG00000025571	Tnrc6c	-0.219403	0.0402862
ENSMUSG00000002413	Braf	0.266056	0.0121678
ENSMUSG00000005413	Hmox1	0.371891	0.0428293
ENSMUSG00000015889	Lta4h	-0.216143	0.0262579
ENSMUSG00000042354	Gnl3	0.519266	4.15151e-05
ENSMUSG00000043284	Tmem11	0.233606	0.00323376
ENSMUSG00000003555	Cyp17a1	-0.785803	0.0199483
ENSMUSG00000004843	Chmp2b	-0.202863	0.0206058
ENSMUSG00000009549	Srp14	-0.218542	0.00637112
ENSMUSG00000085995	Gm2788	-1.1293	0.000665911
ENSMUSG00000029992	Gfpt1	-0.422435	0.000158537
ENSMUSG00000024236	Svil	-0.275487	0.00906026
ENSMUSG00000022246	Rai14	-0.267295	0.0115125
ENSMUSG00000031897	Psmb10	-0.273188	0.0133173
ENSMUSG00000045576	St7l	0.284073	0.0048466
ENSMUSG00000022351	Sqle	-2.64221	1.42086e-05
ENSMUSG00000040296	Rigi	-0.746781	2.39585e-09
ENSMUSG00000020454	Eif4enif1	0.200043	0.0422733
ENSMUSG00000020170	Frs2	0.167242	0.0301192
ENSMUSG00000032526	Ss18l2	0.267444	0.0106898
ENSMUSG00000038526	Car14	0.764446	3.74338e-05
ENSMUSG00000040720	Virma	-0.392228	2.70236e-06
ENSMUSG00000032058	Ppp2r1b	-0.373318	0.00100537
ENSMUSG00000002984	Tomm40	0.188726	0.0344806
ENSMUSG00000030452	Nipa2	0.201625	0.0360312
ENSMUSG00000020482	Ccdc117	-0.322107	0.00147819
ENSMUSG00000023272	Creld2	-1.28268	1.93555e-05
ENSMUSG00000078688	Mup2	-1.73639	0.0444685
ENSMUSG00000009569	Mrtfb	0.39345	0.00128303
ENSMUSG00000042599	Kdm7a	0.208886	0.0429039
ENSMUSG00000036473	Tbc1d24	0.443828	0.00673052
ENSMUSG00000045896	Paip2b	-0.219657	0.0332736
ENSMUSG00000039735	Fnbp1l	-0.270652	0.000854141
ENSMUSG00000046230	Vps13a	0.395	5.41993e-05
ENSMUSG00000024371	C2	-0.657529	0.000240547
ENSMUSG00000000538	Tom1l2	-0.220291	0.0273042
ENSMUSG00000040524	Zfp609	0.334278	0.00549507
ENSMUSG00000020280	Pus10	-0.21455	0.0455916
ENSMUSG00000020661	Dnmt3a	-0.292467	0.0227099
ENSMUSG00000026361	Cdc73	0.268126	0.0107371
ENSMUSG00000022807	Osbpl11	0.290958	0.00915
ENSMUSG00000025512	Chid1	-0.726619	3.98935e-06
ENSMUSG00000031012	Cask	0.513965	2.54914e-08
ENSMUSG00000020576	Nbas	-0.421398	0.000353795
ENSMUSG00000032064	Dixdc1	0.419355	0.0229405
ENSMUSG00000037257	Aagab	-0.34689	0.00219526
ENSMUSG00000020476	Dbnl	-0.227927	0.00990561
ENSMUSG00000002017	Fam98a	-0.2369	0.0277993
ENSMUSG00000097148	Gm3839	0.676797	0.00310825
ENSMUSG00000039219	Arid4b	-0.310483	0.0100779
ENSMUSG00000026187	Xrcc5	-0.38243	8.56729e-06
ENSMUSG00000029185	Fam114a1	-0.738955	3.64894e-10
ENSMUSG00000018476	Kdm6b	0.608942	0.000173007
ENSMUSG00000031819	Emc8	0.282515	0.00428019
ENSMUSG00000039917	Rhbdd2	0.361629	0.00997907
ENSMUSG00000026197	Zfand2b	0.330274	0.000671829
ENSMUSG00000046721	Rpl14-ps1	0.429466	0.000221726
ENSMUSG00000020232	Hmg20b	0.238737	0.00987747
ENSMUSG00000038175	Mylip	0.375408	0.00080481
ENSMUSG00000033257	Ttll4	0.275289	0.0172778
ENSMUSG00000015023	Ddx19a	0.234209	0.0126092
ENSMUSG00000026843	Fubp3	0.326567	0.00230477
ENSMUSG00000029062	Cdk11b	-0.262457	0.00357121
ENSMUSG00000049807	Arhgap23	0.422063	0.000756607
ENSMUSG00000030739	Myh14	-0.528805	0.00199134
ENSMUSG00000022791	Tnk2	0.50424	0.00203347
ENSMUSG00000020328	Nudcd2	-0.33324	0.00131372
ENSMUSG00000063801	Ap3s2	-0.181006	0.0432083
ENSMUSG00000021843	Ktn1	0.269067	0.0167727
ENSMUSG00000025555	Farp1	-0.348875	0.000534734
ENSMUSG00000033105	Lss	-0.888599	0.000134029
ENSMUSG00000018999	Slc35b4	-0.208695	0.0358659
ENSMUSG00000022614	Lmf2	-0.236781	0.00391793
ENSMUSG00000020224	Llph	0.203794	0.0273735
ENSMUSG00000028657	Ppt1	-0.294564	0.00847396
ENSMUSG00000026923	Notch1	0.295775	0.0418358
ENSMUSG00000039989	Cbx4	0.582839	0.00188732
ENSMUSG00000031393	Mecp2	0.300613	0.00436689
ENSMUSG00000042462	Dctpp1	0.438502	2.90154e-06
ENSMUSG00000029098	Acox3	-0.507034	4.30391e-09
ENSMUSG00000022769	Sdf2l1	-0.833465	0.00468607
ENSMUSG00000024079	Eif2ak2	-0.427065	0.000868681
ENSMUSG00000032571	Pik3r4	-0.200298	0.0202328
ENSMUSG00000014177	Tvp23b	-0.378539	0.000320165
ENSMUSG00000053929	Cyhr1	0.316671	0.00430628
ENSMUSG00000029229	Chic2	0.265327	0.00922315
ENSMUSG00000039910	Cited2	-0.313287	0.0412653
ENSMUSG00000033767	Tmem131l	0.489755	0.000141056
ENSMUSG00000044224	Dnajc21	0.334484	0.0019176
ENSMUSG00000021930	Spryd7	0.222931	0.0230269
ENSMUSG00000023249	Parp3	-0.457851	0.000105
ENSMUSG00000026510	Trp53bp2	0.322099	0.0103914
ENSMUSG00000063354	Slc39a4	0.922731	5.61079e-08
ENSMUSG00000026950	Neb	-0.773514	0.00176308
ENSMUSG00000039686	Zer1	-0.358707	0.00177572
ENSMUSG00000017858	Ift52	-0.250806	0.00534975
ENSMUSG00000027360	Hdc	1.42593	3.41899e-11
ENSMUSG00000030930	Chst15	0.408571	0.00238979
ENSMUSG00000008859	Rala	0.277117	0.0207835
ENSMUSG00000021936	Mapk8	0.215077	0.0128709
ENSMUSG00000004849	Ap1s1	-0.215236	0.0224919
ENSMUSG00000013736	Trnt1	0.178349	0.0406703
ENSMUSG00000037536	Fbxo34	0.273604	0.00681
ENSMUSG00000025939	Ube2w	-0.248732	0.00659176
ENSMUSG00000032372	Plscr2	-0.385549	0.000159013
ENSMUSG00000038722	Bud31	-0.304454	0.00135873
ENSMUSG00000042010	Acacb	-1.11626	0.000112492
ENSMUSG00000054477	Kcnn2	0.397413	0.00731138
ENSMUSG00000030556	Lrrc28	0.340504	0.0252642
ENSMUSG00000017309	Cd300lg	0.363588	0.00154763
ENSMUSG00000017999	Ddx27	0.32206	0.00620111
ENSMUSG00000020173	Cobl	-0.547709	0.00320313
ENSMUSG00000012117	Dhdds	-0.317852	0.00336295
ENSMUSG00000021967	Mrpl57	0.213433	0.0387292
ENSMUSG00000021009	Ptpn21	0.376401	0.00204363
ENSMUSG00000021079	Timm9	0.421263	1.98535e-06
ENSMUSG00000026113	Inpp4a	0.443428	0.00120727
ENSMUSG00000026728	Vim	-0.424715	0.0303203
ENSMUSG00000050148	Ubqln2	-0.229921	0.00490278
ENSMUSG00000036879	Phkb	-0.363889	0.000867634
ENSMUSG00000026043	Col3a1	-1.67525	1.95037e-06
ENSMUSG00000029053	Prkcz	-0.782098	4.77453e-08
ENSMUSG00000028961	Pgd	-0.396367	0.00105911
ENSMUSG00000030091	Nup210	-0.413841	0.00277133
ENSMUSG00000089809	Rasgef1b	0.476235	0.0121107
ENSMUSG00000027933	Ints3	-0.542954	8.57106e-09
ENSMUSG00000046139	Patl1	0.417822	1.58387e-05
ENSMUSG00000030094	Xpc	0.209678	0.0136532
ENSMUSG00000038503	Mesd	-0.204468	0.0110391
ENSMUSG00000038181	Chpf2	0.322285	0.0192699
ENSMUSG00000004462	Tbccd1	-0.219074	0.0465371
ENSMUSG00000033216	Eefsec	0.244563	0.00330226
ENSMUSG00000032411	Tfdp2	0.358608	0.00281025
ENSMUSG00000023048	Prr13	-0.344148	0.000867768
ENSMUSG00000064127	Med14	0.201324	0.0115926
ENSMUSG00000028886	Eya3	-0.26535	0.000818898
ENSMUSG00000049800	Sertad2	0.31878	0.00480903
ENSMUSG00000036528	Ppfibp2	-0.416991	0.0280776
ENSMUSG00000002221	Paxip1	0.706365	3.90441e-14
ENSMUSG00000030315	Vgll4	-0.354339	0.0166731
ENSMUSG00000019864	Rtn4ip1	-0.413517	0.0278735
ENSMUSG00000000194	Gpr107	-0.23145	0.0255559
ENSMUSG00000078686	Mup9	-1.8958	0.00529959
ENSMUSG00000053559	Smagp	-0.391972	0.00265351
ENSMUSG00000018076	Med13l	0.395318	0.0023429
ENSMUSG00000022634	Yaf2	0.408608	0.000714477
ENSMUSG00000028252	Ccnc	-0.25882	0.0313813
ENSMUSG00000006390	Elovl1	-0.38216	0.00662061
ENSMUSG00000021241	Isca2	0.16202	0.0377591
ENSMUSG00000046982	Tshz1	-0.272175	0.00345262
ENSMUSG00000020015	Cdk17	-0.256293	0.0267948
ENSMUSG00000002227	Mov10	-0.548363	3.60105e-05
ENSMUSG00000031349	Nsdhl	-1.38009	0.00669308
ENSMUSG00000039671	Zmynd8	-0.43242	0.000960705
ENSMUSG00000074151	Nlrc5	-0.486508	0.00105104
ENSMUSG00000022555	Dgat1	0.306034	0.00104255
ENSMUSG00000035198	Tubg1	0.232914	0.042625
ENSMUSG00000021969	Zdhhc20	0.399445	8.25019e-05
ENSMUSG00000115338	Pnp	-0.440026	0.0053306
ENSMUSG00000026851	BC005624	-0.253606	0.0165428
ENSMUSG00000002031	Ift46	-0.211192	0.0150333
ENSMUSG00000027575	Arfgap1	-0.211967	0.0270795
ENSMUSG00000020387	Jade2	0.457556	0.036116
ENSMUSG00000060679	Mrps9	0.165771	0.0379212
ENSMUSG00000031378	Abcd1	-0.495951	0.00547746
ENSMUSG00000060152	Pop5	0.291285	0.000418427
ENSMUSG00000047368	Abhd17b	0.36536	0.0029021
ENSMUSG00000013465	Nelfb	-0.299785	0.000624334
ENSMUSG00000045954	Cavin2	0.307866	0.0308193
ENSMUSG00000024165	Jpt2	-0.326912	0.0111603
ENSMUSG00000040447	Spns2	-0.673411	0.000677817
ENSMUSG00000070426	Rnf121	-0.197965	0.0406487
ENSMUSG00000031979	Cog2	-0.166919	0.0486589
ENSMUSG00000032175	Tyk2	-0.454713	4.4921e-05
ENSMUSG00000032557	Uba5	-0.470766	0.000311446
ENSMUSG00000021908	Ncoa4-ps	0.44281	0.00127492
ENSMUSG00000020009	Ifngr1	0.292392	0.00165885
ENSMUSG00000041926	Rnpep	-0.284492	0.00460256
ENSMUSG00000040451	Sgms1	0.456349	0.00122748
ENSMUSG00000069662	Marcks	-0.260155	0.0287168
ENSMUSG00000052151	Plpp2	-0.271572	0.0121825
ENSMUSG00000022788	Fgd4	-0.242892	0.0487824
ENSMUSG00000034761	Map4k5	0.231064	0.0137608
ENSMUSG00000024472	Dcp2	-0.239277	0.0238894
ENSMUSG00000018459	Slc13a3	-0.886745	0.0112102
ENSMUSG00000025076	Casp7	-0.290072	0.0403399
ENSMUSG00000024338	Psmb8	-0.446167	0.00195778
ENSMUSG00000038910	Plcl2	0.344887	0.00110677
ENSMUSG00000035521	Gnptg	0.213017	0.00584785
ENSMUSG00000051390	Zbtb22	0.339096	0.00174992
ENSMUSG00000039318	Rab3gap2	-0.230325	0.00522273
ENSMUSG00000062456	Rpl9-ps6	0.50876	3.54282e-05
ENSMUSG00000075229	Ccdc58	0.261396	0.00267431
ENSMUSG00000049299	Trappc1	-0.189792	0.0352717
ENSMUSG00000026887	Mrrf	-0.303912	0.00349302
ENSMUSG00000042207	Kdm5b	-0.32858	0.0246604
ENSMUSG00000032743	Katnip	-0.32047	0.00102683
ENSMUSG00000037902	Sirpa	-0.366546	0.00482862
ENSMUSG00000035953	Pip4p1	0.23664	0.00911112
ENSMUSG00000057054	Inca1	-0.371409	0.025392
ENSMUSG00000085208	Brip1os	-0.254617	0.0242931
ENSMUSG00000040722	Scamp5	-0.381775	0.0153767
ENSMUSG00000116564	Riok2	0.261704	0.0353853
ENSMUSG00000039167	Adgrl4	0.268136	0.0395664
ENSMUSG00000074071	Fam169b	-0.32379	0.0110684
ENSMUSG00000020721	Helz	-0.256433	0.0169731
ENSMUSG00000024369	Nelfe	-0.167545	0.0208452
ENSMUSG00000035151	Elmod2	-0.362634	8.19327e-05
ENSMUSG00000022814	Umps	-0.358462	0.000855977
ENSMUSG00000026870	Cutal	-0.617523	0.000201591
ENSMUSG00000030847	Bag3	-0.48709	0.000250709
ENSMUSG00000020196	Cabin1	-0.41778	0.00465353
ENSMUSG00000030805	Stx4a	-0.184118	0.0458905
ENSMUSG00000020044	Timp3	0.543516	0.00200106
ENSMUSG00000002205	Vrk3	-0.289363	0.000680022
ENSMUSG00000025485	Ric8a	-0.342367	0.000413449
ENSMUSG00000025525	Apool	-0.213347	0.0298636
ENSMUSG00000028542	Slc6a9	0.442459	0.0108216
ENSMUSG00000028433	Ubap2	-0.252564	0.0347033
ENSMUSG00000075486	Commd6	-0.243269	0.0175019
ENSMUSG00000036611	Eepd1	-0.635906	9.5848e-05
ENSMUSG00000090035	Galnt4	-0.383307	0.000158127
ENSMUSG00000045665	Mfsd5	0.228322	0.0124436
ENSMUSG00000022723	Crybg3	0.534247	4.09195e-05
ENSMUSG00000028910	Mecr	-0.239908	0.011305
ENSMUSG00000001768	Rin2	-0.335972	0.00582466
ENSMUSG00000040928	S100pbp	0.272882	0.00282369
ENSMUSG00000019920	Lims1	-0.244228	0.033867
ENSMUSG00000121473	Adh6-ps1	-1.12722	8.05725e-06
ENSMUSG00000020697	Lig3	-0.228281	0.00876908
ENSMUSG00000048490	Nrip1	0.389045	0.00258211
ENSMUSG00000029060	Mib2	-0.368925	0.000528907
ENSMUSG00000031403	Dkc1	0.281595	0.0189546
ENSMUSG00000003344	Btbd2	-0.248514	0.0225663
ENSMUSG00000040865	Ino80d	0.255439	0.0281024
ENSMUSG00000025147	Mob2	0.2414	0.00224606
ENSMUSG00000042613	Pbxip1	-0.347219	0.0210599
ENSMUSG00000014763	Fam120b	0.207081	0.00956648
ENSMUSG00000078681	Tm2d3	0.273576	0.00189105
ENSMUSG00000045319	Proser2	-0.289446	0.0475138
ENSMUSG00000038489	Polr2l	-0.388044	0.00252484
ENSMUSG00000037818	Abhd18	-0.497683	3.45588e-05
ENSMUSG00000053470	Kdm3a	0.312939	0.00234715
ENSMUSG00000025757	Hspa4l	-0.308588	0.00813817
ENSMUSG00000031570	Plpp5	-0.419756	0.047905
ENSMUSG00000046096	Mosmo	0.450548	0.000401375
ENSMUSG00000005893	Nr2c2	0.43929	3.07026e-05
ENSMUSG00000021336	Slc17a4	-0.777362	1.93715e-05
ENSMUSG00000020561	Polr1f	0.283655	0.0114585
ENSMUSG00000040146	Rgl3	-0.259845	0.0154066
ENSMUSG00000037526	Atg14	-0.325367	0.00642909
ENSMUSG00000020262	Adarb1	0.462176	0.00166028
ENSMUSG00000039615	Stub1	0.232858	0.0312609
ENSMUSG00000019158	Tmem160	0.294203	0.0267028
ENSMUSG00000078920	Ifi47	-1.27924	6.04164e-13
ENSMUSG00000049792	Bag5	0.325109	0.00063428
ENSMUSG00000002504	Slc9a3r2	0.582699	5.20095e-06
ENSMUSG00000027951	Adar	-0.576911	2.42036e-07
ENSMUSG00000034620	Rxylt1	0.26276	0.0051906
ENSMUSG00000058444	Map2k5	0.235989	0.00764486
ENSMUSG00000023923	Tbc1d5	-0.195112	0.0420593
ENSMUSG00000079334	Naa80	-0.248157	0.0410829
ENSMUSG00000033712	Ccar2	-0.248678	0.0314888
ENSMUSG00000057672	Pkn1	0.231455	0.044602
ENSMUSG00000023104	Rfc2	-0.296684	0.0302354
ENSMUSG00000048920	Fkrp	-0.290758	0.0283226
ENSMUSG00000026484	Rnf2	0.223955	0.0383839
ENSMUSG00000074925	Ptar1	0.248067	0.0220148
ENSMUSG00000121583	Tmem276-zftraf1	-0.327315	0.00166773
ENSMUSG00000029648	Flt1	0.495073	0.000724929
ENSMUSG00000029176	Anapc4	-0.262834	0.0217715
ENSMUSG00000008153	Clstn3	-0.897186	0.0365472
ENSMUSG00000029763	Exoc4	-0.41805	0.00478944
ENSMUSG00000028247	Coq3	-0.523	0.000365682
ENSMUSG00000041044	Lrit1	0.554429	0.000183925
ENSMUSG00000120786	ENSMUSG00000120786	-0.557889	0.00583075
ENSMUSG00000041037	Irgq	-0.304604	0.0144717
ENSMUSG00000052406	Rexo4	0.31465	0.0139877
ENSMUSG00000026516	Nvl	0.220002	0.00948587
ENSMUSG00000040188	Scamp2	-0.298914	0.00168685
ENSMUSG00000029167	Ppargc1a	0.510706	0.0327843
ENSMUSG00000115852	Gm52969	0.375344	0.03168
ENSMUSG00000019763	Rmnd1	-0.24698	0.0279459
ENSMUSG00000000552	Zfp385a	0.361989	0.0279397
ENSMUSG00000114003	Gm9616	0.407436	0.00142673
ENSMUSG00000073139	Tmem185a	0.245631	0.0144285
ENSMUSG00000038957	Edc3	0.311522	0.00397043
ENSMUSG00000015087	Rabl6	0.239067	0.0210765
ENSMUSG00000040236	Trappc5	0.357684	0.00107764
ENSMUSG00000025374	Nabp2	0.187297	0.0496465
ENSMUSG00000029735	Tpk1	-0.382768	0.00268252
ENSMUSG00000011148	Adssl1	0.243476	0.0459355
ENSMUSG00000056673	Kdm5d	-0.299961	0.0052157
ENSMUSG00000056131	Pgm3	-0.584706	0.000238377
ENSMUSG00000011158	Brf1	0.219322	0.0307068
ENSMUSG00000051359	Ncald	-0.733317	1.28292e-06
ENSMUSG00000027533	Fabp5	-3.6027	8.9325e-11
ENSMUSG00000025019	Lcor	0.228855	0.0107073
ENSMUSG00000035847	Ids	0.274541	0.00873358
ENSMUSG00000047554	Tmem41b	-0.268958	0.0182051
ENSMUSG00000080921	Rpl38-ps2	0.421432	0.0235229
ENSMUSG00000024050	Wiz	0.247811	0.00891578
ENSMUSG00000020653	Klf11	0.715076	0.00550141
ENSMUSG00000047735	Samd9l	-0.756574	4.9542e-08
ENSMUSG00000051065	Mb21d2	-0.341752	0.00310098
ENSMUSG00000015133	Lrrk1	-0.233938	0.0325025
ENSMUSG00000039456	Morc3	0.393995	0.00850381
ENSMUSG00000049516	Spty2d1	-0.420673	0.000359453
ENSMUSG00000039220	Ppp1r10	-0.727805	0.0456619
ENSMUSG00000025366	Esyt1	-0.509783	1.80423e-07
ENSMUSG00000068457	Uty	-0.206394	0.0402183
ENSMUSG00000034974	Dapk3	-0.229805	0.0406518
ENSMUSG00000121497	ENSMUSG00000121497	-0.498744	0.00100099
ENSMUSG00000038949	Cnst	0.308075	0.0227846
ENSMUSG00000022195	6030458C11Rik	-0.23706	0.0137057
ENSMUSG00000040253	Gbp7	-0.696286	6.10286e-05
ENSMUSG00000031314	Taf1	-0.234669	0.0309985
ENSMUSG00000024276	Zfp397	-0.211559	0.0282333
ENSMUSG00000046761	Fam83h	-0.244413	0.0236176
ENSMUSG00000024319	Vps52	-0.385546	0.000150462
ENSMUSG00000036986	Pml	-0.305773	0.00850947
ENSMUSG00000019295	Tmem129	-0.22817	0.0225397
ENSMUSG00000031903	Pla2g15	-0.458083	0.0026947
ENSMUSG00000023087	Noct	0.793156	0.0399632
ENSMUSG00000037339	Fam53a	0.234323	0.0217944
ENSMUSG00000040599	Mis12	-0.223363	0.0284769
ENSMUSG00000036352	Ubac1	0.219147	0.0120464
ENSMUSG00000051177	Plcb1	0.515709	9.46264e-07
ENSMUSG00000028187	Rpf1	0.186181	0.0306214
ENSMUSG00000054404	Slfn5	-0.240706	0.0384218
ENSMUSG00000081485	Gm12338	0.262818	0.0494316
ENSMUSG00000024816	Frmd8	-0.417393	1.77041e-05
ENSMUSG00000045503	Sys1	-0.365961	0.0018248
ENSMUSG00000027405	Nop56	0.337216	0.0189612
ENSMUSG00000054484	Tmem62	-0.447869	0.0332477
ENSMUSG00000028107	Tars2	-0.262948	0.0478292
ENSMUSG00000054716	Zfp771	0.219474	0.0384695
ENSMUSG00000069633	Pex11g	-0.482679	6.51517e-06
ENSMUSG00000109093	Gm39079	0.53535	0.00253241
ENSMUSG00000006095	Tbcb	-0.233894	0.0344732
ENSMUSG00000031583	Wrn	-0.215145	0.022512
ENSMUSG00000026987	Baz2b	0.281078	0.0158067
ENSMUSG00000036398	Ppp1r11	-0.326127	0.00223259
ENSMUSG00000061825	Ces2c	-1.40554	0.00311729
ENSMUSG00000033430	Terf2ip	-0.16497	0.0496739
ENSMUSG00000032059	Alg9	-0.213692	0.00541485
ENSMUSG00000022671	Mzt2	-0.256421	0.0416109
ENSMUSG00000037172	Dennd11	0.262515	0.0291077
ENSMUSG00000024942	Capn1	-0.490639	1.7234e-05
ENSMUSG00000112249	Gm30262	-0.325375	0.0298813
ENSMUSG00000024818	Slc25a45	-0.401665	0.0150288
ENSMUSG00000042569	Dhrs7b	-0.632782	1.84047e-07
ENSMUSG00000024778	Fas	-0.612219	8.49771e-06
ENSMUSG00000039763	Dnajc28	-0.552962	8.31354e-05
ENSMUSG00000055660	Mettl4	-0.395146	0.000850327
ENSMUSG00000055312	Them7	-0.874402	1.66215e-05
ENSMUSG00000005656	Snx6	-0.259269	0.011366
ENSMUSG00000106352	5033403H07Rik	0.398071	0.0330843
ENSMUSG00000015461	Atf6b	-0.25995	0.0361099
ENSMUSG00000031808	Slc27a1	-0.395087	0.00930318
ENSMUSG00000031631	Cfap97	-0.270187	0.010572
ENSMUSG00000068391	Chrac1	0.280721	0.0101909
ENSMUSG00000035173	Ccdc186	-0.214375	0.0175547
ENSMUSG00000013698	Pea15a	-0.244796	0.0341209
ENSMUSG00000106864	Gtf3c2	0.21502	0.03408
ENSMUSG00000006281	Tep1	-0.316798	0.00401791
ENSMUSG00000030417	Pdcd5	0.323743	0.00522436
ENSMUSG00000029432	Nipsnap2	0.355079	0.000773645
ENSMUSG00000046574	Prr12	0.264762	0.0382113
ENSMUSG00000042015	Wdr41	-0.233626	0.00832937
ENSMUSG00000031023	Akip1	0.366087	0.00108471
ENSMUSG00000008200	Fnbp4	0.379157	0.0134097
ENSMUSG00000063785	Utp14a	0.186688	0.0383114
ENSMUSG00000033065	Pfkm	0.303958	0.0147733
ENSMUSG00000035933	Cog5	-0.277008	0.0281474
ENSMUSG00000024101	Washc1	0.214432	0.0369035
ENSMUSG00000068580	Zfyve19	0.288597	0.000908623
ENSMUSG00000015882	Lcorl	0.37436	0.00430449
ENSMUSG00000028233	Tgs1	-0.261633	0.0337757
ENSMUSG00000023031	Cela1	-0.424235	0.0338304
ENSMUSG00000032000	Birc3	0.226498	0.0409457
ENSMUSG00000028693	Nasp	0.336175	0.00100152
ENSMUSG00000061374	Fiz1	0.186203	0.0495472
ENSMUSG00000041444	Arhgap32	0.346016	0.0405547
ENSMUSG00000014850	Msh3	0.242559	0.0112497
ENSMUSG00000002625	Akap8l	0.335302	0.0293659
ENSMUSG00000031441	Atp11a	-1.31094	0.000439411
ENSMUSG00000024054	Smchd1	-0.280085	0.0100058
ENSMUSG00000032402	Smad3	-0.334463	0.016876
ENSMUSG00000044066	Cep68	0.216917	0.032276
ENSMUSG00000005374	Tbl2	-0.202065	0.0226527
ENSMUSG00000031379	Pir	0.404984	0.00729326
ENSMUSG00000038195	Rilp	0.327849	0.00424887
ENSMUSG00000028713	Cyp4b1	-0.29118	0.0393892
ENSMUSG00000046314	Stxbp6	-0.436105	0.00223742
ENSMUSG00000001632	Brpf1	0.342195	0.00133385
ENSMUSG00000042729	Wdr74	0.228483	0.0270963
ENSMUSG00000044768	Macir	0.418567	0.000784057
ENSMUSG00000029003	Mad2l2	-0.588139	0.000383116
ENSMUSG00000035268	Pkig	-0.246551	0.0316952
ENSMUSG00000029625	Cpsf4	0.318317	0.00745045
ENSMUSG00000032299	Commd4	-0.251076	0.0136196
ENSMUSG00000042670	Immp1l	-0.450603	0.00260383
ENSMUSG00000096727	Psmb9	-0.789586	3.96772e-08
ENSMUSG00000026104	Stat1	-0.643102	0.000288982
ENSMUSG00000029263	Pigg	-0.271927	0.00766706
ENSMUSG00000046688	Tifa	-0.830598	0.0201608
ENSMUSG00000002781	Tmem143	-0.393348	0.0124826
ENSMUSG00000032280	Tle3	-0.564327	0.00162006
ENSMUSG00000026709	Dars2	-0.345794	0.00345924
ENSMUSG00000020902	Ntn1	0.422274	0.0315842
ENSMUSG00000062202	Btbd9	-0.223985	0.0428619
ENSMUSG00000099146	0610031O16Rik	-0.359154	0.0478684
ENSMUSG00000024985	Tcf7l2	-0.256608	0.0139455
ENSMUSG00000048787	Dcun1d3	0.422534	0.0179433
ENSMUSG00000038697	Taf5l	0.398573	0.000201808
ENSMUSG00000034064	Poglut1	-0.296792	0.010427
ENSMUSG00000029189	Sel1l3	-0.705057	0.0026122
ENSMUSG00000038872	Zfhx3	0.28131	0.0463065
ENSMUSG00000036155	Mgat5	-0.615407	0.00113641
ENSMUSG00000075054	Yae1d1	0.363839	0.00427255
ENSMUSG00000038418	Egr1	-2.42263	0.00023783
ENSMUSG00000027983	Cyp2u1	-0.521557	0.00696193
ENSMUSG00000049232	Tigd2	0.352461	0.00421866
ENSMUSG00000040549	Ckap5	-0.321622	0.000853552
ENSMUSG00000032369	Plscr1	-0.572309	0.00110447
ENSMUSG00000041632	Mrps27	-0.229342	0.0283724
ENSMUSG00000001786	Fbxo7	0.280404	0.0130227
ENSMUSG00000028563	Tm2d1	0.327988	0.00588597
ENSMUSG00000109324	Prmt1	0.245122	0.00605459
ENSMUSG00000037692	Ahdc1	0.413329	0.00850978
ENSMUSG00000058486	Wdr91	0.313289	0.0290269
ENSMUSG00000029575	Mmab	-0.847309	7.79211e-07
ENSMUSG00000020641	Rsad2	-0.946376	0.0111167
ENSMUSG00000048661	Lemd3	-0.267956	0.017274
ENSMUSG00000024277	Mapre2	0.435893	0.000831287
ENSMUSG00000038564	Ift172	-0.335477	0.0129914
ENSMUSG00000021266	Wars1	-0.216071	0.0198208
ENSMUSG00000029772	Ahcyl2	-0.37666	0.000953235
ENSMUSG00000060090	Rp2	-0.273923	0.0331355
ENSMUSG00000045827	Serpinb9	-0.506195	0.00573221
ENSMUSG00000058318	Phf21a	0.287626	0.0172199
ENSMUSG00000032508	Myd88	-0.463827	0.00312053
ENSMUSG00000034445	Cyb561a3	-0.432742	9.45823e-05
ENSMUSG00000060538	Tmem219	0.38925	5.65005e-05
ENSMUSG00000025044	Msr1	-0.458831	0.0171507
ENSMUSG00000052833	Sae1	-0.377332	0.000623949
ENSMUSG00000047824	Pygo2	-0.181377	0.0412923
ENSMUSG00000061111	Mcrip1	-0.24899	0.0123545
ENSMUSG00000024143	Rhoq	0.303482	0.00682141
ENSMUSG00000032561	Acpp	-1.20541	0.027345
ENSMUSG00000021281	Tnfaip2	-0.479844	0.0170653
ENSMUSG00000033355	Rtp4	-1.05556	2.6841e-07
ENSMUSG00000029817	Tra2a	-0.485928	0.00402081
ENSMUSG00000035168	Tanc1	0.229554	0.0118186
ENSMUSG00000021240	Abcd4	0.556519	0.000308885
ENSMUSG00000053113	Socs3	-1.16605	0.0147092
ENSMUSG00000051185	Fam174a	-0.399515	0.000188328
ENSMUSG00000034361	Cpne2	0.463197	0.00188471
ENSMUSG00000001627	Ifrd1	0.479097	0.00017182
ENSMUSG00000034459	Ifit1	-1.52138	2.13184e-05
ENSMUSG00000039853	Trim14	-0.831505	2.22265e-07
ENSMUSG00000025484	Bet1l	-0.25074	0.0105125
ENSMUSG00000025217	Btrc	-0.34751	0.00106741
ENSMUSG00000030760	Acer3	0.479934	8.86171e-05
ENSMUSG00000029415	Sdad1	0.394125	0.00524422
ENSMUSG00000064068	Mtx1	0.255714	0.0220725
ENSMUSG00000031109	Enox2	-0.273926	0.00368112
ENSMUSG00000118669	Arvcf	0.357361	0.0443724
ENSMUSG00000048186	Bend7	0.386716	0.00264196
ENSMUSG00000033253	Szt2	-0.304536	0.0388378
ENSMUSG00000029535	Triap1	-0.359698	0.000315537
ENSMUSG00000021733	Slc4a7	0.335252	0.00151975
ENSMUSG00000044795	Cyb5d1	-0.366231	0.000427575
ENSMUSG00000033446	Lpar6	-0.321462	0.0436246
ENSMUSG00000031365	Zfp275	0.50285	0.000330505
ENSMUSG00000057143	Trim12c	-0.729452	1.76787e-08
ENSMUSG00000014418	Hps5	-0.357529	0.000868283
ENSMUSG00000030979	Uros	-0.845019	2.52303e-07
ENSMUSG00000038398	Upf3a	0.280843	0.015729
ENSMUSG00000024998	Plce1	-0.436207	0.0055101
ENSMUSG00000074918	Inafm2	0.352258	0.00416204
ENSMUSG00000019806	Aig1	-0.425484	0.000668616
ENSMUSG00000044254	Pcsk9	-1.54283	0.00146223
ENSMUSG00000041445	Mmrn2	0.360673	0.0167451
ENSMUSG00000022774	Ncbp2	-0.332671	0.0136995
ENSMUSG00000072889	Nfxl1	0.352204	0.0318429
ENSMUSG00000057933	Gsta2	2.14449	1.12903e-06
ENSMUSG00000050947	Amigo1	0.529386	0.00235575
ENSMUSG00000028619	Tceanc2	-0.219794	0.0101854
ENSMUSG00000038342	Mlxip	0.431015	0.000621479
ENSMUSG00000047921	Trappc9	-0.195566	0.0468226
ENSMUSG00000043702	Pde12	0.331409	0.0103368
ENSMUSG00000029428	Stx2	-0.295144	0.0111803
ENSMUSG00000060224	Pyroxd2	-0.429408	0.0374667
ENSMUSG00000028937	Acot7	0.28035	0.0102245
ENSMUSG00000068264	Ap5s1	0.211391	0.0322461
ENSMUSG00000028266	Lmo4	0.622903	2.76527e-09
ENSMUSG00000025880	Smad7	0.634418	0.00558447
ENSMUSG00000056313	Tcim	0.47933	0.00805903
ENSMUSG00000028030	Tbck	-0.335576	0.016921
ENSMUSG00000041629	Fam104a	0.26246	0.00493075
ENSMUSG00000031805	Jak3	-1.24259	7.53165e-08
ENSMUSG00000018672	Copz2	-0.365525	0.0344454
ENSMUSG00000061859	Patj	-0.332158	0.0103025
ENSMUSG00000059363	Fxn	0.361823	0.000929745
ENSMUSG00000022893	Adamts1	-0.422163	0.0211607
ENSMUSG00000040102	Klhl42	-0.238627	0.0314393
ENSMUSG00000034473	Sec22a	-0.232936	0.0268678
ENSMUSG00000024339	Tap2	-0.334704	0.00132557
ENSMUSG00000019906	Lin7a	-0.499737	0.00036355
ENSMUSG00000024240	Epc1	0.21381	0.0470215
ENSMUSG00000020462	Cfap36	-0.331359	0.0228652
ENSMUSG00000037022	Mmaa	-0.296358	0.0251201
ENSMUSG00000036854	Hspb6	0.517667	6.56207e-05
ENSMUSG00000028454	Pigo	-0.285966	0.00304947
ENSMUSG00000037958	Nsrp1	0.170378	0.0469012
ENSMUSG00000026107	Nabp1	-0.379339	0.00554255
ENSMUSG00000028772	Zcchc17	-0.405513	0.00125658
ENSMUSG00000053286	Trmt1l	-0.532403	0.000154224
ENSMUSG00000054079	Utp18	0.218794	0.03474
ENSMUSG00000042349	Ikbke	-0.911848	7.45805e-05
ENSMUSG00000031216	Stard8	0.331734	0.0185948
ENSMUSG00000028999	Rint1	-0.274763	0.0177407
ENSMUSG00000020610	Amz2	-0.235	0.0294607
ENSMUSG00000048720	Tbc1d12	0.228029	0.01999
ENSMUSG00000091086	Rpl6l	0.589661	0.000569797
ENSMUSG00000031521	Aga	-0.368808	0.000455249
[truncated: 1,899 more rows]

## Sheet: Figure5(C)_NG_vs_CG_KEGG
ID	Description	GeneRatio	BgRatio	pvalue	p.adjust	qvalue	geneID	Count	RichFactor
mmu05208	Chemical carcinogenesis - reactive oxygen species	85/1295	229/10569	1.37903e-22	4.73006e-20	3.62901e-20	Gsta3/Atp5b/Sod1/Gstm1/Cyp2f2/Cyp1a2/Ephx1/Slc25a5/Atp5g3/Cox4i1/Atp5pb/Cox6a1/Ndufa4/Ndufs2/Uqcrq/Uqcrc2/Atp5c1/Sdhd/Uqcrfs1/Atp5d/Vdac1/Cyc1/Sdhb/Cox6c/Atp5j/Cox7c/Cox8a/Ndufa6/Uqcrh/Cox6b1/Cox7b/Ndufv2/Cox7a2l/Cox7a2/Uqcr11/Atp5g1/Ikbkg/Ndufs3/Ndufa9/Vdac2/Atp5g2/Cox5b/Ahr/Gsto1/Ndufa13/Ndufs7/Foxo3/Uqcr10/Uqcrb/Ndufa7/Acp1/Cbr1/Gstt2/Ndufa1/Ndufs6/Ndufs4/Ndufb5/Ndufv3/Ndufb9/Map2k1/Cox5a/Nduf…	85	0.371179
mmu00190	Oxidative phosphorylation	56/1295	141/10569	8.03645e-17	1.37825e-14	1.05743e-14	Atp5b/Atp5g3/Cox4i1/Atp5pb/Cox6a1/Ndufa4/Ndufs2/Uqcrq/Uqcrc2/Atp5c1/Sdhd/Uqcrfs1/Atp5d/Cyc1/Sdhb/Cox6c/Atp5j/Cox7c/Cox8a/Atp5j2/Ndufa6/Uqcrh/Cox6b1/Cox7b/Ndufv2/Cox7a2l/Cox7a2/Uqcr11/Atp5g1/Ndufs3/Ndufa9/Atp5g2/Atp6v1e1/Cox5b/Ndufa13/Ndufs7/Uqcr10/Uqcrb/Ndufa7/Ndufa1/Ndufs6/Ndufs4/Ndufb5/Ndufv3/Ndufb9/Atp5l/Atp6v0a1/Cox5a/Ndufb4/Ndufa5/Cox15/Tcirg1/Ndufb6/Ndufb1/Atp5o/Cox10	56	0.397163
mmu05415	Diabetic cardiomyopathy	71/1295	217/10569	1.18419e-15	1.35392e-13	1.03876e-13	Atp5b/Agt/Slc25a5/Atp5g3/Cox4i1/Atp5pb/Cox6a1/Ndufa4/Ndufs2/Uqcrq/Atp2a2/Uqcrc2/Atp5c1/Sdhd/Uqcrfs1/Atp5d/Gys2/Mpc2/Vdac1/Cyc1/Sdhb/Cox6c/Atp5j/Cox7c/Cox8a/Ndufa6/Uqcrh/Cox6b1/Cox7b/Ndufv2/Pdha1/Cox7a2l/Cox7a2/Uqcr11/Atp5g1/Ndufs3/Ndufa9/Vdac2/Atp5g2/Cox5b/Pdk2/Ndufa13/Ndufs7/Gsr/Uqcr10/Uqcrb/Ndufa7/Mtor/Ndufa1/Ndufs6/Ndufs4/Sp1/Ndufb5/Ndufv3/Ndufb9/Cox5a/Ndufb4/Ndufa5/Ndufb6/Pik3r2/Gfpt1/Col3a1/…	71	0.327189
mmu04714	Thermogenesis	74/1295	238/10569	6.27814e-15	5.28113e-13	4.05181e-13	Atp5b/Rps6/Atp5g3/Cox4i1/Atp5pb/Cox6a1/Ndufa4/Ndufs2/Uqcrq/Uqcrc2/Atp5c1/Sdhd/Uqcrfs1/Atp5d/Cyc1/Sdhb/Cox6c/Atp5j/Cox7c/Cox8a/Atp5j2/Ndufa6/Uqcrh/Cox6b1/Cox7b/Ndufv2/Cox7a2l/Cox7a2/Uqcr11/Atp5g1/Ndufs3/Ndufa9/Atp5g2/Prkaa2/Cox5b/Ndufa13/Ndufs7/Uqcr10/Uqcrb/Ndufa7/Actg1/Mtor/Klb/Ndufa1/Ndufs6/Ndufs4/Ndufb5/Ndufv3/Smarca4/Ndufb9/Atp5l/Cox5a/Ndufb4/Ndufa5/Cox15/Ndufb6/Nras/Prkag2/Creb3l2/Coa6/Ndufb1…	74	0.310924
mmu05012	Parkinson disease	81/1295	274/10569	7.69845e-15	5.28113e-13	4.05181e-13	Atp5b/Sod1/Hspa5/Slc25a5/Atp5g3/Cox4i1/Atp5pb/Cox6a1/Ndufa4/Ndufs2/Uqcrq/Slc39a14/Uqcrc2/Atp5c1/Sdhd/Pink1/Uqcrfs1/Atp5d/Vdac1/Uba1/Psmd2/Cyc1/Sdhb/Xbp1/Cox6c/Atp5j/Cox7c/Park7/Cox8a/Txn2/Ndufa6/Uqcrh/Cox6b1/Cox7b/Ndufv2/Cox7a2l/Psmc3/Cox7a2/Uqcr11/Atp5g1/Slc39a1/Ndufs3/Ndufa9/Vdac2/Atp5g2/Cox5b/Ube2g1/Ndufa13/Ndufs7/Uqcr10/Uqcrb/Ndufa7/Slc39a9/Ube2l3/Ndufa1/Ndufs6/Ndufs4/Ndufb5/Ndufv3/Ndufb9/Ube…	81	0.29562
mmu05171	Coronavirus disease - COVID-19	92/1295	334/10569	1.33349e-14	7.62313e-13	5.84865e-13	Fgb/Fga/Fgg/C4b/Rpl4/Rpl10/Rplp0/Rpsa/Rpl7/Rps6/Rps3/Mbl2/Rps4x/Rpl5/F13b/Rplp1/Rps18/Rpl3/Rpl8/Rpl18a/Rpl13/Rpl6/Rps14/Rps5/Rpl11/Rps7/Mbl1/Rps8/Rpl18/Rpl27a/Rps16/Fau/Rps25/Rpl26/Rps17/Rpl10a/Rpl23/Rpl9/Rps23/Rps24/Rps15/Rpl15/Rpl35a/Rpl32/Rps19/Rpl27/Rps27l/Stat3/Rpl22/Rpl19/Nrp1/Rpl37/Rpl34/Rps15a/Rps21/Rpl29/Ikbkg/Rpl36/Rpl30/Rpl36a/Rpl35/Rps27/Rps28/Rps12/Rpl23a/Stat2/Irf9/Ifih1/Pik3r2/Rigi…	92	0.275449
mmu05204	Chemical carcinogenesis - DNA adducts	40/1295	90/10569	2.4527e-14	1.20182e-12	9.22067e-13	Cyp3a11/Gsta3/Cyp2c50/Gstp1/Ugt2b5/Cyp2c29/Cyp3a25/Ugt2b36/Gstm1/Ugt2b34/Hsd11b1/Ugt2b1/Cyp2c54/Cyp1a2/Ephx1/Cyp2c67/Ugt2a3/Cyp2c23/Sult1a1/Ugt2b35/Cyp2c68/Gstp-ps/Gsto1/Ugt1a1/Cbr1/Gstt2/Cyp3a59/Gstm6/Ugt1a6b/Gstt3/Gsta4/Gstm2/Gsta2/Ugt1a9/Gstm3/Mgst3/Ugt2b37/Cyp2c55/Cyp1a1/Cyp3a44	40	0.444444
mmu04932	Non-alcoholic fatty liver disease	54/1295	162/10569	1.41685e-12	6.07472e-11	4.66067e-11	Adipor2/Cox4i1/Cox6a1/Ndufa4/Ndufs2/Uqcrq/Uqcrc2/Sdhd/Uqcrfs1/Cyc1/Sdhb/Xbp1/Cox6c/Cox7c/Cox8a/Ndufa6/Uqcrh/Cox6b1/Adipor1/Cox7b/Ndufv2/Cox7a2l/Cox7a2/Uqcr11/Ndufs3/Ndufa9/Prkaa2/Cox5b/Ndufa13/Ndufs7/Uqcr10/Uqcrb/Ndufa7/Ndufa1/Ndufs6/Ndufs4/Ndufb5/Ndufv3/Ndufb9/Cox5a/Ndufb4/Ndufa5/Ndufb6/Pik3r2/Prkag2/Ndufb1/Lepr/Fas/Eif2ak3/Socs3/Bcl2l11/Ddit3/Prkab2/Fos	54	0.333333
mmu04979	Cholesterol metabolism	17/1295	50/10569	1.72793e-12	6.58533e-11	5.05242e-11	Gsta3/Adh1/Gstp1/Ugt2b5/Ugt2b36/Gstm1/Ugt2b34/Hsd11b1/Ugt2b1/Adh5/Cyp2f2/Cyp1a2/Ephx1/Ugt2a3/Ugt2b35/Dhdh/Adh4/Akr7a5/Gstp-ps/Gsto1/Ugt1a1/Cbr1/Gstt2/Gstm6/Ugt1a6b/Gstt3/Gsta4/Gstm2/Gsta2/Ugt1a9/Gstm3/Mgst3/Ugt2b37/Cyp1a1	17	0.447368
mmu05010	Alzheimer disease	93/1295	389/10569	6.84111e-11	2.3465e-09	1.80029e-09	Lrp1/Atp5b/Slc25a5/Atp5g3/Cox4i1/Atp5pb/Cox6a1/Ndufa4/Ndufs2/Uqcrq/Atp2a2/Slc39a14/Uqcrc2/Atp5c1/Sdhd/Uqcrfs1/Atp5d/Vdac1/Psmd2/Cyc1/Ctnnb1/Sdhb/Xbp1/Cox6c/Atp5j/Cox7c/Cox8a/Ndufa6/Uqcrh/Cox6b1/Cox7b/Ndufv2/Cox7a2l/Psmc3/Cox7a2/Rtn4/Uqcr11/Atp5g1/Slc39a1/Ikbkg/Ulk1/Ndufs3/Ndufa9/Vdac2/Atp5g2/Cox5b/Ulk2/Ndufa13/Ndufs7/Uqcr10/Uqcrb/Ndufa7/Slc39a9/Mtor/Ppp3ca/Ndufa1/Ndufs6/Ndufs4/Ndufb5/Ndufv3/Ndufb…	93	0.239075
mmu00982	Drug metabolism - cytochrome P450	30/1295	72/10569	3.05067e-10	9.51253e-09	7.29824e-09	Gsta3/Adh1/Gstp1/Ugt2b5/Ugt2b36/Gstm1/Ugt2b34/Ugt2b1/Adh5/Cyp1a2/Ugt2a3/Ugt2b35/Fmo1/Adh4/Gstp-ps/Aox1/Gsto1/Ugt1a1/Gstt2/Gstm6/Ugt1a6b/Gstt3/Gsta4/Fmo2/Gstm2/Gsta2/Ugt1a9/Gstm3/Mgst3/Ugt2b37	30	0.416667
mmu05020	Prion disease	70/1295	273/10569	6.98951e-10	1.99783e-08	1.53279e-08	Atp5b/Sod1/Hspa5/Slc25a5/Atp5g3/Cox4i1/Atp5pb/Cox6a1/Ndufa4/Ndufs2/Uqcrq/Uqcrc2/Atp5c1/Sdhd/Uqcrfs1/Atp5d/Vdac1/Psmd2/Cyc1/Sdhb/Cox6c/Atp5j/Cox7c/Cox8a/Ndufa6/Uqcrh/Cox6b1/Cox7b/Ndufv2/Cox7a2l/Psmc3/Cox7a2/Uqcr11/Atp5g1/Ndufs3/Ndufa9/Vdac2/Atp5g2/Cox5b/Ndufa13/Ndufs7/Uqcr10/Uqcrb/Ndufa7/Ppp3ca/Ndufa1/Ndufs6/Ndufs4/Ndufb5/Ndufv3/Ndufb9/Cox5a/Ndufb4/Ndufa5/Psmd14/Ndufb6/Pik3r2/Creb3l2/Ndufb1/Atp5o/…	70	0.25641
mmu00983	Drug metabolism - other enzymes	35/1295	96/10569	8.23498e-10	2.17277e-08	1.667e-08	Ces1c/Gsta3/Gstp1/Ugt2b5/Ces1d/Ugt2b36/Dpyd/Gstm1/Ugt2b34/Ugt2b1/Upp2/Ugt2a3/Upb1/Dpys/Ugt2b35/Ces1g/Gstp-ps/Ces1b/Gsto1/Ugt1a1/Gstt2/Gstm6/Ugt1a6b/Gstt3/Gsta4/Tk1/Uck1/Gstm2/Gsta2/Ugt1a9/Gstm3/Mgst3/Nme6/Rrm2/Ugt2b37	35	0.364583
mmu00830	Retinol metabolism	36/1295	102/10569	1.33174e-09	3.26277e-08	2.50327e-08	Cyp3a11/Rdh7/Cyp2c50/Adh1/Ugt2b5/Cyp2c29/Cyp3a25/Ugt2b36/Ugt2b34/Ugt2b1/Cyp2a5/Adh5/Cyp2c54/Cyp1a2/Cyp2c67/Ugt2a3/Cyp2c23/Ugt2b35/Cyp2c68/Adh4/Rdh16f2/Aldh1a7/Aox1/Ugt1a1/Cyp3a59/Ugt1a6b/Rdh11/Dgat1/Rdh9/Ugt1a9/Bco1/Ugt2b37/Cyp2c55/Cyp1a1/Cyp3a44/Cyp2a4	36	0.352941
mmu05016	Huntington disease	75/1295	308/10569	2.13379e-09	4.87926e-08	3.74348e-08	Atp5b/Sod1/Slc25a5/Atp5g3/Cox4i1/Atp5pb/Cox6a1/Ndufa4/Ndufs2/Uqcrq/Uqcrc2/Atp5c1/Sdhd/Uqcrfs1/Atp5d/Vdac1/Psmd2/Cyc1/Sdhb/Cox6c/Atp5j/Cox7c/Cox8a/Ndufa6/Uqcrh/Cox6b1/Cox7b/Ndufv2/Cox7a2l/Psmc3/Cox7a2/Uqcr11/Atp5g1/Ulk1/Ndufs3/Ndufa9/Vdac2/Atp5g2/Cox5b/Tgm2/Ulk2/Ndufa13/Ndufs7/Uqcr10/Uqcrb/Ndufa7/Mtor/Ap2b1/Ndufa1/Ndufs6/Ndufs4/Sp1/Ndufb5/Ndufv3/Ndufb9/Cox5a/Ndufb4/Ndufa5/Psmd14/Ndufb6/Htt/Creb3l2…	75	0.243506
mmu00860	Porphyrin metabolism	21/1295	47/10569	3.23647e-08	6.93818e-07	5.32314e-07	Fth1/Ugt2b5/Ugt2b36/Ftl1/Ugt2b34/Ugt2b1/Ugt2a3/Cpox/Ugt2b35/Fech/Blvrb/Ugt1a1/Ugt1a6b/Cox15/Hmox1/Mmab/Uros/Ugt1a9/Cox10/Ears2/Ugt2b37	21	0.446809
mmu01240	Biosynthesis of cofactors	44/1295	154/10569	3.62469e-08	7.31334e-07	5.61097e-07	Tdo2/Hpd/Ugt2b5/Ugt2b36/Ugt2b34/Ugt2b1/Kmo/Ugp2/Ugt2a3/Cpox/Ugt2b35/Gclm/Fech/Nadk/Shmt1/Gch1/Pnpo/Mocs2/Ugdh/Ak4/Ugt1a1/Aspdh/Dhfr/Ggcx/Afmid/Ugt1a6b/Cox15/Rdh11/Adssl1/Gmppa/Adsl/Mmab/Uros/Ugt1a9/Cox10/Gmppb/Ears2/Cad/Cmpk2/Bco1/Nme6/Nqo1/Ugt2b37/Mthfd2	44	0.285714
mmu05022	Pathways of neurodegeneration - multiple diseases	100/1295	481/10569	4.00727e-08	7.63607e-07	5.85858e-07	Atp5b/Sod1/Hspa5/Slc25a5/Atp5g3/Cox4i1/Vcp/Atp5pb/Cox6a1/Ndufa4/Ndufs2/Uqcrq/Atp2a2/Uqcrc2/Atp5c1/Sdhd/Pink1/Uqcrfs1/Atp5d/Vdac1/Uba1/Psmd2/Cyc1/Ctnnb1/Sdhb/Xbp1/Cox6c/Atp5j/Cox7c/Park7/Cox8a/Ndufa6/Uqcrh/Cox6b1/Cox7b/Ndufv2/Cox7a2l/Psmc3/Cox7a2/Uqcr11/Atp5g1/Ulk1/Ndufs3/Ndufa9/Vdac2/Atp5g2/Cox5b/Ulk2/Ube2g1/Ndufa13/Ndufs7/Uqcr10/Uqcrb/Ndufa7/Mtor/Ppp3ca/Ube2l3/Ndufa1/Ndufs6/Ndufs4/Ndufb5/Ndufv3/…	100	0.2079
mmu00140	Steroid hormone biosynthesis	31/1295	99/10569	4.15167e-07	7.49485e-06	5.75023e-06	Cyp3a11/Cyp2c50/Ugt2b5/Cyp2c29/Cyp3a25/Ugt2b36/Ugt2b34/Hsd11b1/Ugt2b1/Comt/Cyp2c54/Cyp1a2/Cyp2c67/Ugt2a3/Cyp2c23/Ugt2b35/Cyp2d22/Akr1d1/Cyp2c68/Hsd17b12/Hsd17b7/Ugt1a1/Cyp2d40/Hsd3b2/Cyp3a59/Ugt1a6b/Ugt1a9/Ugt2b37/Cyp2c55/Cyp1a1/Cyp3a44	31	0.313131
mmu04976	Bile secretion	31/1295	101/10569	6.79118e-07	1.16469e-05	8.93576e-06	Ugt2b5/Abcc2/Ugt2b36/Slc10a1/Ugt2b34/Ugt2b1/Abcb4/Ephx1/Ugt2a3/Slc22a1/Abcc3/Ugt2b35/Slc4a4/Abcg8/Nr1h4/Abcg5/Aqp1/Slco1a4/Ldlr/Ugt1a1/Atp1b1/Hmgcr/Atp1b3/Nr0b2/Ugt1a6b/Slc10a2/Ugt1a9/Abcc4/Ugt2b37/Abcb1a/Adcy3	31	0.306931
mmu05014	Amyotrophic lateral sclerosis	79/1295	376/10569	7.18231e-07	1.17311e-05	9.00039e-06	Atp5b/Sod1/Hspa5/Atp5g3/Cox4i1/Vcp/Atp5pb/Cox6a1/Ndufa4/Ndufs2/Uqcrq/Uqcrc2/Atp5c1/Sdhd/Pink1/Uqcrfs1/Atp5d/Vdac1/Psmd2/Cyc1/Sdhb/Xbp1/Cox6c/Atp5j/Cox7c/Cox8a/Ndufa6/Uqcrh/Cox6b1/Cox7b/Ndufv2/Cox7a2l/Psmc3/Cox7a2/Uqcr11/Atp5g1/Ulk1/Ndufs3/Ndufa9/Atp5g2/Cox5b/Ulk2/Ndufa13/Ndufs7/Uqcr10/Uqcrb/Ndufa7/Actg1/Mtor/Ppp3ca/Ndufa1/Ndufs6/Ndufs4/Ndufb5/Ndufv3/Ndufb9/Cox5a/Ndufb4/Ndufa5/Bcl2l1/Psmd14/Ndufb6…	79	0.210106
mmu04141	Protein processing in endoplasmic reticulum	45/1295	177/10569	1.01817e-06	1.58742e-05	1.21791e-05	P4hb/Hspa5/Calr/Hsp90b1/Pdia3/Canx/Rrbp1/Vcp/Ube2d3/Ssr3/Pdia6/Lman2/Ganab/Sel1l/Xbp1/Pdia4/Dnaja2/Rpn1/Sec61a1/Hyou1/Stt3a/Prkcsh/Ssr1/Preb/Uggt1/Sec24d/Ddost/Dnajb11/Magt1/Ube2g1/Ero1b/Edem3/Syvn1/Capn2/Dnajb2/Sec23b/Ubqln2/Capn1/Atf6b/Eif2ak3/Ubxn6/Wfs1/Hspa1b/Ddit3/Casp12	45	0.254237
mmu00040	Pentose and glucuronate interconversions	16/1295	36/10569	1.55705e-06	2.32204e-05	1.78152e-05	Sord/Ugt2b5/Ugt2b36/Ugt2b34/Ugt2b1/Ugp2/Ugt2a3/Ugt2b35/Dhdh/Ugdh/Dcxr/Ugt1a1/Ugt1a6b/Ugt1a9/Cryl1/Ugt2b37	16	0.444444
mmu03010	Ribosome	70/1295	331/10569	2.42858e-06	3.47085e-05	2.66292e-05	Rpl4/Rpl10/Rplp0/Rpsa/Rpl7/Rps6/Rps3/Rack1/Rps4x/Rpl5/Rplp1/Rps18/Rpl3/Rpl8/Rpl18a/Rpl13/Rpl6/Rps14/Rps5/Rpl11/Rps7/Rps8/Rpl18/Rpl27a/Rps16/Fau/Rps25/Rpl26/Rps17/Rpl10a/Rpl23/Rpl9/Rps23/Rps24/Rps15/Rpl15/Rpl35a/Rpl32/Rps19/Rpl27/Rps27l/Rpl22/Rpl19/Mrpl12/Rpl37/Rpl34/Rps15a/Rps21/Rpl29/Rpl36/Rpl30/Rpl36a/Rpl35/Rps27/Rps28/Rps12/Mrpl9/Mrpl15/Rpl23a/Mrpl30/Mrpl14/Mrps10/Mrpl20/Mrpl48/Mrps27/Mrps33/R…	70	0.21148
mmu00480	Glutathione metabolism	24/1295	73/10569	3.18417e-06	4.36868e-05	3.35176e-05	Gsta3/Gstp1/Gstm1/Gclm/Gpx4/Oplah/Anpep/Gstp-ps/Idh2/Gsto1/Gsr/Gstt2/Gstm6/Gstt3/Gsta4/Gstm2/Pgd/Ggt6/Gsta2/Gstm3/Nat8/Mgst3/Chac1/Rrm2	24	0.328767
mmu01200	Carbon metabolism	33/1295	123/10569	8.1382e-06	0.000107362	8.23705e-05	Cps1/Aldob/Acox1/Pcx/Mdh1/H6pd/Adh5/Got1/Gpt/Pgk1/Esd/Sdhd/Shmt1/Sdhb/Aco2/Idh3b/Gpi1/Glyctk/Pdha1/Idh2/Sds/Taldo1/Aldoa/Dlat/Amt/Mcee/Acat2/Pgp/Acox3/Pgd/Pfkm/Sdsl/Gapdh	33	0.268293
mmu04260	Cardiac muscle contraction	26/1295	89/10569	1.43372e-05	0.000182135	0.000139738	Cox4i1/Cox6a1/Uqcrq/Atp2a2/Uqcrc2/Uqcrfs1/Cyc1/Cox6c/Cox7c/Cox8a/Uqcrh/Cox6b1/Cox7b/Cox7a2l/Cox7a2/Uqcr11/Cox5b/Uqcr10/Uqcrb/Tpm3/Atp1b1/Cox5a/Atp1b3/Asph/Tpm2/Slc8a3	26	0.292135
mmu05418	Fluid shear stress and atherosclerosis	37/1295	149/10569	1.62103e-05	0.000198576	0.000152352	Ass1/Gsta3/Gstp1/Gstm1/Sdc4/Hsp90b1/Sdc1/Sdc2/Ctnnb1/Txn2/Il1r1/Gstp-ps/Ikbkg/Prkaa2/Kdr/Gsto1/Actg1/Gstt2/Gstm6/Gstt3/Gsta4/Pik3r2/Hmox1/Sumo1/Gstm2/Vcam1/Ptk2/Acvr1/Gsta2/Gstm3/Map2k6/Mgst3/Nqo1/Cav1/Itga2b/Fos/Calml4	37	0.248322
mmu00900	Terpenoid backbone biosynthesis	11/1295	23/10569	2.96755e-05	0.000350989	0.000269287	Hmgcs1/Fdps/Hmgcr/Acat2/Idi1/Dhdds/Mvk/Rce1/Pdss2/Mvd/Fntb	11	0.478261
mmu04512	ECM-receptor interaction	25/1295	89/10569	4.33068e-05	0.000495141	0.000379884	Fn1/Sdc4/Sdc1/Itgb1/Spp1/Agrn/Col4a1/Col4a2/Tnxb/Col1a2/Col6a1/Col6a3/Col1a1/Itga3/Itga8/Lamb3/Col6a2/Itga2b/Itgb7/Col4a5/Thbs1/Itgb8/Tnc/Gp1ba/Col4a6	25	0.280899
mmu00980	Metabolism of xenobiotics by cytochrome P450	34/1295	76/10569	5.28605e-05	0.000584876	0.000448731	Apoa2/Apoh/Apoc1/Lrp1/Apoc3/Angptl3/Cyp27a1/Vdac1/Abcg8/Lipc/Abcg5/Ldlr/Vdac2/Mylip/Lipg/Pcsk9/Lrp2	17	0.34
mmu00670	One carbon pool by folate	14/1295	37/10569	6.32503e-05	0.000677964	0.00052015	Ahcy/Gnmt/Cth/Ahcyl/Ftcd/Shmt1/Ahcyl1/Amt/Dhfr/Gart/Ahcyl2/Mthfr/Mthfd2/Aldh1l2	14	0.378378
mmu00630	Glyoxylate and dicarboxylate metabolism	13/1295	33/10569	7.07279e-05	0.000721747	0.000553742	Glul/Mdh1/Grhpr/Shmt1/Hoga1/Aco2/Glyctk/Amt/Afmid/Hyi/Mcee/Acat2/Pgp	13	0.393939
mmu05207	Chemical carcinogenesis - receptor activation	49/1295	231/10569	7.15435e-05	0.000721747	0.000553742	Cyp3a11/Gsta3/Ugt2b5/Cyp3a25/Ugt2b36/Gstm1/Ugt2b34/Ugt2b1/Hsp90b1/Cyp1a2/Ephx1/Ugt2a3/Ugt2b35/Stat3/Ahr/Gsto1/Ugt1a1/Mtor/Gstt2/Map2k1/Cyp3a59/Bcl6/Gstm6/Arnt/Ugt1a6b/Gstt3/Gsta4/Pik3r2/Nras/Creb3l2/Gstm2/Rps6ka3/Sos2/Atf6b/Gsta2/Ugt1a9/Stat5a/Gstm3/Ccnd1/Mgst3/Gnai1/Chrnb2/Ugt2b37/Klf4/Fos/Adcy3/Cyp1a1/Cyp3a44/Vdr	49	0.212121
mmu05162	Measles	34/1295	145/10569	0.000121008	0.00118588	0.000909833	Rack1/Stat3/Eif3h/Ikbkg/Fcgr2b/Stat2/Irf9/Bcl2l1/Ifih1/Irf7/Pik3r2/Rigi/Eif2ak2/Tyk2/Adar/Fas/Eif2ak3/Stat1/Myd88/Jak3/Stat5a/Traf3/Irak4/Ccnd1/Hspa1b/Tnfaip3/Mx2/Oas1a/Oas2/Oas3/Mx1/Fos/Oas1g/Slamf1	34	0.234483
mmu01230	Biosynthesis of amino acids	22/1295	79/10569	0.000140764	0.00134117	0.00102898	Cps1/Aldob/Ass1/Arg1/Glul/Pah/Pcx/Asl/Cth/Got1/Gpt/Pgk1/Shmt1/Aco2/Idh3b/Idh2/Sds/Taldo1/Aldoa/Pfkm/Sdsl/Gapdh	22	0.278481
mmu01524	Platinum drug resistance	22/1295	81/10569	0.000209354	0.00194076	0.001489	Gsta3/Gstp1/Abcc2/Gstm1/Slc31a1/Gstp-ps/Gsto1/Gstt2/Gstm6/Bcl2l1/Gstt3/Gsta4/Pik3r2/Gstm2/Fas/Xpa/Birc3/Gsta2/Gstm3/Msh2/Mgst3/Top2a	22	0.271605
mmu04510	Focal adhesion	42/1295	202/10569	0.000359001	0.00324046	0.00248616	Fn1/Igf1/Itgb1/Ctnnb1/Kdr/Mylk/Actg1/Vav2/Pxn/Map2k1/Spp1/Capn2/Bcar1/Col4a1/Pik3r2/Col4a2/Vcl/Ptk2/Sos2/Birc3/Tnxb/Col1a2/Fyn/Ccnd1/Col6a1/Col6a3/Pdgfrb/Col1a1/Itga3/Itga8/Lamb3/Cav1/Col6a2/Vegfc/Itga2b/Itgb7/Emp1/Col4a5/Thbs1/Itgb8/Tnc/Col4a6	42	0.207921
mmu01250	Biosynthesis of nucleotide sugars	13/1295	38/10569	0.000370863	0.00326169	0.00250245	Ugp2/Gpi1/Ugdh/Galk1/Gfpt1/Pgm3/Gmppa/Nans/Gmppb/Gale/Pgm2/Gmds/Gfpt2	13	0.342105
mmu00220	Arginine biosynthesis	9/1295	21/10569	0.00044784	0.00384022	0.00294631	Cps1/Ass1/Arg1/Glul/Asl/Got1/Gls2/Gpt/Cad	9	0.428571
mmu00250	Alanine, aspartate and glutamate metabolism	13/1295	39/10569	0.000494658	0.00405494	0.00311105	Cps1/Ass1/Glul/Asl/Got1/Gls2/Gpt/Ppat/Gfpt1/Adssl1/Adsl/Cad/Gfpt2	13	0.333333
mmu04151	PI3K-Akt signaling pathway	67/1295	368/10569	0.000496523	0.00405494	0.00311105	Fn1/Igf1/Hsp90b1/Eif4b/Rps6/Itgb1/Gys2/Prlr/Ywhab/Ikbkg/Prkaa2/Gnb1/Kdr/Foxo3/Mtor/Map2k1/Spp1/Magi1/Bcl2l1/Fgfr4/Col4a1/Epha2/Pik3r2/Nras/Ppp2r1b/Creb3l2/Col4a2/Tgfa/Ptk2/Efna1/Sos2/Atf6b/Jak3/Tnxb/Col1a2/Bcl2l11/Ccnd1/Col6a1/Col6a3/Pdgfrb/Col1a1/Ppp2r5b/Itga3/Itga8/Lamb3/Efna5/Pck2/Osmr/Col6a2/Vegfc/Itga2b/Itgb7/Col4a5/Thbs1/Pik3cg/Nrtn/Itgb8/Klk1b4/Ntrk2/Tnc/Epor/Ntf3/Gng7/Efna3/Chrm1/Col4a6/G…	67	0.182065
mmu05160	Hepatitis C	35/1295	167/10569	0.000924839	0.00737721	0.00565997	Cd81/Ctnnb1/Stat3/Cflar/Ywhab/Cldn2/Ldlr/Ikbkg/Map2k1/Stat2/Irf9/Irf7/Pik3r2/Nras/Rigi/Ppp2r1b/Eif2ak2/Tyk2/Sos2/Fas/Eif2ak3/Stat1/Socs3/Ifit1/Traf3/Ccnd1/Cldn5/Cldn14/Mx2/Rnasel/Oas1a/Oas2/Oas3/Mx1/Oas1g	35	0.209581
mmu00053	Ascorbate and aldarate metabolism	11/1295	32/10569	0.000993679	0.00774618	0.00594306	Ugt2b5/Ugt2b36/Ugt2b34/Ugt2b1/Ugt2a3/Ugt2b35/Ugdh/Ugt1a1/Ugt1a6b/Ugt1a9/Ugt2b37	11	0.34375
mmu04974	Protein digestion and absorption	25/1295	108/10569	0.00111709	0.00851468	0.00653267	Dpp4/Atp1b1/Kcnk5/Atp1b3/Col4a1/Slc36a1/Col4a2/Col3a1/Col1a2/Col6a1/Col6a3/Col1a1/Col5a1/Col13a1/Col15a1/Col6a2/Col5a2/Col16a1/Slc1a5/Col12a1/Col4a5/Cela2a/Ace2/Slc8a3/Col4a6	25	0.231481
mmu00100	Steroid biosynthesis	8/1295	20/10569	0.00160597	0.011975	0.00918748	Sc5d/Hsd17b7/Cyp51/Msmo1/Dhcr7/Sqle/Lss/Nsdhl	8	0.4
mmu00230	Purine metabolism	29/1295	135/10569	0.00164752	0.0120234	0.00922462	Uox/Adk/Paics/Papss2/Pde3b/Ak4/Enpp1/Urad/Ppat/Gart/Pnp/Enpp4/Adssl1/Ampd2/Adsl/Papss1/Pde4b/Pde4c/Nme6/Entpd6/Rrm2/Pgm2/Dck/Ada/Pde5a/Adcy3/Pde6c/Gucy2c/Hddc3	29	0.214815
mmu00030	Pentose phosphate pathway	11/1295	34/10569	0.00174853	0.0124947	0.00958622	Aldob/H6pd/Gpi1/Glyctk/Taldo1/Aldoa/Dera/Shpk/Pgd/Pfkm/Pgm2	11	0.323529
mmu00591	Linoleic acid metabolism	15/1295	55/10569	0.00196673	0.0137671	0.0105625	Cyp3a11/Cyp2c50/Cyp2c29/Cyp3a25/Cyp2c54/Cyp1a2/Cyp2c67/Cyp2c23/Cyp2c68/Cyp3a59/Pla2g12a/Cyp2j9/Cyp2c55/Cyp3a44/Cyp2j8	15	0.272727
mmu04820	Cytoskeleton in muscle cells	44/1295	233/10569	0.00211223	0.0144899	0.011117	Fn1/Sdc4/Sdc1/Itgb1/Sdc2/Dsg2/Myh9/Capza2/Tpm3/Actg1/Atp1b1/Atp1b3/Agrn/Col4a1/Ank3/Col4a2/Vcl/Col3a1/Ampd2/Sun1/Col1a2/Tmem43/Col6a1/Col6a3/Col1a1/Itga3/Itga8/Col5a1/Col6a2/Fbn1/Tpm2/Itga2b/Ank2/Col5a2/Itgb7/Col4a5/Thbs1/Itgb8/Ankrd2/Flnc/Col4a6/Ttn/Tmod2/Sptbn5	44	0.188841
mmu04933	AGE-RAGE signaling pathway in diabetic complications	23/1295	101/10569	0.00217625	0.0146364	0.0112294	Fn1/Agt/Stat3/Col4a1/Pik3r2/Nras/Col4a2/Vcam1/Col3a1/Pim1/Plcb1/Smad3/Stat1/Plce1/Col1a2/Stat5a/Ccnd1/Col1a1/Plcb4/Vegfc/Serpine1/Col4a5/Col4a6	23	0.227723
mmu04216	Ferroptosis	12/1295	41/10569	0.00285622	0.0186466	0.0143061	Fth1/Ftl1/Gclm/Slc40a1/Gpx4/Slc39a14/Pcbp2/Ncoa4/Vdac2/Sat1/Hmox1/Sat2	12	0.292683
mmu00240	Pyrimidine metabolism	15/1295	57/10569	0.00288125	0.0186466	0.0143061	Dpyd/Upp2/Upb1/Dpys/Enpp1/Tk1/Uck1/Nt5c3/Dctpp1/Cad/Cmpk2/Nme6/Entpd6/Rrm2/Dck	15	0.263158
mmu04918	Thyroid hormone synthesis	18/1295	74/10569	0.00298082	0.0189337	0.0145264	Alb/Ttr/Hspa5/Hsp90b1/Canx/Pdia4/Gsr/Atp1b1/Serpina7/Atp1b3/Creb3l2/Plcb1/Atf6b/Ttf1/Ttf2/Plcb4/Adcy3/Lrp2	18	0.243243
mmu00020	Citrate cycle (TCA cycle)	10/1295	32/10569	0.00373259	0.0232778	0.0178593	Pcx/Mdh1/Sdhd/Sdhb/Aco2/Idh3b/Pdha1/Idh2/Dlat/Pck2	10	0.3125
mmu05165	Human papillomavirus infection	61/1295	359/10569	0.00464894	0.0284747	0.0218465	Fn1/Itgb1/Ctnnb1/Ikbkg/Atp6v1e1/Mtor/Nfx1/Pxn/Map2k1/Spp1/Atp6v0a1/Magi1/Stat2/Irf9/Col4a1/Tcirg1/Pik3r2/Scrib/Nras/Ppp2r1b/Creb3l2/Col4a2/Eif2ak2/Ptk2/Tyk2/Dlg3/Irf1/Sos2/Fas/Stat1/Tcf7l2/Tnxb/Col1a2/Traf3/Ccnd1/Oasl1/Col6a1/Tada3/Col6a3/Pdgfrb/Col1a1/Pard6b/Ppp2r5b/Itga3/Itga8/Lamb3/Isg15/Mx2/Col6a2/H2-T24/Oasl2/Itga2b/Itgb7/Mfng/Col4a5/Thbs1/Mx1/Itgb8/Tnc/Wnt9a/Col4a6	61	0.169916
mmu00620	Pyruvate metabolism	12/1295	44/10569	0.00539015	0.0324355	0.0248853	Ldha/Adh1/Pcx/Mdh1/Adh5/Grhpr/Acot12/Adh4/Pdha1/Dlat/Acat2/Pck2	12	0.272727
mmu00520	Amino sugar and nucleotide sugar metabolism	11/1295	39/10569	0.00576175	0.0340738	0.0261423	Ugp2/Gpi1/Ugdh/Galk1/Gfpt1/Pgm3/Gmppa/Gmppb/Gale/Pgm2/Gfpt2	11	0.282051
mmu00010	Glycolysis / Gluconeogenesis	16/1295	67/10569	0.00600301	0.0345319	0.0264937	Aldob/Ldha/Adh1/Adh5/Pgk1/Adh4/Gpi1/Galm/Pdha1/Aldoa/Dlat/Pfkm/Pck2/Gapdh/Pgm2/G6pc2	16	0.238806
mmu04710	Circadian rhythm	10/1295	34/10569	0.00604057	0.0345319	0.0264937	Prkaa2/Per1/Cry2/Rorc/Prkag2/Per3/Btrc/Cry1/Fbxl21/Prkab2	10	0.294118
mmu00270	Cysteine and methionine metabolism	14/1295	56/10569	0.00643621	0.0361905	0.0277662	Ahcy/Cdo1/Gnmt/Ldha/Cth/Mdh1/Ahcyl/Got1/Gclm/Ahcyl1/Sds/Amd1/Ahcyl2/Sdsl	14	0.25
mmu01040	Biosynthesis of unsaturated fatty acids	10/1295	35/10569	0.00754797	0.0417573	0.0320372	Acox1/Fads2/Elovl5/Acaa1a/Hsd17b12/Acot4/Elovl6/Acox3/Elovl1/Acot3	10	0.285714
mmu04668	TNF signaling pathway	24/1295	118/10569	0.00810489	0.0441266	0.033855	Cflar/Ikbkg/Map2k1/Junb/Pik3r2/Creb3l2/Vcam1/Adam17/Irf1/Ifi47/Frmd8/Fas/Atf6b/Birc3/Socs3/Bcl3/Tab3/Traf3/Cxcl1/Map2k6/Tnfaip3/Mlkl/Vegfc/Fos	24	0.20339
mmu05205	Proteoglycans in cancer	37/1295	204/10569	0.00889419	0.0476673	0.0365715	Fn1/Igf1/Sdc4/Eif4b/Rps6/Sdc1/Itgb1/Sdc2/Ctnnb1/Stat3/Kdr/Actg1/Mtor/Vav2/Pxn/Map2k1/Ptch1/Ank3/Pik3r2/Nras/Ptk2/Timp3/Sos2/Fas/Plce1/Col1a2/Drosha/Smo/Ccnd1/Col1a1/Cd63/Cav1/Ank2/Tiam1/Plau/Thbs1/Wnt9a	37	0.181373
mmu00450	Selenocompound metabolism	6/1295	17/10569	0.0124966	0.0659435	0.0505934	Cth/Inmt/Papss2/Txnrd1/Sephs1/Papss1	6	0.352941
mmu05225	Hepatocellular carcinoma	32/1295	175/10569	0.0127129	0.0660684	0.0506892	Gsta3/Gstp1/Gstm1/Ctnnb1/Txnrd1/Gstp-ps/Gsto1/Actg1/Mtor/Gstt2/Smarca4/Map2k1/Gstm6/Bcl2l1/Gstt3/Gsta4/Pik3r2/Nras/Hmox1/Gstm2/Tgfa/Sos2/Smad3/Tcf7l2/Gsta2/Gstm3/Smarcb1/Ccnd1/Mgst3/Nqo1/Polk/Wnt9a	32	0.182857
mmu04964	Proximal tubule bicarbonate reclamation	7/1295	22/10569	0.0131544	0.066885	0.0513158	Mdh1/Gls2/Slc4a4/Aqp1/Atp1b1/Atp1b3/Pck2	7	0.318182
mmu04931	Insulin resistance	22/1295	110/10569	0.01326	0.066885	0.0513158	Agt/Slc2a2/Gys2/Stat3/Prkaa2/Mtor/Nr1h2/Slc27a4/Ptpn1/Pik3r2/Prkag2/Gfpt1/Creb3l2/Rps6ka3/Ppargc1a/Socs3/Pck2/Prkab2/Prkcq/Gfpt2/Ppp1r3d/G6pc2	22	0.2
mmu01232	Nucleotide metabolism	18/1295	85/10569	0.0134845	0.0670316	0.0514283	Adk/Upp2/Ak4/Enpp1/Tk1/Uck1/Nt5c3/Dctpp1/Pnp/Adssl1/Ampd2/Adsl/Cmpk2/Nme6/Entpd6/Rrm2/Dck/Ada	18	0.211765
mmu04935	Growth hormone synthesis, secretion and action	23/1295	117/10569	0.014076	0.0689723	0.0529172	Igf1/Stat3/Igfals/Mtor/Map2k1/Bcar1/Junb/Pik3r2/Nras/Socs2/Creb3l2/Ptk2/Sos2/Plcb1/Atf6b/Stat1/Socs3/Stat5a/Map2k6/Plcb4/Gnai1/Fos/Adcy3	23	0.196581
mmu05143	African trypanosomiasis	10/1295	39/10569	0.0166193	0.0802874	0.0615984	Hbb-bs/Hba-a1/Hbb-bt/Hba-a2/Vcam1/Plcb1/Fas/Myd88/Thop1/Plcb4	10	0.25641
mmu04137	Mitophagy - animal	20/1295	100/10569	0.0176432	0.0840503	0.0644854	Vcp/Pink1/Bnip3/Marchf5/Bnip3l/Ulk1/Samm50/Foxo3/Tomm20/Sp1/Mul1/Mtx2/Bcl2l1/Ccz1/Nras/Cited2/Eif2ak3/Mtx1/Siah1a/Uba52	20	0.2
mmu05222	Small cell lung cancer	19/1295	94/10569	0.018335	0.0852372	0.065396	Fn1/Itgb1/Ikbkg/Bcl2l1/Col4a1/Pik3r2/Col4a2/Ptk2/Birc3/Traf3/Cks2/Zbtb17/Ccnd1/Itga3/Lamb3/Polk/Itga2b/Col4a5/Col4a6	19	0.202128
mmu01210	2-Oxocarboxylic acid metabolism	9/1295	34/10569	0.0183894	0.0852372	0.065396	Got1/Gpt/Aco2/Idh3b/Dbt/Pdha1/Idh2/Dhtkd1/Dlat	9	0.264706
mmu00350	Tyrosine metabolism	10/1295	40/10569	0.0197968	0.0905372	0.0694623	Hpd/Adh1/Gstz1/Hgd/Adh5/Comt/Got1/Adh4/Mif/Aox1	10	0.25
mmu01523	Antifolate resistance	8/1295	29/10569	0.0200819	0.090633	0.0695358	Abcc2/Abcc3/Shmt1/Ikbkg/Dhfr/Gart/Mthfr/Abcc4	8	0.275862
mmu05146	Amoebiasis	21/1295	108/10569	0.0206467	0.0913644	0.070097	Fn1/Arg1/Prdx1/Cd1d1/Il1r1/Col4a1/Pik3r2/Col4a2/Vcl/Ptk2/Col3a1/Plcb1/Serpinb6a/Col1a2/Cxcl1/Col1a1/Hspb1/Lamb3/Plcb4/Col4a5/Col4a6	21	0.194444
mmu04936	Alcoholic liver disease	26/1295	141/10569	0.0208754	0.0913644	0.070097	Acox1/C4b/Adh1/Adipor2/Adh5/Lbp/Ctnnb1/Adh4/Adipor1/Ikbkg/Prkaa2/Foxo3/Prkag2/Acox3/Ppargc1a/Fas/Tcf7l2/Myd88/Tra2a/Tab3/Traf3/Irak4/Cxcl1/Ccnd1/Map2k6/Prkab2	26	0.184397
mmu02010	ABC transporters	12/1295	52/10569	0.0210431	0.0913644	0.070097	Abcc2/Abcb4/Abca6/Abcc3/Abcg8/Abcg5/Abca8a/Abcd2/Abcb10/Abcc4/Abcb1a/Abca14	12	0.230769
mmu04920	Adipocytokine signaling pathway	15/1295	72/10569	0.0262173	0.112407	0.0862412	Adipor2/Stat3/Adipor1/Ikbkg/Prkaa2/Mtor/Prkag2/Ppargc1a/Lepr/Socs3/Pck2/Nfkbie/Prkab2/Prkcq/G6pc2	15	0.208333
mmu04978	Mineral absorption	12/1295	55/10569	0.0317806	0.134577	0.103251	Fth1/Ftl1/Slc40a1/Slc31a1/Trpm7/Atp1b1/Atp1b3/Hmox1/Slc39a4/Slc26a6/Slc8a3/Vdr	12	0.218182
mmu05164	Influenza A	30/1295	174/10569	0.0325459	0.134988	0.103566	Slc25a5/Vdac1/Ikbkg/Actg1/Fdps/Map2k1/Stat2/Irf9/Ifih1/Irf7/Pik3r2/Rigi/Eif2ak2/Tyk2/Adar/Fas/Cpsf4/Stat1/Myd88/Socs3/Traf3/Irak4/Mx2/Rnasel/Oas1a/Oas2/Oas3/Trim80/Mx1/Oas1g	30	0.172414
mmu04917	Prolactin signaling pathway	15/1295	74/10569	0.0328425	0.134988	0.103566	Slc2a2/Stat3/Prlr/Foxo3/Map2k1/Pik3r2/Nras/Socs2/Irf1/Sos2/Stat1/Socs3/Stat5a/Ccnd1/Fos	15	0.202703
mmu04371	Apelin signaling pathway	25/1295	140/10569	0.0330583	0.134988	0.103566	Rps6/Pde3b/Prkaa2/Gnb1/Mylk/Mtor/Map2k1/Spp1/Hdac5/Mef2d/Nras/Prkag2/Ppargc1a/Plcb1/Smad3/Ccnd1/Plcb4/Gnai1/Prkab2/Serpine1/Pik3cg/Adcy3/Calml4/Gng7/Slc8a3	25	0.178571
mmu04064	NF-kappa B signaling pathway	20/1295	107/10569	0.0345249	0.139318	0.106888	Lbp/Il1r1/Cflar/Ikbkg/Bcl2l1/Rigi/Vcam1/Birc3/Myd88/Tab3/Traf3/Zap70/Irak4/Cxcl1/Nfkb2/Tnfaip3/Ppp1r13l/Plau/Prkcq/Trim80	20	0.186916
mmu04610	Complement and coagulation cascades	18/1295	94/10569	0.0350594	0.13983	0.107281	Fgb/Fga/Serpina1b/Fgg/Serpina1d/C4b/C4bp/Serpina1c/Cfhr2/Proc/Serpind1/Mbl2/F13b/Klkb1/Mbl1/Serpine1/Plau/Cfd	18	0.191489
mmu00541	Biosynthesis of various nucleotide sugars	6/1295	21/10569	0.0357746	0.141042	0.108211	Ugp2/Ugdh/Gmppa/Nans/Gmppb/Gmds	6	0.285714
mmu00920	Sulfur metabolism	4/1295	11/10569	0.0364339	0.14201	0.108953	Papss2/Sqor/Ethe1/Papss1	4	0.363636
mmu05230	Central carbon metabolism in cancer	14/1295	69/10569	0.0381047	0.146853	0.112669	Ldha/Slc2a2/Gls2/Pdha1/Idh2/Pdk1/Sirt3/Mtor/Map2k1/Pik3r2/Nras/Pfkm/Pdgfrb/Slc1a5	14	0.202899
mmu03250	Viral life cycle - HIV-1	13/1295	63/10569	0.0395425	0.150701	0.115621	Serinc3/Ppia/Kat2b/Chmp4b/Mdfic/Nelfb/Psip1/Trim12c/Smarcb1/Mx2/Map1s/Trim5/Mx1	13	0.206349
mmu00052	Galactose metabolism	8/1295	33/10569	0.0418805	0.157857	0.121112	Ugp2/Galm/Galk1/Pfkm/Glb1/Gale/Pgm2/G6pc2	8	0.242424
mmu00910	Nitrogen metabolism	5/1295	17/10569	0.0480327	0.179078	0.137393	Cps1/Glul/Car8/Car14/Car1	5	0.294118
mmu00260	Glycine, serine and threonine metabolism	9/1295	40/10569	0.0492684	0.18171	0.139413	Gnmt/Cth/Grhpr/Pipox/Shmt1/Glyctk/Sds/Amt/Sdsl	9	0.225
mmu04140	Autophagy - animal	28/1295	167/10569	0.0515058	0.187941	0.144193	Lamp1/Trp53inp2/Bnip3/Cflar/Vamp8/Ulk1/Prkaa2/Ulk2/Atg3/Sh3glb1/Mtmr4/Mtor/Igbp1/Hmgb1/Map2k1/Rragc/Bcl2l1/Pik3r2/Nras/Atg14/Eif2ak3/Atg4c/Supt20/Rab33b/Dapk2/Atg16l2/Uba52/Prkcq	28	0.167665
mmu00515	Mannose type O-glycan biosynthesis	6/1295	23/10569	0.053893	0.194582	0.149288	St3gal3/Rxylt1/Fkrp/Fktn/Pomt1/Pomk	6	0.26087
mmu04152	AMPK signaling pathway	22/1295	127/10569	0.0578815	0.206806	0.158666	Eef2/Igf1/Adipor2/Gys2/Adipor1/Ulk1/Prkaa2/Foxo3/Mtor/Hmgcr/Pik3r2/Prkag2/Ppp2r1b/Creb3l2/Ppargc1a/Lepr/Pfkm/Ccnd1/Ppp2r5b/Pck2/Prkab2/G6pc2	22	0.173228
mmu01521	EGFR tyrosine kinase inhibitor resistance	15/1295	80/10569	0.0599125	0.210103	0.161196	Igf1/Rps6/Stat3/Kdr/Foxo3/Mtor/Map2k1/Bcl2l1/Gas6/Pik3r2/Nras/Tgfa/Sos2/Bcl2l11/Pdgfrb	15	0.1875
mmu00120	Primary bile acid biosynthesis	5/1295	18/10569	0.0600295	0.210103	0.161196	Cyp27a1/Akr1d1/Amacr/Cyp39a1/Acot8	5	0.277778
mmu04146	Peroxisome	16/1295	87/10569	0.061737	0.213897	0.164107	Acox1/Phyh/Crot/Prdx1/Sod1/Nudt7/Acaa1a/Pipox/Amacr/Idh2/Abcd2/Nudt19/Acox3/Acot8/Mvk/Nudt13	16	0.183908
mmu04142	Lysosome	23/1295	136/10569	0.0667986	0.228159	0.175049	Lamp1/Ctsh/Gns/Ctsz/Gm2a/Ap3d1/Acp5/Igf2r/Ap1b1/Acp2/Atp6v0a1/Dmxl1/Wdr7/Tcirg1/Dnase2b/Ctsf/Ap3s2/Laptm4b/Gnptg/Ap1m1/Glb1/Gga2/Cd63	23	0.169118
mmu00510	N-Glycan biosynthesis	11/1295	55/10569	0.0671837	0.228159	0.175049	Man2a1/Ganab/Rpn1/Stt3a/St6gal1/Mgat1/Ddost/Magt1/Dpagt1/Mgat5/Alg12	11	0.2
mmu05145	Toxoplasmosis	19/1295	109/10569	0.0703409	0.236538	0.181478	Itgb1/Stat3/Ldlr/Ikbkg/Irgm2/Irgm1/Bcl2l1/Igtp/Tyk2/Birc3/Stat1/Myd88/Irak4/Map2k6/Hspa1b/Lamb3/Gnai1/Pik3cg/Il10rb	19	0.174312
mmu00760	Nicotinate and nicotinamide metabolism	9/1295	43/10569	0.073087	0.242633	0.186154	Nadk/Aox1/Nampt/Aspdh/Sirt3/Enpp1/Pnp/Nmrk1/Nudt13	9	0.209302
mmu00785	Lipoic acid metabolism	5/1295	19/10569	0.0735682	0.242633	0.186154	Dbt/Pdha1/Dhtkd1/Dlat/Amt	5	0.263158
mmu05216	Thyroid cancer	8/1295	37/10569	0.0754197	0.246371	0.189022	Ctnnb1/Ncoa4/Tpm3/Map2k1/Nras/Tcf7l2/Ccnd1/Polk	8	0.216216
mmu05417	Lipid and atherosclerosis	34/1295	217/10569	0.0774702	0.250682	0.192329	Hspa5/Hsp90b1/Lbp/Xbp1/Stat3/Ldlr/Ikbkg/Ppp3ca/Vav2/Bcl2l1/Irf7/Pik3r2/Nras/Vcam1/Ptk2/Mib2/Plcb1/Fas/Eif2ak3/Myd88/Cyp2j9/Traf3/Irak4/Cxcl1/Pou2f1/Map2k6/Hspa1b/Plcb4/Ddit3/Selp/Fos/Cyp1a1/Calml4/Cyp2j8	34	0.156682
mmu00513	Various types of N-glycan biosynthesis	9/1295	44/10569	0.0823683	0.26404	0.202578	Man2a1/Rpn1/Stt3a/Mgat1/Ddost/Magt1/St3gal3/Alg12/Chst8	9	0.204545
mmu04723	Retrograde endocannabinoid signaling	25/1295	154/10569	0.0852816	0.270848	0.207801	Ndufa4/Ndufs2/Ndufa6/Ndufv2/Ndufs3/Ndufa9/Gnb1/Ndufa13/Ndufs7/Ndufa7/Ndufa1/Ndufs6/Ndufs4/Ndufb5/Ndufv3/Ndufb9/Ndufb4/Ndufa5/Ndufb6/Ndufb1/Plcb1/Plcb4/Gnai1/Adcy3/Gng7	25	0.162338
mmu04068	FoxO signaling pathway	22/1295	133/10569	0.0868394	0.273265	0.209656	Igf1/Bnip3/Stat3/Prkaa2/Foxo3/Map2k1/Bcl6/Homer2/Pik3r2/Nras/Prkag2/Stk4/Sos2/Smad3/Bcl2l11/Ccnd1/Pck2/Fbxo32/Prkab2/Agap2/Homer3/G6pc2	22	0.165414
mmu04217	Necroptosis	28/1295	177/10569	0.0926064	0.288764	0.221546	Fth1/Glul/Ftl1/Slc25a5/Ppia/Vdac1/Stat3/Cflar/Vdac2/Trpm7/Chmp4b/Hmgb1/H2az1/Capn2/Stat2/Irf9/Eif2ak2/Tyk2/Capn1/Fas/Birc3/Stat1/Jak3/Stat5a/Zbp1/Tnfaip3/H2ax/Mlkl	28	0.158192
mmu05223	Non-small cell lung cancer	13/1295	72/10569	0.096624	0.294293	0.225789	Stat3/Foxo3/Map2k1/Pik3r2/Nras/Tgfa/Stk4/Sos2/Jak3/Stat5a/Rassf5/Ccnd1/Polk	13	0.180556
mmu00380	Tryptophan metabolism	10/1295	52/10569	0.0971658	0.294293	0.225789	Tdo2/Cyp1a2/Inmt/Kmo/Aox1/Dhtkd1/Afmid/Acat2/Acmsd/Cyp1a1	10	0.192308
mmu03272	Virion - Hepatitis viruses	10/1295	52/10569	0.0971658	0.294293	0.225789	Slc10a1/Lamp1/Cd81/Dpp4/Cldn2/Ldlr/Chmp4b/Cldn5/Cldn14/Cd63	10	0.192308
mmu05410	Hypertrophic cardiomyopathy	17/1295	100/10569	0.10008	0.294293	0.225789	Igf1/Agt/Itgb1/Atp2a2/Prkaa2/Tpm3/Actg1/Prkag2/Itga3/Itga8/Tpm2/Itga2b/Itgb7/Prkab2/Itgb8/Slc8a3/Ttn	17	0.17
mmu05161	Hepatitis B	26/1295	164/10569	0.100099	0.294293	0.225789	Slc10a1/Stat3/Ywhab/Ikbkg/Map2k1/Stat2/Ifih1/Irf7/Pik3r2/Nras/Rigi/Creb3l2/Tyk2/Sos2/Fas/Atf6b/Smad3/Stat1/Myd88/Jak3/Stat5a/Traf3/Irak4/Map2k6/Casp12/Fos	26	0.158537
mmu05215	Prostate cancer	18/1295	107/10569	0.1001	0.294293	0.225789	Gstp1/Igf1/Hsp90b1/Ctnnb1/Gstp-ps/Ikbkg/Mtor/Map2k1/Pik3r2/Nras/Creb3l2/Tgfa/Sos2/Tcf7l2/Ccnd1/Pdgfrb/Erg/Plau	18	0.168224
mmu04015	Rap1 signaling pathway	33/1295	215/10569	0.100386	0.294293	0.225789	Igf1/Itgb1/Ctnnb1/Kdr/Afdn/Actg1/Vav2/Map2k1/Bcar1/Magi1/Fgfr4/Epha2/Pik3r2/Nras/Efna1/Plcb1/Krit1/Plce1/Rassf5/Map2k6/Pdgfrb/Pard6b/Efna5/Plcb4/Vegfc/Gnai1/Itga2b/Tiam1/Thbs1/Klk1b4/Adcy3/Calml4/Efna3	33	0.153488
mmu04981	Folate transport and metabolism	6/1295	27/10569	0.104119	0.30265	0.2322	Abcc2/Abcc3/Shmt1/Dhfr/Mthfr/Abcc4	6	0.222222
mmu00564	Glycerophospholipid metabolism	17/1295	101/10569	0.107311	0.309309	0.23731	Gpat4/Etnppl/Cds2/Lypla1/Pnpla7/Etnk1/Pcyt1a/Cept1/Crls1/Samd8/Gpd1l/Pla1a/Lypla2/Pla2g12a/Plpp5/Dgkh/Mboat2	17	0.168317
mmu00330	Arginine and proline metabolism	10/1295	54/10569	0.118043	0.336085	0.257852	Arg1/Got1/Prodh/Hoga1/Prodh2/Sat1/Amd1/L3hypdh/Sat2/P4ha1	10	0.185185
mmu04926	Relaxin signaling pathway	21/1295	131/10569	0.118561	0.336085	0.257852	Gnb1/Map2k1/Col4a1/Pik3r2/Nras/Creb3l2/Col4a2/Col3a1/Sos2/Plcb1/Atf6b/Col1a2/Col1a1/Plcb4/Vegfc/Gnai1/Col4a5/Fos/Adcy3/Gng7/Col4a6	21	0.160305
mmu04213	Longevity regulating pathway - multiple species	11/1295	61/10569	0.120613	0.336593	0.258242	Igf1/Sod1/Prkaa2/Foxo3/Mtor/Pik3r2/Nras/Prkag2/Hspa1b/Prkab2/Adcy3	11	0.180328
mmu00430	Taurine and hypotaurine metabolism	5/1295	22/10569	0.12304	0.336593	0.258242	Cdo1/Fmo1/Fmo2/Ado/Ggt6	5	0.227273
mmu04971	Gastric acid secretion	13/1295	75/10569	0.123229	0.336593	0.258242	Mylk/Actg1/Atp1b1/Atp1b3/Plcb1/Plcb4/Gnai1/Chrm3/Kcnj16/Kcnj10/Adcy3/Kcnk10/Calml4	13	0.173333
mmu04070	Phosphatidylinositol signaling system	16/1295	96/10569	0.123311	0.336593	0.258242	Cds2/Mtmr4/Pi4ka/Pi4k2a/Impa1/Pik3r2/Pi4kb/Inpp4a/Plcb1/Synj1/Plce1/Pip4p2/Dgkh/Plcb4/Ppip5k1/Calml4	16	0.166667
mmu00590	Arachidonic acid metabolism	15/1295	89/10569	0.123646	0.336593	0.258242	Cyp2c50/Cyp2c29/Cyp2c54/Cyp2c67/Cyp2c23/Gpx4/Cyp2c68/Cbr1/Pla2g12a/Cyp2u1/Cyp2j9/Prxl2b/Cyp2c55/Cyp2j8/Ltc4s	15	0.168539
mmu04922	Glucagon signaling pathway	17/1295	104/10569	0.130873	0.353461	0.271184	Ldha/Slc2a2/Gys2/Pde3b/Pdha1/Prkaa2/Ppp3ca/Prkag2/Creb3l2/Ppargc1a/Plcb1/Pfkm/Pck2/Plcb4/Prkab2/Calml4/G6pc2	17	0.163462
mmu04211	Longevity regulating pathway	15/1295	90/10569	0.13252	0.355112	0.272451	Igf1/Adipor2/Adipor1/Ulk1/Prkaa2/Foxo3/Mtor/Pik3r2/Nras/Prkag2/Creb3l2/Ppargc1a/Atf6b/Prkab2/Adcy3	15	0.166667
mmu04611	Platelet activation	20/1295	126/10569	0.134604	0.355416	0.272684	Fgb/Fga/Fgg/Itgb1/Vamp8/Mylk/Actg1/Pik3r2/Col3a1/Plcb1/Col1a2/Fyn/Col1a1/Plcb4/Gnai1/Itga2b/Pik3cg/Adcy3/Gp1ba/Prkg2	20	0.15873
mmu05169	Epstein-Barr virus infection	34/1295	229/10569	0.134706	0.355416	0.272684	Calr/Pdia3/Psmd2/Stat3/Psmc3/Ikbkg/Stat2/Irf9/Irf7/Psmd14/Pik3r2/Rigi/Eif2ak2/Sap30l/Tyk2/Fas/Stat1/Myd88/Jak3/Bcl2l11/Traf3/Irak4/Ccnd1/Map2k6/Isg15/Nfkb2/Polk/Tnfaip3/H2-T24/Oas1a/Nfkbie/Oas2/Oas3/Oas1g	34	0.148472
mmu05100	Bacterial invasion of epithelial cells	13/1295	77/10569	0.143063	0.366839	0.281448	Fn1/Itgb1/Ctnnb1/Actg1/Arhgef26/Pxn/Bcar1/Pik3r2/Vcl/Ptk2/Septin11/Cav1/Dnm1	13	0.168831
mmu05144	Malaria	13/1295	77/10569	0.143063	0.366839	0.281448	Lrp1/Sdc1/Hbb-bs/Sdc2/Cd81/Hba-a1/Hbb-bt/Hba-a2/Vcam1/Myd88/Gypc/Thbs1/Selp	13	0.168831
mmu05221	Acute myeloid leukemia	12/1295	70/10569	0.143102	0.366839	0.281448	Stat3/Ikbkg/Mtor/Map2k1/Pik3r2/Nras/Pim1/Sos2/Tcf7l2/Stat5a/Ccnd1/Cebpe	12	0.171429
mmu00500	Starch and sucrose metabolism	7/1295	36/10569	0.143994	0.366839	0.281448	Ugp2/Gys2/Gpi1/Agl/Enpp1/Pgm2/G6pc2	7	0.194444
mmu04919	Thyroid hormone signaling pathway	19/1295	120/10569	0.144383	0.366839	0.281448	Atp2a2/Dio1/Ctnnb1/Slc16a2/Kat2b/Actg1/Mtor/Atp1b1/Map2k1/Atp1b3/Pik3r2/Nras/Plcb1/Pfkm/Stat1/Plce1/Ccnd1/Plcb4/Med12l	19	0.158333
mmu00563	Glycosylphosphatidylinositol (GPI)-anchor biosynthesis	6/1295	30/10569	0.153396	0.386875	0.29682	Gpld1/Pigg/Pigo/Pigb/Piga/Pigh	6	0.2
mmu00051	Fructose and mannose metabolism	7/1295	37/10569	0.159995	0.400346	0.307155	Aldob/Sord/Aldoa/Gmppa/Pfkm/Gmppb/Gmds	7	0.189189
mmu04360	Axon guidance	27/1295	181/10569	0.161072	0.400346	0.307155	Itgb1/Plxnb2/Nrp1/Ppp3ca/Ptch1/Epha2/Ablim1/Pik3r2/Ngef/Nras/Ptk2/Efna1/Ssh1/Ntn4/Fyn/Smo/Lrig2/Sema4b/Pard6b/Efna5/Sema5b/Srgap3/Gnai1/Ablim2/Sema5a/Plxna3/Efna3	27	0.149171
mmu04913	Ovarian steroidogenesis	11/1295	65/10569	0.166431	0.410689	0.31509	Igf1/Acot4/Ldlr/Hsd17b7/Hsd3b2/Cyp2j9/Acot3/Bmp6/Adcy3/Cyp1a1/Cyp2j8	11	0.169231
mmu00062	Fatty acid elongation	6/1295	31/10569	0.171766	0.417843	0.320579	Elovl5/Hsd17b12/Acot4/Elovl6/Elovl1/Acot3	6	0.193548
mmu00640	Propanoate metabolism	6/1295	31/10569	0.171766	0.417843	0.320579	Acox1/Ldha/Dbt/Mcee/Acox3/Echdc1	6	0.193548
mmu00130	Ubiquinone and other terpenoid-quinone biosynthesis	3/1295	12/10569	0.174296	0.421011	0.323009	Hpd/Ggcx/Nqo1	3	0.25
mmu04622	RIG-I-like receptor signaling pathway	12/1295	73/10569	0.177624	0.42605	0.326876	Ikbkg/Znfx1/Otud5/Ifih1/Irf7/Rigi/Adar/Traf3/Tbkbp1/Dhx58/Isg15/Trim80	12	0.164384
mmu05168	Herpes simplex virus 1 infection	31/1295	214/10569	0.182313	0.428337	0.32863	Calr/Pdia3/Srsf5/Ikbkg/Mtor/Zc3hav1/Stat2/Irf9/Bcl2l1/Ifih1/Irf7/Pik3r2/Rigi/Eif2ak2/Eif2b4/Tyk2/Fas/Eif2ak3/Birc3/Stat1/Myd88/Socs3/Traf3/Irak4/Pou2f1/H2-T24/Rnasel/Oas1a/Oas2/Oas3/Oas1g	31	0.14486
mmu00592	alpha-Linolenic acid metabolism	5/1295	25/10569	0.184146	0.428337	0.32863	Acox1/Fads2/Acaa1a/Pla2g12a/Acox3	5	0.2
mmu04014	Ras signaling pathway	34/1295	237/10569	0.184296	0.428337	0.32863	Igf1/Brap/Ikbkg/Gnb1/Kdr/Afdn/Map2k1/Shoc2/Pla1a/Bcl2l1/Fgfr4/Pla2g12a/Ralbp1/Epha2/Pik3r2/Nras/Tgfa/Stk4/Efna1/Sos2/Plce1/Ralgapa1/Zap70/Rassf5/Pdgfrb/Efna5/Vegfc/Tiam1/Klk1b4/Ntrk2/Ntf3/Calml4/Gng7/Efna3	34	0.14346
mmu05210	Colorectal cancer	14/1295	88/10569	0.184822	0.428337	0.32863	Ctnnb1/Mtor/Map2k1/Pik3r2/Nras/Tgfa/Sos2/Smad3/Tcf7l2/Bcl2l11/Msh2/Ccnd1/Polk/Fos	14	0.159091
mmu05235	PD-L1 expression and PD-1 checkpoint pathway in cancer	14/1295	88/10569	0.184822	0.428337	0.32863	Stat3/Ikbkg/Mtor/Ppp3ca/Map2k1/Pik3r2/Nras/Stat1/Myd88/Zap70/Map2k6/Nfkbie/Prkcq/Fos	14	0.159091
mmu04910	Insulin signaling pathway	21/1295	140/10569	0.190302	0.438078	0.336104	Rps6/Gys2/Pde3b/Prkaa2/Mtor/Flot2/Map2k1/Ptpn1/Pik3r2/Nras/Prkag2/Socs2/Ppargc1a/Sos2/Rhoq/Socs3/Pck2/Prkab2/Calml4/Ppp1r3d/G6pc2	21	0.15
mmu04382	Cornified envelope formation	32/1295	223/10569	0.192464	0.4401	0.337656	Hal/Dsg2/Krt8/Cldn2/S100a10/S100a1/Sdr9c7/Blmh/Slc27a4/Col4a1/Ppp2r1b/Col4a2/Elovl1/Dsg1c/Capn1/S100a13/Gba2/Ppl/Ppp2r5b/Cldn5/Lamb3/Cldn14/Prss8/S100a11/Krt23/Col4a5/Krt7/Cyp4f39/Tchh/Pkp1/Col4a6/Dsg1b	32	0.143498
mmu03320	PPAR signaling pathway	14/1295	89/10569	0.196241	0.443938	0.3406	Apoa2/Acox1/Apoc3/Apoa5/Plin2/Fads2/Cyp27a1/Dbi/Acaa1a/Hmgcs1/Slc27a4/Acox3/Fabp5/Pck2	14	0.157303
mmu04621	NOD-like receptor signaling pathway	31/1295	216/10569	0.19673	0.443938	0.3406	Vdac1/Txn2/Ikbkg/Vdac2/Nampt/Irgm2/Trpm7/Irgm1/Stat2/Irf9/Bcl2l1/Irf7/Tyk2/Plcb1/Birc3/Stat1/Myd88/Tab3/Traf3/Irak4/Cxcl1/Gbp3/Trp53bp1/Tnfaip3/Plcb4/Rnasel/Oas1a/Casp12/Oas2/Oas3/Oas1g	31	0.143519
mmu04120	Ubiquitin mediated proteolysis	23/1295	156/10569	0.199735	0.447772	0.343542	Ube2d3/Uba1/Wwp1/Cul3/Ube2g1/Ube2l3/Herc2/Syvn1/Ube2l6/Anapc2/Fbxw8/Cul4b/Birc3/Sae1/Socs3/Btrc/Cul7/Herc3/Uba7/Siah1a/Uba52/Gm10145/Nhlrc1	23	0.147436
mmu04062	Chemokine signaling pathway	28/1295	194/10569	0.202371	0.450736	0.345816	Stat3/Ikbkg/Gnb1/Foxo3/Vav2/Pxn/Map2k1/Ccl9/Bcar1/Stat2/Pik3r2/Nras/Ptk2/Sos2/Plcb1/Stat1/Jak3/Cxcl1/Plcb4/Cxcl14/Gnai1/Tiam1/Pik3cg/Adcy3/Cx3cr1/Gng7/Xcr1/Cxcr1	28	0.14433
mmu00790	Folate biosynthesis	5/1295	26/10569	0.206602	0.457191	0.350768	Pah/Gch1/Mocs2/Cbr1/Dhfr	5	0.192308
mmu04022	cGMP-PKG signaling pathway	25/1295	172/10569	0.207952	0.457229	0.350797	Slc25a5/Atp2a2/Vdac1/Pde3b/Vdac2/Mylk/Ppp3ca/Atp1b1/Map2k1/Atp1b3/Adora1/Mef2d/Creb3l2/Plcb1/Atf6b/Rgs2/Plcb4/Gnai1/Pde5a/Pik3cg/Adcy3/Calml4/Kcnma1/Slc8a3/Prkg2	25	0.145349
mmu04659	Th17 cell differentiation	16/1295	105/10569	0.211111	0.460115	0.353011	Stat3/Il1r1/Ikbkg/Ahr/Mtor/Ppp3ca/Rorc/Tyk2/Smad3/Stat1/Jak3/Stat5a/Zap70/Nfkbie/Prkcq/Fos	16	0.152381
mmu03410	Base excision repair	8/1295	47/10569	0.211948	0.460115	0.353011	Hmgb1/Polg/Parp3/Lig3/Rfc2/Pold2/Apex1/Pold1	8	0.170213
mmu05212	Pancreatic cancer	12/1295	76/10569	0.215733	0.465386	0.357055	Stat3/Ikbkg/Mtor/Map2k1/Bcl2l1/Ralbp1/Pik3r2/Tgfa/Smad3/Stat1/Ccnd1/Polk	12	0.157895
mmu01212	Fatty acid metabolism	10/1295	62/10569	0.223056	0.475743	0.365002	Acox1/Fads2/Elovl5/Acaa1a/Hsd17b12/Elovl6/Acat2/Acsf3/Acox3/Elovl1	10	0.16129
mmu04210	Apoptosis	20/1295	136/10569	0.223308	0.475743	0.365002	Ctsh/Ctsz/Cflar/Ikbkg/Actg1/Map2k1/Capn2/Bcl2l1/Pik3r2/Ctsf/Nras/Parp3/Capn1/Fas/Eif2ak3/Birc3/Bcl2l11/Ddit3/Casp12/Fos	20	0.147059
mmu00562	Inositol phosphate metabolism	12/1295	77/10569	0.229149	0.483765	0.371156	Mtmr4/Pi4ka/Pi4k2a/Impa1/Pi4kb/Inpp4a/Plcb1/Synj1/Plce1/Plcb4/Ppip5k1/Pik3cg	12	0.155844
mmu04966	Collecting duct acid secretion	5/1295	27/10569	0.229894	0.483765	0.371156	Atp6v1e1/Slc12a7/Atp6v0a1/Tcirg1/Slc4a1	5	0.185185
mmu04520	Adherens junction	14/1295	92/10569	0.232354	0.48596	0.37284	Ctnnb1/Ptprb/Afdn/Actg1/Acp1/Yes1/Ptpn1/Vcl/Smad3/Krit1/Tcf7l2/Fyn/Fer/Ptprm	14	0.152174
mmu04750	Inflammatory mediator regulation of TRP channels	19/1295	130/10569	0.239044	0.496923	0.381251	Cyp2c50/Cyp2c29/Igf1/Cyp2c54/Cyp2c67/Cyp2c23/Cyp2c68/Il1r1/Pik3r2/Plcb1/Cyp2j9/Map2k6/Plcb4/Prkcq/Klk1b4/Adcy3/Cyp2c55/Calml4/Cyp2j8	19	0.146154
mmu00360	Phenylalanine metabolism	4/1295	21/10569	0.251426	0.516403	0.396197	Hpd/Pah/Got1/Mif	4	0.190476
mmu00770	Pantothenate and CoA biosynthesis	4/1295	21/10569	0.251426	0.516403	0.396197	Dpyd/Upb1/Dpys/Enpp1	4	0.190476
mmu04530	Tight junction	24/1295	170/10569	0.258833	0.526296	0.403787	Cd1d1/Itgb1/Myh9/Cgnl1/Cldn2/Prkaa2/Afdn/Actg1/Amotl2/Magi1/Scrib/Prkag2/Ppp2r1b/Dlg3/Tjp2/Ccnd1/Pard6b/Rab8b/Cldn5/Rab13/Cldn14/Tjap1/Prkab2/Tiam1	24	0.141176
mmu00280	Valine, leucine and isoleucine degradation	9/1295	57/10569	0.259312	0.526296	0.403787	Acaa1a/Hibadh/Ivd/Dbt/Hmgcs1/Aox1/Mcee/Acat2/Acsf3	9	0.157895
mmu04066	HIF-1 signaling pathway	17/1295	117/10569	0.262619	0.529134	0.405964	Aldob/Ldha/Igf1/Rps6/Pgk1/Stat3/Pdha1/Pdk1/Aldoa/Mtor/Map2k1/Arnt/Pik3r2/Hmox1/Pfkm/Gapdh/Serpine1	17	0.145299
mmu04973	Carbohydrate digestion and absorption	8/1295	50/10569	0.264761	0.529134	0.405964	Slc2a2/Slc37a4/Atp1b1/Atp1b3/Pik3r2/Plcb1/Plcb4/G6pc2	8	0.16
mmu04148	Efferocytosis	23/1295	163/10569	0.265338	0.529134	0.405964	Arg1/Lrp1/Calr/Atp11c/Atp2a2/Uqcrfs1/Atp11b/Map2k1/Nr1h2/Bcar1/Gas6/Arnt/Mertk/Ptk2/Adam17/Atp11a/Timd4/P2ry6/Thbs1/Cx3cr1/Epor/Havcr2/Ano5	23	0.141104
mmu04630	JAK-STAT signaling pathway	24/1295	171/10569	0.268517	0.532234	0.408343	Stat3/Prlr/Aox1/Mtor/Stat2/Irf9/Bcl2l1/Il15ra/Pik3r2/Socs2/Tyk2/Pim1/Sos2/Lepr/Stat1/Socs3/Jak3/Stat5a/Ccnd1/Pdgfrb/Osmr/Ctf1/Epor/Il10rb	24	0.140351
mmu00514	Other types of O-glycan biosynthesis	7/1295	43/10569	0.269996	0.532234	0.408343	St6gal1/St3gal3/Galnt4/Pofut1/Pomt1/Galnt10/Mfng	7	0.162791
mmu03030	DNA replication	6/1295	36/10569	0.274744	0.533171	0.409062	Rfc2/Pold2/Rnaseh2b/Mcm4/Pold1/Mcm5	6	0.166667
mmu05017	Spinocerebellar ataxia	20/1295	141/10569	0.275587	0.533171	0.409062	Slc25a5/Atp2a2/Vdac1/Psmd2/Xbp1/Psmc3/Ulk1/Vdac2/Afg3l1/Ulk2/Mtor/Sp1/Psmd14/Cic/Pik3r2/Atg14/Atxn1/Plcb1/Plcb4/Grin3b	20	0.141844
mmu05213	Endometrial cancer	9/1295	58/10569	0.276351	0.533171	0.409062	Ctnnb1/Foxo3/Map2k1/Pik3r2/Nras/Sos2/Tcf7l2/Ccnd1/Polk	9	0.155172
mmu05414	Dilated cardiomyopathy	15/1295	103/10569	0.276689	0.533171	0.409062	Igf1/Agt/Itgb1/Atp2a2/Tpm3/Actg1/Itga3/Itga8/Tpm2/Itga2b/Itgb7/Itgb8/Adcy3/Slc8a3/Ttn	15	0.145631
mmu04620	Toll-like receptor signaling pathway	15/1295	104/10569	0.289585	0.554903	0.425735	Lbp/Ikbkg/Map2k1/Spp1/Stat2/Irf9/Irf7/Pik3r2/Tyk2/Stat1/Myd88/Traf3/Irak4/Map2k6/Fos	15	0.144231
mmu00071	Fatty acid degradation	8/1295	52/10569	0.301905	0.575296	0.441381	Acox1/Adh1/Adh5/Acaa1a/Adh4/Acat2/Acox3/Cyp2u1	8	0.153846
mmu03430	Mismatch repair	4/1295	23/10569	0.308948	0.580103	0.445069	Rfc2/Msh2/Pold2/Pold1	4	0.173913
mmu04115	p53 signaling pathway	11/1295	75/10569	0.309501	0.580103	0.445069	Igf1/Bcl2l1/Shisa5/Fas/Ccnd1/Siah1a/Zmat3/Rrm2/Ppp1r13l/Serpine1/Thbs1	11	0.146667
mmu05214	Glioma	11/1295	75/10569	0.309501	0.580103	0.445069	Igf1/Mtor/Map2k1/Pik3r2/Nras/Tgfa/Sos2/Ccnd1/Pdgfrb/Polk/Calml4	11	0.146667
mmu05134	Legionellosis	9/1295	60/10569	0.311311	0.580325	0.445239	Eef1a1/Vcp/Bnip3/Hbs1l/Sec22b/Myd88/Cxcl1/Hspa1b/Nfkb2	9	0.15
mmu04144	Endocytosis	36/1295	270/10569	0.318397	0.589789	0.452501	Epn1/Wwp1/Arfgef2/Capza2/Ldlr/Arf4/Arf3/Sh3glb1/Chmp4b/Psd3/Ap2b1/Igf2r/Snx5/Gbf1/Vps26a/Snx2/Fgfr4/Iqsec1/Zfyve9/Arfgap1/Snx1/Smad3/Rab11fip3/Vps37c/Asap3/Ehd4/Pard6b/Hspa1b/Cav1/H2-T24/Ehd2/Agap2/Acap1/Snx32/Dnm1/Cxcr1	36	0.133333
mmu04725	Cholinergic synapse	16/1295	114/10569	0.319827	0.589789	0.452501	Gnb1/Map2k1/Pik3r2/Nras/Creb3l2/Plcb1/Fyn/Plcb4/Gnai1/Chrnb2/Chrm3/Pik3cg/Fos/Adcy3/Gng7/Chrm1	16	0.140351
mmu04924	Renin secretion	11/1295	76/10569	0.325369	0.5968	0.45788	Agt/Pde3b/Aqp1/Ppp3ca/Adora1/Plcb1/Plcb4/Gnai1/Calml4/Kcnma1/Prkg2	11	0.144737
mmu05167	Kaposi sarcoma-associated herpesvirus infection	30/1295	224/10569	0.328811	0.599905	0.460262	Ctnnb1/Stat3/Ikbkg/Gnb1/Atg3/Mtor/Ppp3ca/Map2k1/Stat2/Irf9/Irf7/Pik3r2/Nras/Eif2ak2/Tyk2/Atg14/Fas/Stat1/Tcf7l2/Traf3/Cxcl1/Ccnd1/Map2k6/Uba52/Clec2h/H2-T24/Pik3cg/Fos/Calml4/Gng7	30	0.133929
mmu04662	B cell receptor signaling pathway	12/1295	84/10569	0.330761	0.600269	0.460541	Cd81/Ikbkg/Fcgr2b/Ppp3ca/Vav2/Map2k1/Pik3r2/Nras/Sos2/Nfkbie/Cd72/Fos	12	0.142857
mmu04613	Neutrophil extracellular trap formation	28/1295	209/10569	0.33562	0.605883	0.464848	Fgb/Fga/Fgg/Slc25a5/Vdac1/H3f3a/Vdac2/Actg1/Mtor/Hmgb1/H2az1/Map2k1/Hdac5/Pik3r2/Plcb1/Hat1/Clcn5/H2ax/Plcb4/Selplg/Itga2b/H2bc21/Selp/Gp1ba/H3c15/Elane/H4c12/H4c11	28	0.133971
mmu04980	Cobalamin transport and metabolism	3/1295	17/10569	0.346907	0.622979	0.477965	Prdx1/Tcn2/Mmab	3	0.176471
mmu00410	beta-Alanine metabolism	5/1295	32/10569	0.354323	0.629704	0.483124	Acox1/Dpyd/Upb1/Dpys/Acox3	5	0.15625
mmu04136	Autophagy - other	5/1295	32/10569	0.354323	0.629704	0.483124	Ulk2/Atg3/Mtor/Igbp1/Atg4c	5	0.15625
mmu05412	Arrhythmogenic right ventricular cardiomyopathy	12/1295	86/10569	0.361525	0.63919	0.490402	Itgb1/Atp2a2/Ctnnb1/Dsg2/Actg1/Tcf7l2/Itga3/Itga8/Itga2b/Itgb7/Itgb8/Slc8a3	12	0.139535
mmu00561	Glycerolipid metabolism	9/1295	63/10569	0.365315	0.642579	0.493003	Gpat4/Lipc/Glyctk/Dgat1/Plpp5/Lipg/Dgkh/Mogat1/Mboat2	9	0.142857
mmu04514	Cell adhesion molecules	24/1295	181/10569	0.371659	0.650403	0.499005	Sdc4/Sdc1/Itgb1/Sdc2/Ptprd/Cldn2/Igsf11/Vcam1/Cldn5/Pvr/Ptprs/Itga8/Ptprm/Cldn14/H2-T24/Selplg/Cntnap1/Itgb7/Selp/Itgb8/Icos/Cd2/Nrxn3/Cdh15	24	0.132597
mmu00600	Sphingolipid metabolism	8/1295	56/10569	0.378952	0.6598	0.506214	Sgpl1/Gm2a/Degs1/Samd8/Acer2/Acer3/Gba2/Glb1	8	0.142857
mmu04670	Leukocyte transendothelial migration	16/1295	119/10569	0.385693	0.668145	0.512617	Itgb1/Ctnnb1/Cldn2/Afdn/Actg1/Vav2/Pxn/Bcar1/Pik3r2/Vcam1/Vcl/Ptk2/Rassf5/Cldn5/Cldn14/Gnai1	16	0.134454
mmu00340	Histidine metabolism	4/1295	26/10569	0.396816	0.682358	0.523522	Hal/Ftcd/Uroc1/Hdc	4	0.153846
mmu04350	TGF-beta signaling pathway	15/1295	112/10569	0.397876	0.682358	0.523522	Sp1/Hfe/Zfyve9/Ppp2r1b/Tmem53/Smad3/Acvr1/Bmp6/Inhbb/Fbn1/Ltbp1/Hamp2/Thbs1/Gdf6/Nodal	15	0.133929
mmu04380	Osteoclast differentiation	18/1295	136/10569	0.401021	0.684329	0.525034	Atp2a2/Il1r1/Ikbkg/Fcgr2b/Ppp3ca/Acp5/Map2k1/Stat2/Irf9/Junb/Pik3r2/Tyk2/Stat1/Socs3/Fyn/Map2k6/Nfkb2/Fos	18	0.132353
mmu03060	Protein export	6/1295	42/10569	0.411166	0.698169	0.535652	Hspa5/Sec61a1/Spcs2/Oxa1l/Sec11a/Srprb	6	0.142857
mmu04726	Serotonergic synapse	18/1295	137/10569	0.413663	0.698947	0.536249	Cyp2c50/Cyp2c29/Cyp2c54/Cyp2c67/Cyp2c23/Cyp2d22/Cyp2c68/Gnb1/Cyp2d40/Map2k1/Nras/Plcb1/Cyp2j9/Plcb4/Gnai1/Cyp2c55/Gng7/Cyp2j8	18	0.131387
mmu04370	VEGF signaling pathway	8/1295	58/10569	0.418027	0.702858	0.53925	Kdr/Ppp3ca/Pxn/Map2k1/Pik3r2/Nras/Ptk2/Hspb1	8	0.137931
mmu00970	Aminoacyl-tRNA biosynthesis	9/1295	66/10569	0.42018	0.703033	0.539384	Aars/Nars/Gars/Gatb/Cars/Tars2/Wars1/Ears2/Cars2	9	0.136364
mmu00650	Butanoate metabolism	4/1295	27/10569	0.425845	0.705906	0.541589	Acsm5/Hmgcs1/L2hgdh/Acat2	4	0.148148
mmu04660	T cell receptor signaling pathway	16/1295	122/10569	0.426014	0.705906	0.541589	Ikbkg/Ppp3ca/Vav2/Map2k1/Pik3r2/Nras/Ppp2r1b/Sos2/Fyn/Zap70/Ppp2r5b/Nfkbie/Prkcq/Fos/Icos/Grap2	16	0.131148
mmu04975	Fat digestion and absorption	6/1295	43/10569	0.434059	0.71578	0.549163	Abcg8/Abcg5/Slc27a4/Acat2/Pla2g12a/Dgat1	6	0.139535
mmu04928	Parathyroid hormone synthesis, secretion and action	15/1295	116/10569	0.453586	0.739306	0.567213	Naca/Wnk1/Sp1/Map2k1/Mef2d/Creb3l2/Plcb1/Atf6b/Pde4b/Pde4c/Plcb4/Gnai1/Fos/Adcy3/Vdr	15	0.12931
mmu05340	Primary immunodeficiency	5/1295	36/10569	0.456087	0.739306	0.567213	Ikbkg/Jak3/Zap70/Ada/Icos	5	0.138889
mmu05220	Chronic myeloid leukemia	10/1295	76/10569	0.456322	0.739306	0.567213	Ikbkg/Map2k1/Bcl2l1/Pik3r2/Nras/Sos2/Smad3/Stat5a/Ccnd1/Polk	10	0.131579
mmu04730	Long-term depression	8/1295	60/10569	0.456947	0.739306	0.567213	Igf1/Map2k1/Nras/Ppp2r1b/Plcb1/Plcb4/Gnai1/Prkg2	8	0.133333
mmu05133	Pertussis	10/1295	77/10569	0.473473	0.761737	0.584423	C4b/C4bp/Itgb1/Irf1/Myd88/Irak4/Irf8/Gnai1/Fos/Calml4	10	0.12987
mmu04961	Endocrine and other factor-regulated calcium reabsorption	8/1295	61/10569	0.476238	0.761737	0.584423	Ap2b1/Atp1b1/Atp1b3/Plcb1/Plcb4/Slc8a3/Dnm1/Vdr	8	0.131148
mmu04915	Estrogen signaling pathway	17/1295	134/10569	0.478364	0.761737	0.584423	Hsp90b1/Sp1/Map2k1/Pik3r2/Nras/Creb3l2/Tgfa/Sos2/Plcb1/Atf6b/Hspa1b/Plcb4/Gnai1/Krt23/Fos/Adcy3/Calml4	17	0.126866
mmu04614	Renin-angiotensin system	5/1295	37/10569	0.480951	0.761737	0.584423	Agt/Anpep/Enpep/Thop1/Ace2	5	0.135135
mmu04218	Cellular senescence	23/1295	183/10569	0.481915	0.761737	0.584423	Slc25a5/Vdac1/Hipk3/Vdac2/Foxo3/Trpm7/Zfp36l2/Mtor/Ppp3ca/Map2k1/Capn2/Pik3r2/Nras/Capn1/Smad3/Btrc/Rassf5/Ccnd1/Map2k6/H2-T24/Serpine1/Calml4/Mybl2	23	0.125683
mmu05142	Chagas disease	13/1295	103/10569	0.499473	0.785868	0.602937	Calr/Cflar/Ikbkg/Pik3r2/Ppp2r1b/Plcb1/Fas/Myd88/Irak4/Plcb4/Gnai1/Serpine1/Fos	13	0.126214
mmu04722	Neurotrophin signaling pathway	15/1295	121/10569	0.522487	0.818324	0.627838	Maged1/Kidins220/Foxo3/Map2k1/Pik3r2/Nras/Sh2b3/Rps6ka3/Sos2/Irak4/Nfkbie/Irak3/Ntrk2/Ntf3/Calml4	15	0.123967
mmu04927	Cortisol synthesis and secretion	9/1295	72/10569	0.52827	0.823622	0.631902	Agt/Ldlr/Sp1/Hsd3b2/Creb3l2/Plcb1/Atf6b/Plcb4/Adcy3	9	0.125
mmu05231	Choline metabolism in cancer	12/1295	98/10569	0.547394	0.849576	0.651815	Slc22a1/Lypla1/Pcyt1a/Mtor/Sp1/Map2k1/Pik3r2/Nras/Sos2/Pdgfrb/Dgkh/Fos	12	0.122449
mmu05166	Human T-cell leukemia virus 1 infection	30/1295	247/10569	0.550469	0.850499	0.652523	Calr/Slc25a5/Canx/Vdac1/Il1r1/Kat2b/Nrp1/Ikbkg/Vdac2/Ppp3ca/Fdps/Map2k1/Anapc2/Bcl2l1/Il15ra/Pik3r2/Nras/Creb3l2/Tcf3/Atf6b/Smad3/Jak3/Crtc3/Stat5a/Crtc1/Ccnd1/Nfkb2/H2-T24/Fos/Adcy3	30	0.121457
mmu04550	Signaling pathways regulating pluripotency of stem cells	17/1295	140/10569	0.554994	0.853042	0.654474	Igf1/Ctnnb1/Stat3/Map2k1/Fgfr4/Pik3r2/Nras/Pcgf5/Tcf3/Smad3/Acvr1/Jak3/Inhbb/Klf4/Wnt9a/Nodal/Dusp9	17	0.121429
mmu04110	Cell cycle	19/1295	157/10569	0.560124	0.853042	0.654474	Ywhab/Stag2/Anapc2/Cdc14b/Ppp2r1b/Tfdp2/Esco1/Smad3/Prkdc/Cdk7/Zbtb17/Ccnd1/Ppp2r5b/Mad2l1bp/Mcm4/Cdc14a/Mcm5/Cdc45/Esco2	19	0.121019
mmu03020	RNA polymerase	4/1295	32/10569	0.563234	0.853042	0.654474	Crcp/Polr3k/Polr3d/Polr1e	4	0.125
mmu00604	Glycosphingolipid biosynthesis - ganglio series	2/1295	15/10569	0.56455	0.853042	0.654474	Slc33a1/Glb1	2	0.133333
mmu00730	Thiamine metabolism	2/1295	15/10569	0.56455	0.853042	0.654474	Ak4/Acp1	2	0.133333
mmu03018	RNA degradation	10/1295	83/10569	0.573167	0.857025	0.657531	Hspa9/Tob2/Xrn2/Xrn1/Patl1/Pnpt1/Dcp2/Pfkm/Btg2/Mphosph6	10	0.120482
mmu05219	Bladder cancer	5/1295	41/10569	0.57574	0.857025	0.657531	Map2k1/Nras/Ccnd1/Dapk2/Thbs1	5	0.121951
mmu03420	Nucleotide excision repair	7/1295	58/10569	0.57718	0.857025	0.657531	Cul4b/Rfc2/Xpa/Cdk7/Pold2/Cetn2/Pold1	7	0.12069
mmu04340	Hedgehog signaling pathway	7/1295	58/10569	0.57718	0.857025	0.657531	Cul3/Ptch1/Btrc/Smo/Ccnd1/Kif3a/Lrp2	7	0.12069
mmu04724	Glutamatergic synapse	14/1295	117/10569	0.580539	0.858297	0.658506	Glul/Gls2/Gnb1/Ppp3ca/Homer2/Plcb1/Ncdn/Plcb4/Gnai1/Dlgap1/Adcy3/Homer3/Gng7/Grin3b	14	0.119658
mmu04130	SNARE interactions in vesicular transport	4/1295	33/10569	0.588519	0.86636	0.664693	Vamp8/Sec22b/Use1/Stx2	4	0.121212
mmu04810	Regulation of actin cytoskeleton	28/1295	235/10569	0.593856	0.870482	0.667855	Fn1/Itgb1/Myh9/Mylk/Actg1/Vav2/Pxn/Map2k1/Bcar1/Brk1/Fgfr4/Pik3r2/Nras/Vcl/Ptk2/Sos2/Ssh1/Cyrib/Pdgfrb/Itga3/Itga8/Itga2b/Chrm3/Itgb7/Tiam1/Itgb8/Chrm1/Iqgap3	28	0.119149
mmu01522	Endocrine resistance	11/1295	93/10569	0.597595	0.872235	0.6692	Igf1/Mtor/Sp1/Map2k1/Pik3r2/Nras/Ptk2/Sos2/Ccnd1/Fos/Adcy3	11	0.11828
mmu05135	Yersinia infection	16/1295	136/10569	0.608873	0.88493	0.678939	Fn1/Itgb1/Ikbkg/Actg1/Vav2/Pxn/Map2k1/Bcar1/Pik3r2/Ptk2/Rps6ka3/Myd88/Zap70/Irak4/Map2k6/Fos	16	0.117647
mmu04540	Gap junction	10/1295	86/10569	0.619884	0.893131	0.685231	Map2k1/Nras/Sos2/Plcb1/Pdgfrb/Tubb6/Plcb4/Gnai1/Adcy3/Prkg2	10	0.116279
mmu04911	Insulin secretion	10/1295	86/10569	0.619884	0.893131	0.685231	Slc2a2/Atp1b1/Atp1b3/Creb3l2/Plcb1/Atf6b/Plcb4/Chrm3/Adcy3/Kcnma1	10	0.116279
mmu04921	Oxytocin signaling pathway	18/1295	154/10569	0.622327	0.893131	0.685231	Eef2/Prkaa2/Mylk/Actg1/Ppp3ca/Map2k1/Nras/Prkag2/Plcb1/Ccnd1/Rgs2/Plcb4/Gnai1/Prkab2/Pik3cg/Fos/Adcy3/Calml4	18	0.116883
mmu05163	Human cytomegalovirus infection	30/1295	256/10569	0.633012	0.899374	0.690021	Calr/Pdia3/Ctnnb1/Stat3/Il1r1/Ikbkg/Gnb1/Mtor/Ppp3ca/Sp1/Pxn/Map2k1/Bcar1/Pik3r2/Nras/Creb3l2/Ptk2/Sos2/Plcb1/Fas/Atf6b/Ccnd1/Map2k6/H2-T24/Plcb4/Gnai1/Adcy3/Calml4/Gng7/Il10rb	30	0.117188
mmu04925	Aldosterone synthesis and secretion	12/1295	104/10569	0.633292	0.899374	0.690021	Agt/Ldlr/Atp1b1/Hsd3b2/Atp1b3/Atf1/Creb3l2/Plcb1/Atf6b/Plcb4/Adcy3/Calml4	12	0.115385
mmu03265	Virion - Ebolavirus, Lyssavirus and Morbillivirus	2/1295	17/10569	0.634544	0.899374	0.690021	Fcgr2b/Slamf1	2	0.117647
mmu03022	Basal transcription factors	5/1295	44/10569	0.640414	0.903959	0.693539	Taf1/Taf12/Cdk7/Gtf2e2/Taf4b	5	0.113636
mmu04261	Adrenergic signaling in cardiomyocytes	18/1295	156/10569	0.64475	0.905642	0.69483	Agt/Atp2a2/Tpm3/Atp1b1/Atp1b3/Ppp2r1b/Creb3l2/Plcb1/Atf6b/Ppp2r5b/Plcb4/Tpm2/Gnai1/Pik3cg/Adcy3/Calml4/Slc8a3/Scn4b	18	0.115385
mmu04024	cAMP signaling pathway	26/1295	224/10569	0.647886	0.905642	0.69483	Acox1/Atp2a2/Pde3b/Afdn/Atp1b1/Vav2/Map2k1/Atp1b3/Ptch1/Adora1/Pik3r2/Creb3l2/Acox3/Plce1/Pde4b/Pde4c/Sox9/Ppp1r1b/Gnai1/Abcc4/Tiam1/Fos/Adcy3/Calml4/Grin3b/Chrm1	26	0.116071
mmu04658	Th1 and Th2 cell differentiation	10/1295	88/10569	0.649527	0.905642	0.69483	Ikbkg/Ppp3ca/Tyk2/Stat1/Jak3/Stat5a/Zap70/Nfkbie/Prkcq/Fos	10	0.113636
mmu04744	Phototransduction	3/1295	27/10569	0.659688	0.907304	0.696105	Gnb1/Calml4/Guca1b	3	0.111111
mmu00511	Other glycan degradation	2/1295	18/10569	0.666093	0.907304	0.696105	Gba2/Glb1	2	0.111111
mmu04150	mTOR signaling pathway	18/1295	158/10569	0.666491	0.907304	0.696105	Igf1/Eif4b/Rps6/Ulk1/Prkaa2/Atp6v1e1/Ulk2/Fnip1/Mtor/Map2k1/Rragc/Fnip2/Pik3r2/Nras/Mios/Rps6ka3/Sos2/Wnt9a	18	0.113924
mmu04390	Hippo signaling pathway	18/1295	158/10569	0.666491	0.907304	0.696105	Ctnnb1/Ywhab/Yap1/Actg1/Wwtr1/Scrib/Ppp2r1b/Dlg3/Birc3/Smad3/Tcf7l2/Btrc/Ccnd1/Bmp6/Pard6b/Serpine1/Gdf6/Wnt9a	18	0.113924
mmu04330	Notch signaling pathway	7/1295	63/10569	0.66659	0.907304	0.696105	Kat2b/Dtx3l/Adam17/Atxn1/Tle3/Tle4/Mfng	7	0.111111
mmu04929	GnRH secretion	7/1295	63/10569	0.66659	0.907304	0.696105	Map2k1/Spp1/Pik3r2/Nras/Plcb1/Hcn3/Plcb4	7	0.111111
mmu05132	Salmonella infection	29/1295	253/10569	0.679741	0.921546	0.707032	Hsp90b1/Rps3/Ctnnb1/Txn2/Ikbkg/Actg1/S100a10/Arhgef26/Map2k1/Dync1i2/Brk1/Exoc4/Snx33/Birc3/Tcf7l2/Myd88/Tab3/Podxl/Irak4/Dynll1/Anxa2/Map2k6/Klc2/Tubb6/Gapdh/Fhod1/Mlkl/Pik3cg/Fos	29	0.114625
mmu00310	Lysine degradation	7/1295	64/10569	0.683002	0.922322	0.707628	Aass/Pipox/Dhtkd1/Acat2/Kmt5c/Smyd1/Suv39h1	7	0.109375
mmu04623	Cytosolic DNA-sensing pathway	9/1295	82/10569	0.688407	0.923538	0.708561	Ikbkg/Irf7/Dnase2b/Rigi/Adar/Polr3k/Zbp1/Polr3d/Mlkl	9	0.109756
mmu04071	Sphingolipid signaling pathway	14/1295	126/10569	0.693191	0.923538	0.708561	Sgpl1/Degs1/Sptssa/Map2k1/Adora1/Pik3r2/Nras/Ppp2r1b/Acer2/Plcb1/Fyn/Ppp2r5b/Plcb4/Gnai1	14	0.111111
mmu04713	Circadian entrainment	11/1295	100/10569	0.694673	0.923538	0.708561	Gnb1/Per1/Plcb1/Per3/Plcb4/Gnai1/Fos/Adcy3/Calml4/Gng7/Prkg2	11	0.11
mmu04916	Melanogenesis	11/1295	100/10569	0.694673	0.923538	0.708561	Ctnnb1/Map2k1/Nras/Creb3l2/Plcb1/Tcf7l2/Plcb4/Gnai1/Adcy3/Wnt9a/Calml4	11	0.11
mmu04960	Aldosterone-regulated sodium reabsorption	4/1295	38/10569	0.701129	0.927344	0.711481	Igf1/Atp1b1/Atp1b3/Pik3r2	4	0.105263
mmu04010	MAPK signaling pathway	34/1295	299/10569	0.707559	0.927344	0.711481	Igf1/Ppm1a/Il1r1/Ikbkg/Kdr/Taok3/Ppp3ca/Map2k1/Fgfr4/Epha2/Nras/Tgfa/Stk4/Efna1/Rps6ka3/Sos2/Fas/Myd88/Irak4/Map2k6/Pdgfrb/Hspb1/Hspa1b/Efna5/Nfkb2/Vegfc/Ddit3/Fos/Nrtn/Klk1b4/Ntrk2/Ntf3/Efna3/Dusp9	34	0.113712
mmu03013	Nucleocytoplasmic transport	13/1295	119/10569	0.712783	0.927344	0.711481	Eef1a1/Xpot/Ipo5/Rangap1/Nmd3/Gle1/Sumo1/Thoc3/Nup54/Thoc7/Snupn/Nup35/Ranbp17	13	0.109244
mmu04664	Fc epsilon RI signaling pathway	7/1295	66/10569	0.714251	0.927344	0.711481	Vav2/Map2k1/Pik3r2/Nras/Sos2/Fyn/Map2k6	7	0.106061
mmu04923	Regulation of lipolysis in adipocytes	6/1295	57/10569	0.714618	0.927344	0.711481	Pde3b/Adora1/Pik3r2/Gnai1/Adcy3/Prkg2	6	0.105263
mmu04930	Type II diabetes mellitus	5/1295	48/10569	0.716461	0.927344	0.711481	Slc2a2/Mtor/Pik3r2/Socs2/Socs3	5	0.104167
mmu05030	Cocaine addiction	5/1295	48/10569	0.716461	0.927344	0.711481	Creb3l2/Atf6b/Ppp1r1b/Gnai1/Grin3b	5	0.104167
mmu04720	Long-term potentiation	7/1295	67/10569	0.729074	0.937223	0.71906	Ppp3ca/Map2k1/Nras/Rps6ka3/Plcb1/Plcb4/Calml4	7	0.104478
mmu03266	Virion - Herpesvirus	1/1295	10/10569	0.729558	0.937223	0.71906	Igf2r	1	0.1
mmu04625	C-type lectin receptor signaling pathway	12/1295	112/10569	0.733199	0.938385	0.719952	Ikbkg/Ppp3ca/Stat2/Irf9/Pik3r2/Nras/Irf1/Stat1/Clec1b/Bcl3/Nfkb2/Calml4	12	0.107143
mmu05170	Human immunodeficiency virus 1 infection	27/1295	243/10569	0.736982	0.939721	0.720977	Calr/Pdia3/Ikbkg/Gnb1/Mtor/Ppp3ca/Ap1b1/Pxn/Map2k1/Bcl2l1/Cul4b/Pik3r2/Nras/Ptk2/Ap1m1/Fas/Myd88/Btrc/Trim12c/Irak4/Map2k6/H2-T24/Gnai1/Trim5/Fos/Calml4/Gng7	27	0.111111
mmu04721	Synaptic vesicle cycle	8/1295	77/10569	0.742253	0.942777	0.723321	Slc6a13/Atp6v1e1/Ap2b1/Atp6v0a1/Tcirg1/Stx2/Unc13b/Dnm1	8	0.103896
mmu00531	Glycosaminoglycan degradation	2/1295	21/10569	0.747625	0.942777	0.723321	Gns/Glb1	2	0.0952381
mmu03273	Virion - Lassa virus and SFTS virus	2/1295	21/10569	0.747625	0.942777	0.723321	Lamp1/Myh9	2	0.0952381
mmu04970	Salivary secretion	9/1295	87/10569	0.754369	0.944314	0.7245	Atp1b1/Atp1b3/Plcb1/Plcb4/Chrm3/Adcy3/Calml4/Kcnma1/Prkg2	9	0.103448
mmu05203	Viral carcinogenesis	25/1295	228/10569	0.754598	0.944314	0.7245	Stat3/Kat2b/Snd1/Ywhab/Ikbkg/Pxn/Hdac5/Irf9/Irf7/Pik3r2/Scrib/Nras/Creb3l2/Eif2ak2/Atf6b/Jak3/Stat5a/Traf3/Ccnd1/Gtf2e2/Nfkb2/H2-T24/H2bc21/H4c12/H4c11	25	0.109649
mmu05031	Amphetamine addiction	7/1295	69/10569	0.757103	0.944314	0.7245	Ppp3ca/Creb3l2/Atf6b/Ppp1r1b/Fos/Calml4/Grin3b	7	0.101449
mmu04081	Hormone signaling	24/1295	220/10569	0.759868	0.944329	0.724512	Igf1/Agt/Adipor2/Slc40a1/Dio1/Slc16a2/Stat3/Adipor1/Prlr/Gnb1/Pik3r2/Lepr/Plcb1/Acvr1/Stat5a/Plcb4/Gnai1/Hamp2/Adcy3/Epor/Hcrtr2/Gucy2c/Gng7/Prkg2	24	0.109091
mmu04215	Apoptosis - multiple species	3/1295	32/10569	0.769446	0.950419	0.729184	Bcl2l1/Birc3/Bcl2l11	3	0.09375
mmu05140	Leishmaniasis	7/1295	70/10569	0.77031	0.950419	0.729184	Eef1a1/Itgb1/Stat1/Myd88/Irak4/Marcksl1/Fos	7	0.1
mmu04934	Cushing syndrome	17/1295	162/10569	0.787779	0.963013	0.738847	Agt/Ctnnb1/Ldlr/Ahr/Sp1/Map2k1/Hsd3b2/Arnt/Creb3l2/Plcb1/Atf6b/Tcf7l2/Ccnd1/Plcb4/Gnai1/Adcy3/Wnt9a	17	0.104938
mmu05218	Melanoma	7/1295	72/10569	0.795128	0.963013	0.738847	Igf1/Map2k1/Pik3r2/Nras/Ccnd1/Pdgfrb/Polk	7	0.0972222
mmu04727	GABAergic synapse	9/1295	91/10569	0.799649	0.963013	0.738847	Glul/Gls2/Slc6a13/Gnb1/Gnai1/Hap1/Adcy3/Gng7/Slc38a5	9	0.0989011
mmu05217	Basal cell carcinoma	6/1295	63/10569	0.800357	0.963013	0.738847	Ctnnb1/Ptch1/Tcf7l2/Smo/Polk/Wnt9a	6	0.0952381
mmu04728	Dopaminergic synapse	14/1295	137/10569	0.803458	0.963013	0.738847	Comt/Gnb1/Ppp3ca/Ppp2r1b/Creb3l2/Plcb1/Atf6b/Ppp2r5b/Ppp1r1b/Plcb4/Gnai1/Fos/Calml4/Gng7	14	0.10219
mmu04962	Vasopressin-regulated water reabsorption	4/1295	44/10569	0.804604	0.963013	0.738847	Dync1i2/Creb3l2/Dynll1/Adcy3	4	0.0909091
mmu00534	Glycosaminoglycan biosynthesis - heparan sulfate / heparin	2/1295	24/10569	0.811435	0.963013	0.738847	Extl3/Hs3st3a1	2	0.0833333
mmu03008	Ribosome biogenesis in eukaryotes	16/1295	156/10569	0.811482	0.963013	0.738847	Xrn2/Rexo2/Sbds/Nop10/Imp3/Nmd3/Xrn1/Pop5/Riok2/Dkc1/Gnl3l/Utp14a/Nat10/Rpp25l/Drosha/Rpp40	16	0.102564
mmu04145	Phagosome	19/1295	183/10569	0.812441	0.963013	0.738847	Calr/Lamp1/Canx/Mbl2/Itgb1/Mbl1/Sec61a1/Mrc1/Atp6v1e1/Actg1/Fcgr2b/Sec22b/Atp6v0a1/Dync1i2/Tcirg1/Tubb6/H2-T24/Thbs1/Mrc2	19	0.103825
mmu04650	Natural killer cell mediated cytotoxicity	12/1295	120/10569	0.813516	0.963013	0.738847	Ppp3ca/Vav2/Map2k1/Pik3r2/Nras/Sos2/Fas/Fyn/Zap70/Raet1d/Ulbp1/Sh2d1a	12	0.1
mmu03264	Virion - Flavivirus and Alphavirus	1/1295	13/10569	0.817365	0.963013	0.738847	Phb	1	0.0769231
mmu03450	Non-homologous end-joining	1/1295	13/10569	0.817365	0.963013	0.738847	Prkdc	1	0.0769231
mmu04310	Wnt signaling pathway	18/1295	175/10569	0.819275	0.963013	0.738847	Serpinf1/Ctnnb1/Ppp3ca/Plcb1/Smad3/Tle3/Tcf7l2/Tle4/Btrc/Ccnd1/Siah1a/Lgr5/Ctnnbip1/Prickle1/Plcb4/Wif1/Wnt9a/Ror2	18	0.102857
mmu04914	Progesterone-mediated oocyte maturation	9/1295	93/10569	0.819825	0.963013	0.738847	Igf1/Pde3b/Cpeb2/Map2k1/Anapc2/Pik3r2/Rps6ka3/Gnai1/Adcy3	9	0.0967742
mmu04012	ErbB signaling pathway	8/1295	84/10569	0.823537	0.964073	0.73966	Mtor/Map2k1/Pik3r2/Nras/Tgfa/Ptk2/Sos2/Stat5a	8	0.0952381
mmu04072	Phospholipase D signaling pathway	15/1295	149/10569	0.827144	0.965001	0.740372	Agt/Mtor/Map2k1/Pik3r2/Nras/Sos2/Plcb1/Fyn/Pdgfrb/Dgkh/Plcb4/Pik3cg/Adcy3/Dnm1/Cxcr1	15	0.100671
mmu04114	Oocyte meiosis	12/1295	123/10569	0.83853	0.973113	0.746596	Igf1/Ywhab/Cpeb2/Ppp3ca/Map2k1/Anapc2/Ppp2r1b/Rps6ka3/Btrc/Ppp2r5b/Adcy3/Calml4	12	0.097561
mmu00533	Glycosaminoglycan biosynthesis - keratan sulfate	1/1295	14/10569	0.839771	0.973113	0.746596	St3gal3	1	0.0714286
mmu04972	Pancreatic secretion	11/1295	115/10569	0.848677	0.977247	0.749768	Atp2a2/Slc4a4/Atp1b1/Atp1b3/Pla2g12a/Plcb1/Plcb4/Chrm3/Cela2a/Adcy3/Kcnma1	11	0.0956522
mmu04814	Motor proteins	20/1295	198/10569	0.852022	0.977247	0.749768	Myh9/Capza2/Tpm3/Actg1/Myo1e/Dync1i2/Myo1d/Dynll1/Klc2/Tubb6/Kifap3/Myo1f/Kif21b/Tpm2/Kif3a/Kif26b/Kif9/Cenpe/Dnah7b/Dnah6	20	0.10101
mmu05034	Alcoholism	21/1295	208/10569	0.857623	0.977247	0.749768	H3f3a/Gnb1/H2az1/Map2k1/Hdac5/Nras/Creb3l2/Sos2/Atf6b/Hat1/Ppp1r1b/H2ax/Gnai1/H2bc21/Ntrk2/Calml4/Gng7/H3c15/Grin3b/H4c12/H4c11	21	0.100962
mmu00601	Glycosphingolipid biosynthesis - lacto and neolacto series	2/1295	27/10569	0.860434	0.977247	0.749768	St3gal3/St3gal6	2	0.0740741
mmu04392	Hippo signaling pathway - multiple species	2/1295	27/10569	0.860434	0.977247	0.749768	Yap1/Wwtr1	2	0.0740741
mmu04950	Maturity onset diabetes of the young	2/1295	27/10569	0.860434	0.977247	0.749768	Slc2a2/Bhlha15	2	0.0740741
mmu03082	ATP-dependent chromatin remodeling	13/1295	136/10569	0.865421	0.979668	0.751625	Morf4l1/Morf4l2/Actg1/H2az1/Ep400/Smarca4/Cdk2ap2/Ino80/Chrac1/Smarcb1/H2ax/Ino80e/Smarca1	13	0.0955882
mmu05211	Renal cell carcinoma	6/1295	70/10569	0.873536	0.981985	0.753403	Map2k1/Arnt/Pik3r2/Nras/Tgfa/Sos2	6	0.0857143
mmu05224	Breast cancer	14/1295	147/10569	0.875996	0.981985	0.753403	Igf1/Ctnnb1/Mtor/Sp1/Map2k1/Pik3r2/Nras/Sos2/Tcf7l2/Ccnd1/Nfkb2/Polk/Fos/Wnt9a	14	0.0952381
mmu04912	GnRH signaling pathway	8/1295	90/10569	0.876057	0.981985	0.753403	Map2k1/Nras/Sos2/Plcb1/Map2k6/Plcb4/Adcy3/Calml4	8	0.0888889
mmu05032	Morphine addiction	8/1295	93/10569	0.897064	0.999531	0.766864	Pde3b/Gnb1/Adora1/Pde4b/Pde4c/Gnai1/Adcy3/Gng7	8	0.0860215
mmu05202	Transcriptional misregulation in cancer	22/1295	226/10569	0.901076	0.999531	0.766864	Igf1/H3f3a/Klf3/Sp1/Bcl6/Bcl2l1/Atf1/Ptk2/Tcf3/Birc3/Nfkbiz/Zbtb17/Erg/Polk/Cebpe/Ddit3/Pbx3/Itgb7/Plau/H3c15/Baiap3/Elane	22	0.0973451
mmu03440	Homologous recombination	3/1295	42/10569	0.9028	0.999531	0.766864	Pold2/Rad52/Pold1	3	0.0714286
mmu04640	Hematopoietic cell lineage	8/1295	94/10569	0.903366	0.999531	0.766864	Cd1d1/Anpep/Il1r1/Itga3/Itga2b/Epor/Gp1ba/Cd2	8	0.0851064
mmu04270	Vascular smooth muscle contraction	13/1295	144/10569	0.91067	1	0.767224	Agt/Cald1/Myh9/Mylk/Map2k1/Pla2g12a/Calcrl/Plcb1/Plcb4/Prkcq/Adcy3/Calml4/Kcnma1	13	0.0902778
mmu04672	Intestinal immune network for IgA production	3/1295	43/10569	0.911284	1	0.767224	Il15ra/Itgb7/Icos	3	0.0697674
mmu00061	Fatty acid biosynthesis	1/1295	19/10569	0.916738	1	0.767224	Acsf3	1	0.0526316
mmu00512	Mucin type O-glycan biosynthesis	2/1295	32/10569	0.916889	1	0.767224	Galnt4/Galnt10	2	0.0625
mmu05150	Staphylococcus aureus infection	11/1295	128/10569	0.926019	1	0.767224	Fgg/C4b/Mbl2/Mbl1/Fcgr2b/Dsg1c/Selplg/Krt23/Selp/Cfd/Dsg1b	11	0.0859375
mmu03083	Polycomb repressive complex	7/1295	88/10569	0.926359	1	0.767224	Ube2d3/Usp16/Pcgf5/L3mbtl2/Cbx7/Tex10/L3mbtl3	7	0.0795455
mmu00532	Glycosaminoglycan biosynthesis - chondroitin sulfate / dermatan sulfate	1/1295	21/10569	0.935925	1	0.767224	Ust	1	0.047619
mmu03050	Proteasome	3/1295	47/10569	0.938889	1	0.767224	Psmd2/Psmc3/Psmd14	3	0.0638298
mmu04657	IL-17 signaling pathway	7/1295	94/10569	0.951942	1	0.767224	Hsp90b1/Ikbkg/Tab3/Traf3/Cxcl1/Tnfaip3/Fos	7	0.0744681
mmu05321	Inflammatory bowel disease	4/1295	62/10569	0.955246	1	0.767224	Stat3/Rorc/Smad3/Stat1	4	0.0645161
mmu04061	Viral protein interaction with cytokine and cytokine receptor	7/1295	95/10569	0.955331	1	0.767224	Ccl9/Cxcl1/Cxcl14/Cx3cr1/Xcr1/Il10rb/Cxcr1	7	0.0736842
mmu04020	Calcium signaling pathway	23/1295	255/10569	0.959201	1	0.767224	Slc25a5/Atp2a2/Vdac1/Vdac2/Kdr/Mylk/Ppp3ca/Fgfr4/Asph/Tgfa/Plcb1/Plce1/Pdgfrb/Plcb4/Vegfc/Chrm3/Klk1b4/Adcy3/Ntrk2/Calml4/Slc8a3/Grin3b/Chrm1	23	0.0901961
mmu05323	Rheumatoid arthritis	6/1295	87/10569	0.963902	1	0.767224	Atp6v1e1/Acp5/Atp6v0a1/Tcirg1/Cxcl1/Fos	6	0.0689655
mmu05152	Tuberculosis	15/1295	180/10569	0.964132	1	0.767224	Hspa9/Lamp1/Lbp/Mrc1/Fcgr2b/Ppp3ca/Atp6v0a1/Tcirg1/Stat1/Myd88/Irak4/Mrc2/Calml4/Il10rb/Vdr	15	0.0833333
mmu05226	Gastric cancer	12/1295	150/10569	0.964191	1	0.767224	Ctnnb1/Mtor/Map2k1/Pik3r2/Nras/Sos2/Smad3/Tcf7l2/Ccnd1/Polk/Abcb1a/Wnt9a	12	0.08
mmu05033	Nicotine addiction	2/1295	40/10569	0.964926	1	0.767224	Chrnb2/Grin3b	2	0.05
mmu04612	Antigen processing and presentation	6/1295	88/10569	0.966649	1	0.767224	Hspa5/Calr/Pdia3/Canx/Hspa1b/H2-T24	6	0.0681818
mmu04977	Vitamin digestion and absorption	1/1295	26/10569	0.966719	1	0.767224	Tcn2	1	0.0384615
mmu04666	Fc gamma R-mediated phagocytosis	6/1295	94/10569	0.979481	1	0.767224	Fcgr2b/Vav2/Map2k1/Pik3r2/Asap3/Marcksl1	6	0.0638298
mmu05416	Viral myocarditis	6/1295	94/10569	0.979481	1	0.767224	Actg1/Eif4g3/Fyn/Ccnd1/Cav1/H2-T24	6	0.0638298
mmu00565	Ether lipid metabolism	2/1295	49/10569	0.987175	1	0.767224	Cept1/Pla2g12a	2	0.0408163
mmu03460	Fanconi anemia pathway	2/1295	52/10569	0.990887	1	0.767224	Polk/Fancg	2	0.0384615
mmu05322	Systemic lupus erythematosus	10/1295	150/10569	0.991542	1	0.767224	C4b/H3f3a/H2az1/Trim21/H2ax/H2bc21/H3c15/Elane/H4c12/H4c11	10	0.0666667
mmu03015	mRNA surveillance pathway	6/1295	105/10569	0.991935	1	0.767224	Hbs1l/Gle1/Ppp2r1b/Pcf11/Cpsf4/Ppp2r5b	6	0.0571429
mmu04082	Neuroactive ligand signaling	14/1295	196/10569	0.993078	1	0.767224	Slc6a13/Gnb1/Adora1/Plcb1/Plcb4/Gnai1/Chrnb2/Chrm3/Slc17a9/P2ry6/Adcy3/Gng7/Grin3b/Chrm1	14	0.0714286
mmu05206	MicroRNAs in cancer	25/1295	314/10569	0.99487	1	0.767224	Gls2/Stat3/Mtor/Map2k1/Hdac5/Pik3r2/Nras/Hmox1/Bcl2l2/Pim1/Efna1/Timp3/Sos2/Tnxb/Bcl2l11/Ccnd1/Pdgfrb/Efna5/Reck/Sox4/Abcb1a/Plau/Thbs1/Tnc/Efna3	25	0.0796178
mmu04060	Cytokine-cytokine receptor interaction	23/1295	294/10569	0.994918	1	0.767224	Il1r1/Prlr/Ccl9/Il15ra/Lepr/Fas/Acvr1/Cxcl1/Bmp6/Osmr/Gdf15/Inhbb/Ctf1/Cxcl14/Il1rn/Klk1b4/Cx3cr1/Epor/Gdf6/Nodal/Xcr1/Il10rb/Cxcr1	23	0.0782313
mmu05330	Allograft rejection	2/1295	60/10569	0.996383	1	0.767224	Fas/H2-T24	2	0.0333333
mmu05332	Graft-versus-host disease	2/1295	60/10569	0.996383	1	0.767224	Fas/H2-T24	2	0.0333333
mmu04742	Taste transduction	4/1295	92/10569	0.997459	1	0.767224	Kcnk5/Plcb1/Plcb4/Chrm3	4	0.0434783
mmu04940	Type I diabetes mellitus	2/1295	67/10569	0.998408	1	0.767224	Fas/H2-T24	2	0.0298507
mmu05320	Autoimmune thyroid disease	2/1295	76/10569	0.999454	1	0.767224	Fas/H2-T24	2	0.0263158
mmu04080	Neuroactive ligand-receptor interaction	15/1295	392/10569	1	1	0.767224	Pgrmc1/Agt/Nr3c1/Prlr/Adora1/Calcrl/Lepr/Chrnb2/Chrm3/P2ry6/Lynx1/Hcrtr2/Grin3b/Chrm1/Galr2	15	0.0382653

## Sheet: Figure5(C)_NG_vs_CG_GO
ONTOLOGY	ID	Description	GeneRatio	BgRatio	pvalue	p.adjust	qvalue	geneID	Count	RichFactor
CC	GO:0022626	cytosolic ribosome	62/2692	111/29771	1.08086e-35	8.84357e-32	5.72286e-32	Rpl4/Rpl10/Rplp0/Rpsa/Rpl7/Rps6/Rps3/Rps4x/Rpl5/Rplp1/Rps18/Rpl3/Rpl8/Rpl18a/Rpl13/Rpl6/Rps14/Rps5/Rpl11/Rps7/Rps8/Rpl18/Rpl27a/Rps16/Fau/Rps25/Rpl26/Rps17/Rpl10a/Rpl23/Rpl9/Rps23/Rps24/Rps15/Rpl15/Rpl35a/Rpl32/Rps19/Rpl27/Rps27l/Rpl22/Rpl19/Rpl37/Rpl34/Rps15a/Rps21/Rpl29/Rpl36/Rpl30/Rpl36a/Rpl35/Rps27/Rps28/Rps12/Eif2a/Rpl23a/Rpl9-ps6/Ppargc1a/Dhx29/Gm2000/Rpl13a/Uba52	62	0.558559
CC	GO:0005840	ribosome	85/2692	236/29771	3.19565e-30	1.30734e-26	8.46007e-27	Eef2/Rpl4/Rpl10/Rplp0/Rpsa/Rpl7/Rps6/Canx/Rps3/Rack1/Rps4x/Rpl5/Rplp1/Rps18/Rpl3/Rpl8/Rpl18a/Rpl13/Rpl6/Rps14/Rps5/Rpl11/Rps7/Rps8/Rpl18/Rpl27a/Rps16/Fau/Rps25/Rpl26/Rps17/Rpl10a/Rpl23/Rpl9/Rps23/Rps24/Rps15/Rpl15/Rpl35a/Rpl32/Rps19/Rpl27/Rps27l/Rpl22/Rpl19/Eif3h/Mrpl12/Rpl37/Btf3/Rpl34/Rps15a/Rps21/Rpl29/Rpl36/Rpl30/Rpl36a/Ndufa7/Rpl35/Rps27/Rps28/Rps12/Aurkaip1/Eif2a/Mrpl9/Mrpl15/Rpl23a/Mrpl30/…	85	0.360169
BP	GO:0002181	cytoplasmic translation	65/2692	146/29771	1.08184e-29	2.95053e-26	1.90935e-26	Eef2/Rpl4/Rplp0/Rpsa/Rpl7/Rps6/Rps3/Rps4x/Cnbp/Rpl5/Rplp1/Rps18/Rpl3/Rpl8/Rpl18a/Rpl13/Rpl6/Rps14/Rps5/Rpl11/Csde1/Eif4a1/Rps7/Ybx1/Rps8/Rpl18/Rpl27a/Rps16/Aars/Fau/Rps25/Rpl26/Rps17/Rpl10a/Rpl23/Rpl9/Rps23/Rps24/Rps15/Rpl15/Sh3bgrl/Rpl35a/Rpl32/Rps19/Rpl27/Rpl22/Rpl19/Rpl34/Rps15a/Rps21/Rpl29/Rpl36/Rpl30/Eif3i/Cpeb2/Rpl36a/Rps28/Rps12/Hnrnpd/Rpl23a/Rpl9-ps6/Dhx29/Rpl13a/Uba52/Mettl3	65	0.445205
BP	GO:0006091	generation of precursor metabolites and energy	126/2692	478/29771	7.52607e-29	1.53946e-25	9.96214e-26	Aldob/Acox1/Gnmt/Atp5b/Crot/Apoc3/Ldha/Adh1/Igf1/Por/Hsd11b1/Mdh1/H6pd/Adh5/Aass/Cyp1a2/Ugp2/Cox4i1/Pgk1/Vcp/Atp5pb/Cox6a1/Ndufa4/Slc37a4/Ndufs2/Uqcrq/Uqcrc2/Atp5c1/Sdhd/Pink1/Slc4a4/Uqcrfs1/Atp5d/Gys2/Cyc1/Sdhb/Cox6c/Aco2/Bnip3/Atp5j/Idh3b/Cox7c/Adh4/Park7/Cox8a/Mtch2/Cisd1/Stat3/Gpi1/Atp5j2/Ireb2/Ndufa6/Uqcrh/Ndufv2/Pdha1/Cox7a2l/Cox7a2/Uqcr11/Idh2/Nop53/Ndufs3/Ndufa9/Ak4/Prkaa2/Cox5b/Taldo1/Dh…	126	0.263598
MF	GO:0003735	structural constituent of ribosome	68/2692	167/29771	3.83678e-28	6.27851e-25	4.06295e-25	Rpl4/Rpl10/Rplp0/Rpsa/Rpl7/Rps6/Rps3/Rps4x/Rpl5/Rplp1/Rps18/Rpl3/Rpl8/Rpl18a/Rpl13/Rpl6/Rps14/Rps5/Rpl11/Rps7/Rps8/Rpl18/Rpl27a/Rps16/Fau/Rps25/Rpl26/Rps17/Rpl10a/Rpl23/Rpl9/Rps23/Rps24/Rps15/Rpl15/Rpl35a/Rpl32/Rps19/Rpl27/Rps27l/Rpl22/Rpl19/Mrpl12/Rpl37/Rpl34/Rps15a/Rps21/Rpl29/Rpl36/Rpl30/Rpl36a/Ndufa7/Rpl35/Rps27/Rps28/Rps12/Mrpl9/Mrpl15/Rpl23a/Mrpl30/Mrpl14/Mrps10/Mrpl20/Rpl9-ps6/Drosha/Gm200…	68	0.407186
CC	GO:0098800	inner mitochondrial membrane protein complex	63/2692	149/29771	2.82307e-27	3.56491e-24	2.30693e-24	Atp5b/Atp5g3/Cox4i1/Atp5pb/Cox6a1/Ndufa4/Ndufs2/Uqcrq/Uqcrc2/Atp5c1/Sdhd/Uqcrfs1/Atp5d/Cyc1/Sdhb/Cox6c/Atp5j/Cox7c/Cox8a/Atp5j2/Ndufa6/Uqcrh/Cox6b1/Cox7b/Ndufv2/Cox7a2l/Phb/Cox7a2/Uqcr11/Atp5g1/Ndufs3/Ndufa9/Chchd3/Atp5g2/Cox5b/Afg3l1/Ndufa13/Ndufs7/Atp5md/Uqcr10/Uqcrb/Ndufa7/Atp5mpl/Ndufa1/Ndufs6/Ndufs4/Ndufb5/Micos13/Ndufv3/Ndufb9/Atp5l/Cox5a/Ndufb4/Ndufa5/Dnajc19/Micu1/Dmac2/Ndufb6/Timm17a/Tim…	63	0.422819
CC	GO:0098798	mitochondrial protein-containing complex	93/2692	300/29771	3.09937e-27	3.56491e-24	2.30693e-24	Atp5b/Slc25a5/Atp5g3/Cox4i1/Atp5pb/Cox6a1/Ndufa4/Ndufs2/Uqcrq/Uqcrc2/Atp5c1/Sdhd/Uqcrfs1/Atp5d/Vdac1/Cyc1/Sdhb/Cox6c/Atp5j/Idh3b/Cox7c/Cox8a/Atp5j2/Ndufa6/Dbt/Uqcrh/Cox6b1/Cox7b/Mrpl12/Ndufv2/Pdha1/Cox7a2l/Phb/Cox7a2/Uqcr11/Atp5g1/Ndufs3/Ndufa9/Chchd3/Atp5g2/Pdk1/Cox5b/Afg3l1/Pdk2/Samm50/Ndufa13/Ndufs7/Atp5md/Uqcr10/Uqcrb/Ndufa7/Atp5mpl/Ndufa1/Tomm20/Dlat/Ndufs6/Ndufs4/Ndufb5/Aurkaip1/Micos13/Ndu…	93	0.31
CC	GO:0044391	ribosomal subunit	74/2692	201/29771	3.48561e-27	3.56491e-24	2.30693e-24	Rpl4/Rpl10/Rplp0/Rpsa/Rpl7/Rps6/Rps3/Rack1/Rps4x/Rpl5/Rplp1/Rps18/Rpl3/Rpl8/Rpl18a/Rpl13/Rpl6/Rps14/Rps5/Rpl11/Rps7/Rps8/Rpl18/Rpl27a/Rps16/Fau/Rps25/Rpl26/Rps17/Rpl10a/Rpl23/Rpl9/Rps23/Rps24/Rps15/Rpl15/Rpl35a/Rpl32/Rps19/Rpl27/Rps27l/Rpl22/Rpl19/Mrpl12/Rpl37/Rpl34/Rps15a/Rps21/Rpl29/Rpl36/Rpl30/Rpl36a/Rpl35/Rps27/Rps28/Rps12/Aurkaip1/Eif2a/Mrpl9/Mrpl15/Rpl23a/Mrpl30/Mrpl14/Mrps10/Mrpl20/Rpl9-ps…	74	0.368159
BP	GO:0044282	small molecule catabolic process	102/2692	355/29771	8.78889e-27	7.99007e-24	5.17054e-24	Aldob/Tdo2/Acox1/Ahcy/Cdo1/Hpd/Phyh/Arg1/Uox/Sord/Crot/Ldha/Pah/Adh1/Ces1d/Gstz1/Dpyd/Hgd/Hal/Cyp27a1/Adh5/Ahcyl/Aass/Lonp2/Kmo/Upp2/Got1/Gls2/Ftcd/Uroc1/Nudt7/Upb1/Dbi/Pgk1/Acaa1a/Hibadh/Pipox/Esd/Prodh/Ivd/Akr1d1/Cyp4f14/Shmt1/Dhdh/Hoga1/Prodh2/Adh4/Park7/Cyp4f15/Gpi1/Aldh1a7/Dbt/Ddah1/Adtrp/Galm/Glyctk/Acot4/Dcxr/Sds/Mgat1/Pnkd/Aldoa/Nqo2/Galk1/Mtor/Tysnd1/Impa1/Dera/Cyp39a1/Amt/Abcd2/Blmh/Ura…	102	0.287324
BP	GO:0140241	translation at synapse	35/2692	48/29771	1.42754e-26	1.06183e-23	6.8713e-24	Eef2/Rpl4/Rpl10/Rpl7/Rpl5/Rpl8/Rpl13/Rpl6/Rps14/Rps5/Rpl27a/Rps16/Rpl26/Rpl10a/Rpl23/Rpl9/Rps24/Rpl15/Rpl35a/Rpl32/Rpl27/Rpl22/Rpl37/Rpl34/Rps15a/Rpl29/Rpl36/Rpl36a/Rpl35/Rps27/Rps28/Rps12/Rpl23a/Rpl13a/Uba52	35	0.729167
BP	GO:0140242	translation at postsynapse	35/2692	48/29771	1.42754e-26	1.06183e-23	6.8713e-24	Eef2/Rpl4/Rpl10/Rpl7/Rpl5/Rpl8/Rpl13/Rpl6/Rps14/Rps5/Rpl27a/Rps16/Rpl26/Rpl10a/Rpl23/Rpl9/Rps24/Rpl15/Rpl35a/Rpl32/Rpl27/Rpl22/Rpl37/Rpl34/Rps15a/Rpl29/Rpl36/Rpl36a/Rpl35/Rps27/Rps28/Rps12/Rpl23a/Rpl13a/Uba52	35	0.729167
BP	GO:0140236	translation at presynapse	34/2692	47/29771	1.16527e-25	7.94517e-23	5.14148e-23	Rpl4/Rpl10/Rpl7/Rpl5/Rpl8/Rpl13/Rpl6/Rps14/Rps5/Rpl27a/Rps16/Rpl26/Rpl10a/Rpl23/Rpl9/Rps24/Rpl15/Rpl35a/Rpl32/Rpl27/Rpl22/Rpl37/Rpl34/Rps15a/Rpl29/Rpl36/Rpl36a/Rpl35/Rps27/Rps28/Rps12/Rpl23a/Rpl13a/Uba52	34	0.723404
BP	GO:0009060	aerobic respiration	70/2692	193/29771	2.43762e-25	1.5342e-22	9.9281e-23	Atp5b/Apoc3/Mdh1/Cox4i1/Vcp/Atp5pb/Cox6a1/Ndufs2/Uqcrq/Uqcrc2/Atp5c1/Sdhd/Pink1/Uqcrfs1/Atp5d/Cyc1/Sdhb/Cox6c/Aco2/Bnip3/Atp5j/Idh3b/Cox7c/Park7/Cox8a/Mtch2/Atp5j2/Ireb2/Ndufa6/Uqcrh/Ndufv2/Pdha1/Cox7a2l/Cox7a2/Uqcr11/Idh2/Nop53/Ndufs3/Ndufa9/Ak4/Cox5b/Dhtkd1/Ndufa13/Ndufs7/Uqcr10/Uqcrb/Ndufa7/Sirt3/Ndufa1/Dlat/Ndufs6/Ndufs4/Ndufb5/Oxa1l/Ndufv3/Ndufb9/Cox5a/Ndufb4/Ndufa5/Ndufb6/Coa6/Ndufb1/Atp5o/…	70	0.362694
BP	GO:0015980	energy derivation by oxidation of organic compounds	98/2692	347/29771	3.72065e-25	2.17445e-22	1.40713e-22	Gnmt/Atp5b/Apoc3/Ldha/Igf1/Mdh1/Cyp1a2/Ugp2/Cox4i1/Vcp/Atp5pb/Cox6a1/Slc37a4/Ndufs2/Uqcrq/Uqcrc2/Atp5c1/Sdhd/Pink1/Uqcrfs1/Atp5d/Gys2/Cyc1/Sdhb/Cox6c/Aco2/Bnip3/Atp5j/Idh3b/Cox7c/Park7/Cox8a/Mtch2/Cisd1/Atp5j2/Ireb2/Ndufa6/Uqcrh/Ndufv2/Pdha1/Cox7a2l/Cox7a2/Uqcr11/Idh2/Nop53/Ndufs3/Ndufa9/Ak4/Cox5b/Dhtkd1/Ndufa13/Ndufs7/Agl/Uqcr10/Uqcrb/Ndufa7/Sirt3/Adgrf5/Mtor/Ndufa1/Dlat/Ndufs6/Hmgb1/Ndufs4/Nduf…	98	0.282421
BP	GO:0009259	ribonucleotide metabolic process	115/2692	453/29771	6.39216e-25	3.48671e-22	2.25632e-22	Aldob/Tdo2/Uox/Atp5b/Crot/Igf1/Ces1d/Adk/Dpyd/Upp2/Nudt7/Upb1/Atp5g3/Dpys/Pgk1/Vcp/Gpat4/Atp5pb/Pipox/Paics/Ndufs2/Atp5c1/Sdhd/Slc4a4/Atp5d/Acot12/Mpc2/Vdac1/Papss2/Sdhb/Hint1/Atp5j/Mtch2/Stat3/Gpi1/Acsm5/Atp5j2/Ndufa6/Hmgcs1/Ndufv2/Pdha1/Acot4/Atp5g1/Ndufs3/Ndufa9/Ak4/Atp5g2/Prkaa2/Pdk1/Pdk2/Dhtkd1/Ndufa13/Ndufs7/Aldoa/Ndufa7/Galk1/Mtor/Ndufa1/Atp1b1/Dlat/Ndufs6/Hmgcr/Ndufs4/Ndufb5/Ndufv3/Ndufb9…	115	0.253863
BP	GO:0019693	ribose phosphate metabolic process	115/2692	464/29771	5.61683e-24	2.8723e-21	1.85873e-21	Aldob/Tdo2/Uox/Atp5b/Crot/Igf1/Ces1d/Adk/Dpyd/Upp2/Nudt7/Upb1/Atp5g3/Dpys/Pgk1/Vcp/Gpat4/Atp5pb/Pipox/Paics/Ndufs2/Atp5c1/Sdhd/Slc4a4/Atp5d/Acot12/Mpc2/Vdac1/Papss2/Sdhb/Hint1/Atp5j/Mtch2/Stat3/Gpi1/Acsm5/Atp5j2/Ndufa6/Hmgcs1/Ndufv2/Pdha1/Acot4/Atp5g1/Ndufs3/Ndufa9/Ak4/Atp5g2/Prkaa2/Pdk1/Pdk2/Dhtkd1/Ndufa13/Ndufs7/Aldoa/Ndufa7/Galk1/Mtor/Ndufa1/Atp1b1/Dlat/Ndufs6/Hmgcr/Ndufs4/Ndufb5/Ndufv3/Ndufb9…	115	0.247845
BP	GO:0045333	cellular respiration	78/2692	252/29771	5.15569e-23	2.4814e-20	1.60576e-20	Atp5b/Apoc3/Mdh1/Cyp1a2/Cox4i1/Vcp/Atp5pb/Cox6a1/Ndufs2/Uqcrq/Uqcrc2/Atp5c1/Sdhd/Pink1/Uqcrfs1/Atp5d/Cyc1/Sdhb/Cox6c/Aco2/Bnip3/Atp5j/Idh3b/Cox7c/Park7/Cox8a/Mtch2/Cisd1/Atp5j2/Ireb2/Ndufa6/Uqcrh/Ndufv2/Pdha1/Cox7a2l/Cox7a2/Uqcr11/Idh2/Nop53/Ndufs3/Ndufa9/Ak4/Cox5b/Dhtkd1/Ndufa13/Ndufs7/Uqcr10/Uqcrb/Ndufa7/Sirt3/Ndufa1/Dlat/Ndufs6/Ndufs4/Ndufb5/Oxa1l/Ndufv3/Ndufb9/Cox5a/Ndufb4/Ndufa5/Ndufb6/Coq10…	78	0.309524
CC	GO:0022625	cytosolic large ribosomal subunit	37/2692	65/29771	2.96606e-22	1.34824e-19	8.72472e-20	Rpl4/Rpl10/Rplp0/Rpl7/Rpl5/Rplp1/Rpl3/Rpl8/Rpl18a/Rpl13/Rpl6/Rpl11/Rpl18/Rpl27a/Rpl26/Rpl10a/Rpl23/Rpl9/Rpl15/Rpl35a/Rpl32/Rpl27/Rpl22/Rpl19/Rpl37/Rpl34/Rpl29/Rpl36/Rpl30/Rpl36a/Rpl35/Rps12/Rpl23a/Rpl9-ps6/Gm2000/Rpl13a/Uba52	37	0.569231
BP	GO:0009150	purine ribonucleotide metabolic process	107/2692	434/29771	3.31529e-22	1.42767e-19	9.23873e-20	Aldob/Tdo2/Uox/Atp5b/Crot/Igf1/Ces1d/Adk/Nudt7/Atp5g3/Pgk1/Vcp/Gpat4/Atp5pb/Pipox/Paics/Ndufs2/Atp5c1/Sdhd/Slc4a4/Atp5d/Acot12/Mpc2/Vdac1/Papss2/Sdhb/Hint1/Atp5j/Mtch2/Stat3/Gpi1/Acsm5/Atp5j2/Ndufa6/Hmgcs1/Ndufv2/Pdha1/Acot4/Atp5g1/Ndufs3/Ndufa9/Ak4/Atp5g2/Prkaa2/Pdk1/Pdk2/Dhtkd1/Ndufa13/Ndufs7/Aldoa/Ndufa7/Galk1/Mtor/Ndufa1/Atp1b1/Dlat/Ndufs6/Hmgcr/Ndufs4/Ndufb5/Ndufv3/Ndufb9/Map2k1/Atp5l/Ndufb4…	107	0.246544
BP	GO:0008202	steroid metabolic process	93/2692	351/29771	8.61454e-22	3.52421e-19	2.28059e-19	Apoa2/Ces1c/Cyp3a11/Apoc1/Rdh7/Lrp1/Apoc3/Ugt2b5/Cyp3a25/Igf1/Ces1d/Ugt2b36/Sod1/Ugt2b34/Por/Hsd11b1/Ugt2b1/Angptl3/Hdlbp/H6pd/Cyp27a1/Comt/Akr1c14/Apon/Cyp1a2/Aplp2/Sult1a1/Acaa1a/Ugt2b35/Sc5d/Cyp2d22/Slc37a4/Akr1d1/Fech/Ces1g/Nr1h4/Amacr/Lipc/Nfe2l1/Insig1/Rdh16f2/Hsd17b12/Hmgcs1/Nr3c1/Ldlr/Stard4/Hsd17b7/Akr1c12/Akr1c13/Prkaa2/Sgpl1/Cyp51/Ces1b/Msmo1/Fdx1/Hint2/Ugt1a1/Akr1c19/Cbr1/Srebf2/Fdps/…	93	0.264957
BP	GO:0009165	nucleotide biosynthetic process	78/2692	266/29771	2.14974e-21	8.3758e-19	5.42015e-19	Atp5b/Adk/Kmo/Atp5g3/Vcp/Atp5pb/Paics/Ndufs2/Atp5c1/Sdhd/Atp5d/Nadk/Mpc2/Vdac1/Papss2/Shmt1/Sdhb/Atp5j/Stat3/Atp5j2/Ndufa6/Ndufv2/Pdha1/Atp5g1/Idh2/Ndufs3/Ndufa9/Ak4/Atp5g2/Nampt/Pdk1/Pdk2/Ndufa13/Ndufs7/Aldoa/Ndufa7/Aspdh/Ndufa1/Dlat/Ndufs6/Ndufs4/Ndufb5/Ndufv3/Ndufb9/Map2k1/Atp5l/Gars/Ndufb4/Ndufa5/Bcl2l1/Ppat/Ndufb6/Tk1/Uck1/Gart/Pnp/Ndufb1/Ppargc1a/Adssl1/Atp5o/Ampd2/Nmrk1/Adsl/Antkmt/Papss1/…	78	0.293233
BP	GO:0006119	oxidative phosphorylation	55/2692	145/29771	2.76617e-21	1.02876e-18	6.65733e-19	Atp5b/Apoc3/Cox4i1/Vcp/Atp5pb/Cox6a1/Ndufs2/Uqcrq/Uqcrc2/Atp5c1/Sdhd/Pink1/Uqcrfs1/Atp5d/Cyc1/Sdhb/Cox6c/Atp5j/Cox7c/Park7/Cox8a/Mtch2/Atp5j2/Ndufa6/Uqcrh/Ndufv2/Cox7a2l/Cox7a2/Uqcr11/Ndufs3/Ndufa9/Ak4/Cox5b/Ndufa13/Ndufs7/Uqcr10/Uqcrb/Ndufa7/Ndufa1/Ndufs6/Ndufs4/Ndufb5/Ndufv3/Ndufb9/Cox5a/Ndufb4/Ndufa5/Ndufb6/Coa6/Ndufb1/Atp5o/Antkmt/Dnajc30/Msh2/Snca	55	0.37931
BP	GO:1901293	nucleoside phosphate biosynthetic process	78/2692	271/29771	7.55134e-21	2.68631e-18	1.73836e-18	Atp5b/Adk/Kmo/Atp5g3/Vcp/Atp5pb/Paics/Ndufs2/Atp5c1/Sdhd/Atp5d/Nadk/Mpc2/Vdac1/Papss2/Shmt1/Sdhb/Atp5j/Stat3/Atp5j2/Ndufa6/Ndufv2/Pdha1/Atp5g1/Idh2/Ndufs3/Ndufa9/Ak4/Atp5g2/Nampt/Pdk1/Pdk2/Ndufa13/Ndufs7/Aldoa/Ndufa7/Aspdh/Ndufa1/Dlat/Ndufs6/Ndufs4/Ndufb5/Ndufv3/Ndufb9/Map2k1/Atp5l/Gars/Ndufb4/Ndufa5/Bcl2l1/Ppat/Ndufb6/Tk1/Uck1/Gart/Pnp/Ndufb1/Ppargc1a/Adssl1/Atp5o/Ampd2/Nmrk1/Adsl/Antkmt/Papss1/…	78	0.287823
BP	GO:0006631	fatty acid metabolic process	108/2692	458/29771	8.3848e-21	2.85852e-18	1.8498e-18	Acox1/Ces1c/Phyh/Apoc1/Crot/Apoc3/Cyp2c50/Gstp1/Cyp2c29/Cyb5a/Apoa5/Ces1d/Gstm1/Por/Angptl3/Agt/Cyp2a5/Fads2/Adipor2/Adh5/Cyp2c54/Cyp2f2/Akr1c14/Lonp2/Cyp1a2/Ephx1/Elovl5/Cyp2c67/Nudt7/Dbi/Cyp2c23/Acaa1a/Gpat4/Ces2a/Cyp2d22/Gpx4/Ivd/Acsf2/Acot12/Cyp4f14/Cyp2c68/Ces1g/Fmo1/Lipc/Nfe2l1/Insig1/Adh4/Cyp4f15/Acsm5/Lypla1/Adtrp/Adipor1/Acot4/Mif/Prkaa2/Pdk1/Sgpl1/Pdk2/Ces1b/Degs1/Mtor/Tysnd1/Ndufs6/Elo…	108	0.235808
CC	GO:0098803	respiratory chain complex	42/2692	91/29771	1.98886e-20	6.50913e-18	4.21219e-18	Cox4i1/Cox6a1/Ndufa4/Ndufs2/Uqcrq/Uqcrc2/Sdhd/Uqcrfs1/Cyc1/Sdhb/Cox6c/Cox7c/Cox8a/Ndufa6/Uqcrh/Cox6b1/Cox7b/Ndufv2/Cox7a2l/Cox7a2/Uqcr11/Ndufs3/Ndufa9/Cox5b/Ndufa13/Ndufs7/Uqcr10/Uqcrb/Ndufa7/Ndufa1/Ndufs6/Ndufs4/Ndufb5/Ndufv3/Ndufb9/Cox5a/Ndufb4/Ndufa5/Dmac2/Ndufb6/Coa6/Ndufb1	42	0.461538
BP	GO:0072522	purine-containing compound biosynthetic process	72/2692	241/29771	2.28656e-20	7.19563e-18	4.65644e-18	Atp5b/Adk/Atp5g3/Vcp/Atp5pb/Paics/Ndufs2/Atp5c1/Sdhd/Atp5d/Nadk/Mpc2/Vdac1/Papss2/Shmt1/Sdhb/Atp5j/Stat3/Atp5j2/Ndufa6/Ndufv2/Pdha1/Atp5g1/Idh2/Ndufs3/Ndufa9/Ak4/Atp5g2/Nampt/Pdk1/Pdk2/Ndufa13/Ndufs7/Aldoa/Ndufa7/Aspdh/Ndufa1/Dlat/Ndufs6/Ndufs4/Ndufb5/Ndufv3/Ndufb9/Map2k1/Spp1/Atp5l/Ndufb4/Ndufa5/Bcl2l1/Ppat/Ndufb6/Gart/Pnp/Ndufb1/Ppargc1a/Adssl1/Atp5o/Ampd2/Adsl/Antkmt/Papss1/Dnajc30/Nme6/Pgm2/D…	72	0.298755
CC	GO:0005746	mitochondrial respirasome	41/2692	90/29771	1.03082e-19	3.12378e-17	2.02146e-17	Cox4i1/Cox6a1/Ndufa4/Ndufs2/Uqcrq/Uqcrc2/Sdhd/Uqcrfs1/Cyc1/Sdhb/Cox6c/Cox7c/Cox8a/Ndufa6/Uqcrh/Cox6b1/Cox7b/Ndufv2/Cox7a2l/Cox7a2/Uqcr11/Ndufs3/Ndufa9/Cox5b/Ndufa13/Ndufs7/Uqcr10/Uqcrb/Ndufa7/Ndufa1/Ndufs6/Ndufs4/Ndufb5/Ndufv3/Ndufb9/Cox5a/Ndufb4/Ndufa5/Dmac2/Ndufb6/Ndufb1	41	0.455556
BP	GO:0006066	alcohol metabolic process	88/2692	346/29771	1.95907e-19	5.72468e-17	3.70456e-17	Apoa2/Rbp4/Ttr/Ces1c/Sord/Apoc1/Rdh7/Lrp1/Apoc3/Adh1/Ces1d/Sod1/Por/Angptl3/Hdlbp/H6pd/Cyp27a1/Adh5/Akr1c14/Apon/Cyp1a2/Ephx1/Aplp2/Got1/Sc5d/Akr1d1/Fech/Ces1g/Gch1/Lipc/Aco2/Nfe2l1/Myh9/Insig1/Idh3b/Adh4/Park7/Rdh16f2/Hmgcs1/Ldlr/Idh2/Stard4/Hsd17b7/Prkaa2/Cyp51/Ces1b/Msmo1/Fdx1/Srebf2/Galk1/Impa1/Sptssa/Fdps/Sdr9c7/Hmgcr/Shpk/Cyp39a1/Dhfr/Enpp1/Fgfr4/Dhcr7/Lmf1/Rdh11/Dpagt1/Sqle/Pgp/Lss/Dhdds/N…	88	0.254335
BP	GO:0006164	purine nucleotide biosynthetic process	69/2692	233/29771	2.39745e-19	6.76411e-17	4.37719e-17	Atp5b/Adk/Atp5g3/Vcp/Atp5pb/Paics/Ndufs2/Atp5c1/Sdhd/Atp5d/Nadk/Mpc2/Vdac1/Papss2/Sdhb/Atp5j/Stat3/Atp5j2/Ndufa6/Ndufv2/Pdha1/Atp5g1/Idh2/Ndufs3/Ndufa9/Ak4/Atp5g2/Nampt/Pdk1/Pdk2/Ndufa13/Ndufs7/Aldoa/Ndufa7/Aspdh/Ndufa1/Dlat/Ndufs6/Ndufs4/Ndufb5/Ndufv3/Ndufb9/Map2k1/Atp5l/Ndufb4/Ndufa5/Bcl2l1/Ppat/Ndufb6/Gart/Pnp/Ndufb1/Ppargc1a/Adssl1/Atp5o/Ampd2/Adsl/Antkmt/Papss1/Dnajc30/Nme6/Dck/Oasl2/Snca/Oa…	69	0.296137
CC	GO:0070469	respirasome	42/2692	97/29771	3.92781e-19	1.07125e-16	6.93224e-17	Cox4i1/Cox6a1/Ndufa4/Ndufs2/Uqcrq/Uqcrc2/Sdhd/Uqcrfs1/Cyc1/Sdhb/Cox6c/Cox7c/Cox8a/Ndufa6/Uqcrh/Cox6b1/Cox7b/Ndufv2/Cox7a2l/Cox7a2/Uqcr11/Ndufs3/Ndufa9/Cox5b/Ndufa13/Ndufs7/Uqcr10/Uqcrb/Ndufa7/Ndufa1/Ndufs6/Ndufs4/Ndufb5/Ndufv3/Ndufb9/Cox5a/Ndufb4/Ndufa5/Dmac2/Ndufb6/Coa6/Ndufb1	42	0.43299
BP	GO:0009615	response to virus	90/2692	366/29771	8.23383e-19	2.1732e-16	1.40632e-16	Ilrun/Lgals9/Serinc3/Mbl2/Ifitm3/Bnip3/Pcbp2/Vamp8/Phb/Bnip3l/Rps15a/Aup1/Irgm2/Dtx3l/Selenok/Parp9/Gbf1/Zmynd11/Znfx1/Irgm1/Uri1/Ddx21/Zc3hav1/Mul1/C1qbp/Stat2/Bcl2l1/Ifih1/Irf7/Igtp/Crcp/Vwce/Rigi/Nt5c3/Eif2ak2/Mov10/Irf1/Elmod2/Adar/Smad3/Stat1/Apobec1/Myd88/Rtp4/Ifit1/Trim12c/Polr3k/Bcl3/Ifit3/Traf3/Spon2/Ifi207/Gbp3/Ddx60/Oasl1/Dhx58/Trim30a/Zbp1/Mndal/Trim21/Ptprs/Polr3d/Isg15/Tnfaip3/Mx2/M…	90	0.245902
BP	GO:0009152	purine ribonucleotide biosynthetic process	61/2692	199/29771	4.44378e-18	1.13622e-15	7.35271e-16	Atp5b/Adk/Atp5g3/Vcp/Atp5pb/Paics/Ndufs2/Atp5c1/Sdhd/Atp5d/Mpc2/Vdac1/Papss2/Sdhb/Atp5j/Stat3/Atp5j2/Ndufa6/Ndufv2/Pdha1/Atp5g1/Ndufs3/Ndufa9/Ak4/Atp5g2/Pdk1/Pdk2/Ndufa13/Ndufs7/Aldoa/Ndufa7/Ndufa1/Dlat/Ndufs6/Ndufs4/Ndufb5/Ndufv3/Ndufb9/Map2k1/Atp5l/Ndufb4/Ndufa5/Bcl2l1/Ppat/Ndufb6/Gart/Pnp/Ndufb1/Ppargc1a/Adssl1/Atp5o/Ampd2/Adsl/Antkmt/Papss1/Dnajc30/Nme6/Snca/Ada/Adcy3/Gucy2c	61	0.306533
BP	GO:0009260	ribonucleotide biosynthetic process	63/2692	211/29771	5.49413e-18	1.36221e-15	8.81514e-16	Atp5b/Adk/Atp5g3/Vcp/Atp5pb/Paics/Ndufs2/Atp5c1/Sdhd/Atp5d/Mpc2/Vdac1/Papss2/Sdhb/Atp5j/Stat3/Atp5j2/Ndufa6/Ndufv2/Pdha1/Atp5g1/Ndufs3/Ndufa9/Ak4/Atp5g2/Pdk1/Pdk2/Ndufa13/Ndufs7/Aldoa/Ndufa7/Ndufa1/Dlat/Ndufs6/Ndufs4/Ndufb5/Ndufv3/Ndufb9/Map2k1/Atp5l/Ndufb4/Ndufa5/Bcl2l1/Ppat/Ndufb6/Uck1/Gart/Pnp/Ndufb1/Ppargc1a/Adssl1/Atp5o/Ampd2/Adsl/Antkmt/Papss1/Dnajc30/Cad/Nme6/Snca/Ada/Adcy3/Gucy2c	63	0.298578
BP	GO:0016054	organic acid catabolic process	68/2692	242/29771	9.41274e-18	2.20043e-15	1.42394e-15	Tdo2/Acox1/Ahcy/Cdo1/Hpd/Phyh/Arg1/Sord/Crot/Ldha/Pah/Ces1d/Gstz1/Hgd/Hal/Ahcyl/Aass/Lonp2/Kmo/Got1/Gls2/Ftcd/Uroc1/Nudt7/Dbi/Acaa1a/Hibadh/Pipox/Prodh/Ivd/Akr1d1/Cyp4f14/Shmt1/Hoga1/Prodh2/Cyp4f15/Dbt/Ddah1/Adtrp/Acot4/Dcxr/Sds/Mtor/Tysnd1/Cyp39a1/Amt/Abcd2/Blmh/Thnsl2/Afmid/Slc27a4/Nudt19/Acat2/Ppat/Acsf3/Acox3/Hdc/Pgd/Acot8/Acmsd/Aig1/Sdsl/Bckdk/Cryl1/Echdc1/Bdh2/Pck2/Aldh1l2	68	0.280992
BP	GO:0046395	carboxylic acid catabolic process	68/2692	242/29771	9.41274e-18	2.20043e-15	1.42394e-15	Tdo2/Acox1/Ahcy/Cdo1/Hpd/Phyh/Arg1/Sord/Crot/Ldha/Pah/Ces1d/Gstz1/Hgd/Hal/Ahcyl/Aass/Lonp2/Kmo/Got1/Gls2/Ftcd/Uroc1/Nudt7/Dbi/Acaa1a/Hibadh/Pipox/Prodh/Ivd/Akr1d1/Cyp4f14/Shmt1/Hoga1/Prodh2/Cyp4f15/Dbt/Ddah1/Adtrp/Acot4/Dcxr/Sds/Mtor/Tysnd1/Cyp39a1/Amt/Abcd2/Blmh/Thnsl2/Afmid/Slc27a4/Nudt19/Acat2/Ppat/Acsf3/Acox3/Hdc/Pgd/Acot8/Acmsd/Aig1/Sdsl/Bckdk/Cryl1/Echdc1/Bdh2/Pck2/Aldh1l2	68	0.280992
BP	GO:0046390	ribose phosphate biosynthetic process	63/2692	220/29771	5.39033e-17	1.2251e-14	7.92788e-15	Atp5b/Adk/Atp5g3/Vcp/Atp5pb/Paics/Ndufs2/Atp5c1/Sdhd/Atp5d/Mpc2/Vdac1/Papss2/Sdhb/Atp5j/Stat3/Atp5j2/Ndufa6/Ndufv2/Pdha1/Atp5g1/Ndufs3/Ndufa9/Ak4/Atp5g2/Pdk1/Pdk2/Ndufa13/Ndufs7/Aldoa/Ndufa7/Ndufa1/Dlat/Ndufs6/Ndufs4/Ndufb5/Ndufv3/Ndufb9/Map2k1/Atp5l/Ndufb4/Ndufa5/Bcl2l1/Ppat/Ndufb6/Uck1/Gart/Pnp/Ndufb1/Ppargc1a/Adssl1/Atp5o/Ampd2/Adsl/Antkmt/Papss1/Dnajc30/Cad/Nme6/Snca/Ada/Adcy3/Gucy2c	63	0.286364
BP	GO:0015986	proton motive force-driven ATP synthesis	33/2692	70/29771	1.05483e-16	2.3326e-14	1.50948e-14	Atp5b/Atp5g3/Atp5pb/Ndufs2/Atp5c1/Sdhd/Atp5d/Sdhb/Atp5j/Atp5j2/Ndufa6/Ndufv2/Atp5g1/Ndufs3/Ndufa9/Atp5g2/Ndufa13/Ndufs7/Ndufa7/Ndufa1/Ndufs6/Ndufs4/Ndufb5/Ndufv3/Ndufb9/Atp5l/Ndufb4/Ndufa5/Ndufb6/Ndufb1/Atp5o/Antkmt/Dnajc30	33	0.471429
BP	GO:0009201	ribonucleoside triphosphate biosynthetic process	44/2692	120/29771	1.13943e-16	2.42437e-14	1.56886e-14	Atp5b/Atp5g3/Vcp/Atp5pb/Ndufs2/Atp5c1/Sdhd/Atp5d/Sdhb/Atp5j/Stat3/Atp5j2/Ndufa6/Ndufv2/Atp5g1/Ndufs3/Ndufa9/Ak4/Atp5g2/Ndufa13/Ndufs7/Aldoa/Ndufa7/Ndufa1/Ndufs6/Ndufs4/Ndufb5/Ndufv3/Ndufb9/Map2k1/Atp5l/Ndufb4/Ndufa5/Bcl2l1/Ndufb6/Uck1/Pnp/Ndufb1/Ppargc1a/Atp5o/Antkmt/Dnajc30/Cad/Nme6	44	0.366667
BP	GO:0009142	nucleoside triphosphate biosynthetic process	46/2692	130/29771	1.15559e-16	2.42437e-14	1.56886e-14	Atp5b/Adk/Atp5g3/Vcp/Atp5pb/Ndufs2/Atp5c1/Sdhd/Atp5d/Sdhb/Atp5j/Stat3/Atp5j2/Ndufa6/Ndufv2/Atp5g1/Ndufs3/Ndufa9/Ak4/Atp5g2/Ndufa13/Ndufs7/Aldoa/Ndufa7/Ndufa1/Ndufs6/Ndufs4/Ndufb5/Ndufv3/Ndufb9/Map2k1/Atp5l/Ndufb4/Ndufa5/Bcl2l1/Ndufb6/Uck1/Pnp/Ndufb1/Ppargc1a/Atp5o/Antkmt/Dnajc30/Cad/Cmpk2/Nme6	46	0.353846
CC	GO:0022627	cytosolic small ribosomal subunit	26/2692	44/29771	1.32781e-16	2.71603e-14	1.7576e-14	Rpsa/Rps6/Rps3/Rps4x/Rps18/Rps14/Rps5/Rps7/Rps8/Rps16/Fau/Rps25/Rps17/Rps23/Rps24/Rps15/Rps19/Rps27l/Rps15a/Rps21/Rps27/Rps28/Rps12/Eif2a/Dhx29/Uba52	26	0.590909
BP	GO:0009145	purine nucleoside triphosphate biosynthetic process	43/2692	116/29771	1.58436e-16	3.16176e-14	2.04604e-14	Atp5b/Adk/Atp5g3/Vcp/Atp5pb/Ndufs2/Atp5c1/Sdhd/Atp5d/Sdhb/Atp5j/Stat3/Atp5j2/Ndufa6/Ndufv2/Atp5g1/Ndufs3/Ndufa9/Ak4/Atp5g2/Ndufa13/Ndufs7/Aldoa/Ndufa7/Ndufa1/Ndufs6/Ndufs4/Ndufb5/Ndufv3/Ndufb9/Map2k1/Atp5l/Ndufb4/Ndufa5/Bcl2l1/Ndufb6/Pnp/Ndufb1/Ppargc1a/Atp5o/Antkmt/Dnajc30/Nme6	43	0.37069
BP	GO:0006520	amino acid metabolic process	71/2692	273/29771	1.67432e-16	3.26173e-14	2.11073e-14	Cps1/Tdo2/Ahcy/Cdo1/Ass1/Hpd/Arg1/Gnmt/Glul/Pah/Gstz1/Asl/Cth/Hgd/Hal/Comt/Ahcyl/Aass/Kmo/Got1/Gls2/Ftcd/Uroc1/Upb1/Dpys/Gclm/Hibadh/Pipox/Cyp2d22/Prodh/Ivd/Aars/Dio1/Shmt1/Nr1h4/Slc16a2/Hoga1/Prodh2/Txnrd1/Park7/Dbt/Ddah1/Nars/Sds/Sephs1/Amt/Dhfr/Blmh/Gars/Ttc36/Thnsl2/Afmid/Ppat/Gatb/Htt/Gfpt1/Gart/Hdc/Cars/Adssl1/Tars2/Wars1/Acmsd/Sdsl/Bckdk/Mthfr/Ears2/Cad/Cars2/Gfpt2/Hpdl	71	0.260073
BP	GO:0009141	nucleoside triphosphate metabolic process	72/2692	281/29771	2.4251e-16	4.61445e-14	2.9861e-14	Aldob/Atp5b/Igf1/Adk/Atp5g3/Pgk1/Vcp/Atp5pb/Ndufs2/Atp5c1/Sdhd/Slc4a4/Atp5d/Sdhb/Atp5j/Mtch2/Stat3/Gpi1/Atp5j2/Ndufa6/Ndufv2/Atp5g1/Ndufs3/Ndufa9/Ak4/Atp5g2/Prkaa2/Dhtkd1/Ndufa13/Ndufs7/Aldoa/Ndufa7/Galk1/Mtor/Ndufa1/Atp1b1/Ndufs6/Ndufs4/Ndufb5/Ndufv3/Ndufb9/Map2k1/Atp5l/Smpdl3a/Ndufb4/Enpp1/Ndufa5/Bcl2l1/Ndufb6/Prkag2/Uck1/Gm3839/Dctpp1/Pnp/Ndufb1/Ppargc1a/Atp5o/Ampd2/Pfkm/Rhoq/Antkmt/Dnajc30/Ca…	72	0.256228
CC	GO:1990204	oxidoreductase complex	44/2692	123/29771	3.31909e-16	6.17199e-14	3.99402e-14	P4hb/Ldha/Mtarc1/Ndufa4/Ndufs2/Uqcrq/Uqcrc2/Sdhd/Uqcrfs1/Cyc1/Sdhb/Idh3b/Ndufa6/Dbt/Uqcrh/Ndufv2/Pdha1/Uqcr11/Ndufs3/Ndufa9/Pdk1/Pdk2/Ndufa13/Ndufs7/Uqcr10/Uqcrb/Ndufa7/Ndufa1/Dlat/Ndufs6/Ndufs4/Ndufb5/Ndufv3/Ndufb9/Gpd1l/Ndufb4/Ndufa5/Dmac2/Ndufb6/Ndufb1/Bckdk/P4ha1/Mrps36/Rrm2	44	0.357724
BP	GO:0006754	ATP biosynthetic process	40/2692	104/29771	4.03464e-16	7.33588e-14	4.7472e-14	Atp5b/Atp5g3/Vcp/Atp5pb/Ndufs2/Atp5c1/Sdhd/Atp5d/Sdhb/Atp5j/Stat3/Atp5j2/Ndufa6/Ndufv2/Atp5g1/Ndufs3/Ndufa9/Ak4/Atp5g2/Ndufa13/Ndufs7/Aldoa/Ndufa7/Ndufa1/Ndufs6/Ndufs4/Ndufb5/Ndufv3/Ndufb9/Map2k1/Atp5l/Ndufb4/Ndufa5/Bcl2l1/Ndufb6/Ndufb1/Ppargc1a/Atp5o/Antkmt/Dnajc30	40	0.384615
CC	GO:0070069	cytochrome complex	24/2692	39/29771	5.30279e-16	9.43206e-14	6.10367e-14	Cox4i1/Cox6a1/Ndufa4/Uqcrq/Uqcrc2/Uqcrfs1/Cyc1/Cox6c/Cox7c/Cox8a/Uqcrh/Cox6b1/Cox7b/Cox7a2l/Cox7a2/Uqcr11/Cox5b/Uqcr10/Ugt1a1/Uqcrb/Cox5a/Cox15/Coa6/Cox10	24	0.615385
BP	GO:0009206	purine ribonucleoside triphosphate biosynthetic process	42/2692	115/29771	6.60222e-16	1.12822e-13	7.30096e-14	Atp5b/Atp5g3/Vcp/Atp5pb/Ndufs2/Atp5c1/Sdhd/Atp5d/Sdhb/Atp5j/Stat3/Atp5j2/Ndufa6/Ndufv2/Atp5g1/Ndufs3/Ndufa9/Ak4/Atp5g2/Ndufa13/Ndufs7/Aldoa/Ndufa7/Ndufa1/Ndufs6/Ndufs4/Ndufb5/Ndufv3/Ndufb9/Map2k1/Atp5l/Ndufb4/Ndufa5/Bcl2l1/Ndufb6/Pnp/Ndufb1/Ppargc1a/Atp5o/Antkmt/Dnajc30/Nme6	42	0.365217
CC	GO:0015934	large ribosomal subunit	44/2692	125/29771	6.61877e-16	1.12822e-13	7.30096e-14	Rpl4/Rpl10/Rplp0/Rpl7/Rpl5/Rplp1/Rpl3/Rpl8/Rpl18a/Rpl13/Rpl6/Rpl11/Rpl18/Rpl27a/Rpl26/Rpl10a/Rpl23/Rpl9/Rpl15/Rpl35a/Rpl32/Rpl27/Rpl22/Rpl19/Mrpl12/Rpl37/Rpl34/Rpl29/Rpl36/Rpl30/Rpl36a/Rpl35/Rps12/Mrpl9/Mrpl15/Rpl23a/Mrpl30/Mrpl14/Mrpl20/Rpl9-ps6/Mrpl48/Gm2000/Rpl13a/Uba52	44	0.352
BP	GO:0048193	Golgi vesicle transport	70/2692	279/29771	2.01617e-15	3.36658e-13	2.17858e-13	P4hb/Lamp1/Mia2/Rack1/Vcp/Lman2/Copa/Insig1/Copb2/Lypla1/Hyou1/Arl1/Arfgef2/Uso1/Copz1/Golga4/Arf4/Preb/Sec24d/Tex261/Cul3/Atp9a/Arf3/Ap3d1/Ero1b/Pdcd6/Tmed9/Rab6a/Copg1/Gbf1/Snx2/Sec22b/Ankfy1/Trip11/Yipf6/Yipf5/Scyl1/Sec23b/Atp9b/Ergic2/Prepl/Rnf139/Lmf1/Use1/Ank3/Htt/Cux1/Dop1b/Creb3l2/Nbas/Ap3s2/Chic2/Ccdc91/Cog6/Exoc4/Snx1/Vps52/Rabif/Rint1/Zw10/Tmed3/Gga2/Exoc1/Commd1/Rab33b/Slc10a7/Rab8b/R…	70	0.250896
BP	GO:0009144	purine nucleoside triphosphate metabolic process	67/2692	262/29771	2.91732e-15	4.7739e-13	3.08929e-13	Aldob/Atp5b/Igf1/Adk/Atp5g3/Pgk1/Vcp/Atp5pb/Ndufs2/Atp5c1/Sdhd/Slc4a4/Atp5d/Sdhb/Atp5j/Mtch2/Stat3/Gpi1/Atp5j2/Ndufa6/Ndufv2/Atp5g1/Ndufs3/Ndufa9/Ak4/Atp5g2/Prkaa2/Dhtkd1/Ndufa13/Ndufs7/Aldoa/Ndufa7/Galk1/Mtor/Ndufa1/Atp1b1/Ndufs6/Ndufs4/Ndufb5/Ndufv3/Ndufb9/Map2k1/Atp5l/Ndufb4/Enpp1/Ndufa5/Bcl2l1/Ndufb6/Prkag2/Gm3839/Pnp/Ndufb1/Ppargc1a/Atp5o/Ampd2/Pfkm/Rhoq/Antkmt/Dnajc30/Nme6/Hspa1b/Rab23/Gapd…	67	0.255725
BP	GO:0042775	mitochondrial ATP synthesis coupled electron transport	33/2692	77/29771	3.51178e-15	5.62258e-13	3.63849e-13	Cox4i1/Cox6a1/Ndufs2/Uqcrq/Uqcrc2/Sdhd/Pink1/Uqcrfs1/Cyc1/Sdhb/Cox6c/Cox7c/Park7/Cox8a/Mtch2/Uqcrh/Ndufv2/Cox7a2l/Cox7a2/Uqcr11/Ndufs3/Cox5b/Ndufs7/Uqcr10/Uqcrb/Ndufa7/Ndufs6/Ndufv3/Ndufb9/Cox5a/Ndufb6/Coa6/Snca	33	0.428571
BP	GO:0009199	ribonucleoside triphosphate metabolic process	67/2692	263/29771	3.57339e-15	5.62258e-13	3.63849e-13	Aldob/Atp5b/Igf1/Atp5g3/Pgk1/Vcp/Atp5pb/Ndufs2/Atp5c1/Sdhd/Slc4a4/Atp5d/Sdhb/Atp5j/Mtch2/Stat3/Gpi1/Atp5j2/Ndufa6/Ndufv2/Atp5g1/Ndufs3/Ndufa9/Ak4/Atp5g2/Prkaa2/Dhtkd1/Ndufa13/Ndufs7/Aldoa/Ndufa7/Galk1/Mtor/Ndufa1/Atp1b1/Ndufs6/Ndufs4/Ndufb5/Ndufv3/Ndufb9/Map2k1/Atp5l/Ndufb4/Enpp1/Ndufa5/Bcl2l1/Ndufb6/Prkag2/Uck1/Gm3839/Pnp/Ndufb1/Ppargc1a/Atp5o/Ampd2/Pfkm/Rhoq/Antkmt/Dnajc30/Cad/Nme6/Hspa1b/Rab23…	67	0.254753
BP	GO:0006805	xenobiotic metabolic process	43/2692	126/29771	5.05543e-15	7.80444e-13	5.05041e-13	Cyp3a11/Gsta3/Cyp2c50/Gstp1/Cyp2c29/Abcc2/Gstm1/Ugt2b1/Cyp2a5/Cyp2c54/Cyp2f2/Cyp1a2/Cyp2c67/Cyp2c23/Sult1a1/Acaa1a/Cyp2d22/Cyp2c68/Fmo1/Akr1c12/Aox1/Akr1c13/Ahr/Gsto1/Ugt1a1/Cbr1/Gstm6/Ugt1a6b/Rorc/Gsta4/Fmo2/Gstm2/Cyp2u1/Gsta2/Cyp2j9/Gstm3/Cad/Cyp2g1/Cyp2c55/Cyp1a1/Cyp3a44/Cyp2a4/Cyp2j8	43	0.34127
BP	GO:0051607	defense response to virus	73/2692	305/29771	7.24285e-15	1.09743e-12	7.10166e-13	Ilrun/Serinc3/Mbl2/Ifitm3/Bnip3/Pcbp2/Vamp8/Phb/Bnip3l/Dtx3l/Selenok/Parp9/Zmynd11/Znfx1/Ddx21/Zc3hav1/Mul1/C1qbp/Stat2/Bcl2l1/Ifih1/Irf7/Crcp/Rigi/Nt5c3/Eif2ak2/Mov10/Irf1/Elmod2/Stat1/Apobec1/Myd88/Rtp4/Ifit1/Trim12c/Polr3k/Ifit3/Traf3/Spon2/Ifi207/Gbp3/Ddx60/Oasl1/Dhx58/Trim30a/Zbp1/Mndal/Trim21/Ptprs/Polr3d/Isg15/Tnfaip3/Mx2/Mlkl/Ifi27l2b/Rnasel/Oasl2/Oas1a/Zc3h12a/Ifit3b/Ifi209/Slfn8/Cd207/T…	73	0.239344
BP	GO:0140546	defense response to symbiont	73/2692	306/29771	8.68291e-15	1.27444e-12	8.24714e-13	Ilrun/Serinc3/Mbl2/Ifitm3/Bnip3/Pcbp2/Vamp8/Phb/Bnip3l/Dtx3l/Selenok/Parp9/Zmynd11/Znfx1/Ddx21/Zc3hav1/Mul1/C1qbp/Stat2/Bcl2l1/Ifih1/Irf7/Crcp/Rigi/Nt5c3/Eif2ak2/Mov10/Irf1/Elmod2/Stat1/Apobec1/Myd88/Rtp4/Ifit1/Trim12c/Polr3k/Ifit3/Traf3/Spon2/Ifi207/Gbp3/Ddx60/Oasl1/Dhx58/Trim30a/Zbp1/Mndal/Trim21/Ptprs/Polr3d/Isg15/Tnfaip3/Mx2/Mlkl/Ifi27l2b/Rnasel/Oasl2/Oas1a/Zc3h12a/Ifit3b/Ifi209/Slfn8/Cd207/T…	73	0.238562
BP	GO:0042773	ATP synthesis coupled electron transport	33/2692	79/29771	8.72262e-15	1.27444e-12	8.24714e-13	Cox4i1/Cox6a1/Ndufs2/Uqcrq/Uqcrc2/Sdhd/Pink1/Uqcrfs1/Cyc1/Sdhb/Cox6c/Cox7c/Park7/Cox8a/Mtch2/Uqcrh/Ndufv2/Cox7a2l/Cox7a2/Uqcr11/Ndufs3/Cox5b/Ndufs7/Uqcr10/Uqcrb/Ndufa7/Ndufs6/Ndufv3/Ndufb9/Cox5a/Ndufb6/Coa6/Snca	33	0.417722
BP	GO:0009205	purine ribonucleoside triphosphate metabolic process	65/2692	256/29771	1.08959e-14	1.56404e-12	1.01212e-12	Aldob/Atp5b/Igf1/Atp5g3/Pgk1/Vcp/Atp5pb/Ndufs2/Atp5c1/Sdhd/Slc4a4/Atp5d/Sdhb/Atp5j/Mtch2/Stat3/Gpi1/Atp5j2/Ndufa6/Ndufv2/Atp5g1/Ndufs3/Ndufa9/Ak4/Atp5g2/Prkaa2/Dhtkd1/Ndufa13/Ndufs7/Aldoa/Ndufa7/Galk1/Mtor/Ndufa1/Atp1b1/Ndufs6/Ndufs4/Ndufb5/Ndufv3/Ndufb9/Map2k1/Atp5l/Ndufb4/Enpp1/Ndufa5/Bcl2l1/Ndufb6/Prkag2/Gm3839/Pnp/Ndufb1/Ppargc1a/Atp5o/Ampd2/Pfkm/Rhoq/Antkmt/Dnajc30/Nme6/Hspa1b/Rab23/Gapdh/Ga…	65	0.253906
BP	GO:0006790	sulfur compound metabolic process	71/2692	299/29771	2.58588e-14	3.64788e-12	2.36061e-12	Cps1/Tdo2/Ahcy/Cdo1/Gnmt/Gstp1/Abcc2/Ces1d/Gstm1/Cth/Hspa9/Comt/Ahcyl/Nudt7/Sult1a1/Gpat4/Gclm/Pipox/Sult1d1/Gns/Acot12/Mpc2/Vdac1/Papss2/Ctnnb1/Fmo1/Lipc/Sqor/Ahcyl1/Acsm5/Hmgcs1/Ugdh/Pdha1/Glrx5/Acot4/Pdk1/Pdk2/Dlat/Sp1/Blmh/Enpp1/Extl3/Gstm6/Amd1/Nudt19/Mcee/Ethe1/Gstm2/Mical2/Isca2/Dgat1/Ciapin1/Tcf7l2/Ahcyl2/Acot8/Sulf2/Iba57/Stat5a/Mthfr/Mettl16/Gstm3/Mvk/Acot3/Papss1/Slc10a7/Mvd/Snca/Acot9…	71	0.237458
BP	GO:0019646	aerobic electron transport chain	29/2692	64/29771	2.75996e-14	3.82745e-12	2.47682e-12	Cox4i1/Cox6a1/Ndufs2/Uqcrq/Uqcrc2/Sdhd/Pink1/Uqcrfs1/Cyc1/Sdhb/Cox6c/Cox7c/Park7/Cox8a/Uqcrh/Ndufv2/Cox7a2l/Cox7a2/Uqcr11/Ndufs3/Cox5b/Ndufs7/Uqcr10/Uqcrb/Ndufa7/Ndufs6/Ndufb9/Cox5a/Ndufb6	29	0.453125
BP	GO:1902652	secondary alcohol metabolic process	48/2692	160/29771	3.87052e-14	5.2781e-12	3.41557e-12	Apoa2/Ces1c/Apoc1/Lrp1/Apoc3/Ces1d/Sod1/Por/Angptl3/Hdlbp/Cyp27a1/Apon/Aplp2/Sc5d/Akr1d1/Fech/Ces1g/Lipc/Aco2/Nfe2l1/Insig1/Idh3b/Hmgcs1/Ldlr/Idh2/Stard4/Hsd17b7/Prkaa2/Cyp51/Ces1b/Msmo1/Fdx1/Srebf2/Fdps/Hmgcr/Cyp39a1/Enpp1/Fgfr4/Dhcr7/Lmf1/Sqle/Lss/Nsdhl/Lepr/Pcsk9/Gba2/Mvk/Mvd	48	0.3
BP	GO:0042776	proton motive force-driven mitochondrial ATP synthesis	29/2692	65/29771	4.55322e-14	6.05098e-12	3.91571e-12	Atp5b/Atp5pb/Ndufs2/Atp5c1/Sdhd/Atp5d/Sdhb/Atp5j/Atp5j2/Ndufa6/Ndufv2/Ndufs3/Ndufa9/Ndufa13/Ndufs7/Ndufa7/Ndufa1/Ndufs6/Ndufs4/Ndufb5/Ndufv3/Ndufb9/Ndufb4/Ndufa5/Ndufb6/Ndufb1/Atp5o/Antkmt/Dnajc30	29	0.446154
BP	GO:2000112	regulation of cellular macromolecule biosynthetic process	99/2692	497/29771	4.58519e-14	6.05098e-12	3.91571e-12	Eef2/Igf1/Calr/Rpl10/Rida/Rps3/Rack1/Eif5a/Cnbp/Rpl5/Dbi/Rplp1/Csde1/Plxnb2/Ybx1/Caprin1/Ncl/Pink1/Aars/Fech/Rpl26/Shmt1/Ctnnb1/Sh3bgrl/Rps27l/Ireb2/Ppp1r15b/Ulk1/Cpeb2/Zfp36l2/Mtor/Hbs1l/Eif4g3/Eif2a/Gigyf2/Necab1/C1qbp/Enpp1/Itm2c/Rbm3/Per1/Hnrnpd/Agrn/Usp16/Rnf139/Abcb10/Slc25a37/Cirbp/Pcif1/Scrib/Tent2/Xrn1/Gfpt1/Eif2ak2/Patl1/Tut4/Pnpt1/Mov10/Acer2/Dcp2/Rab3gap2/Trmt10c/Trnau1ap/Noct/Plcb1/E…	99	0.199195
BP	GO:0046034	ATP metabolic process	60/2692	232/29771	4.71317e-14	6.12113e-12	3.96111e-12	Aldob/Atp5b/Igf1/Atp5g3/Pgk1/Vcp/Atp5pb/Ndufs2/Atp5c1/Sdhd/Slc4a4/Atp5d/Sdhb/Atp5j/Mtch2/Stat3/Gpi1/Atp5j2/Ndufa6/Ndufv2/Atp5g1/Ndufs3/Ndufa9/Ak4/Atp5g2/Prkaa2/Dhtkd1/Ndufa13/Ndufs7/Aldoa/Ndufa7/Galk1/Mtor/Ndufa1/Atp1b1/Ndufs6/Ndufs4/Ndufb5/Ndufv3/Ndufb9/Map2k1/Atp5l/Ndufb4/Enpp1/Ndufa5/Bcl2l1/Ndufb6/Prkag2/Gm3839/Ndufb1/Ppargc1a/Atp5o/Ampd2/Pfkm/Antkmt/Dnajc30/Hspa1b/Gapdh/Gale/Slc4a1	60	0.258621
BP	GO:0062012	regulation of small molecule metabolic process	82/2692	377/29771	5.03203e-14	6.43314e-12	4.16301e-12	Ces1c/Gnmt/Apoc1/Apoc3/Apoa5/Igf1/Ces1d/Sod1/Por/Hsd11b1/Agt/H6pd/Comt/Lonp2/Elovl5/Gpt/Dbi/Vcp/Gpld1/Slc4a4/Ces1g/Fmo1/Nr1h4/Nfe2l1/Myh9/Insig1/Park7/Mtch2/Rdh16f2/Stat3/Kat2b/Adipor1/Nr3c1/Ldlr/Stard4/Ak4/Prkaa2/Pdk1/Pdk2/Ces1b/Ugt1a1/Srebf2/Mtor/Tysnd1/Fdps/Hmgb1/Map2k1/Abcd2/Nr1h2/Slc27a4/Pptc7/Bcl2l1/Fgfr4/Dhcr7/Rorc/Lmf1/Clybl/Fmo2/Prkag2/Pgp/Slc35b4/Dgat1/Ppargc1a/Lepr/Fabp5/Rdh9/Eif2ak3/T…	82	0.217507
MF	GO:0022804	active transmembrane transporter activity	87/2692	414/29771	6.90787e-14	8.69542e-12	5.62698e-12	Slc38a4/Atp5b/Abcc2/Slc10a1/Abcb4/Abca6/Slc25a5/Slc22a1/Abcc3/Cox4i1/Cpox/Cox6a1/Atp13a3/Slc37a4/Ndufs2/Atp2a2/Slc39a14/Slc4a4/Uqcrfs1/Abcg8/Cyc1/Slc16a2/Slc6a13/Cox7c/Abcg5/Slco1a4/Slc6a6/Uqcrh/Abca8a/Cox7b/Slc16a7/Ndufv2/Ndufs3/Atp6v1e1/Cox5b/Ndufs7/Slc12a7/Slc22a18/Slc25a11/Slco2a1/Uqcr10/Uqcrb/Mfsd4b1/Tomm20/Atp1b1/Anxa5/Ndufs4/Slc33a1/Atp5l/Atp6v0a1/Abcd2/Slc30a5/Cox5a/Atp1b3/Clcn7/Abcb10/Sl…	87	0.210145
CC	GO:0043209	myelin sheath	57/2692	218/29771	1.21586e-13	1.5073e-11	9.75405e-12	Alb/Eef1a1/Ass1/Atp5b/Glul/Prdx1/Sod1/Gstm1/Hspa5/Hspa9/Mdh1/Pdia3/Slc25a5/Canx/Gdi2/Vcp/Atp5pb/Cox6a1/Itgb1/Uqcrc2/Atp5c1/Ppia/Uqcrfs1/Vdac1/Aco2/Hba-a1/Gpi1/Ndufv2/Pdha1/Phb/Rtn4/Ndufs3/Mif/Prdx2/Vdac2/Cox5b/Gnb1/Gsto1/Aldoa/Actg1/Atp1b1/Dlat/Cox5a/Gdi1/Wdr1/Scrib/Exoc4/Atp5o/Plcb1/Myo1d/Prxl2b/Anxa2/Uba52/Cldn5/Gapdh/Cntnap1/Dnm1	57	0.261468
CC	GO:0015935	small ribosomal subunit	32/2692	81/29771	1.44265e-13	1.76175e-11	1.14007e-11	Rpsa/Rps6/Rps3/Rack1/Rps4x/Rps18/Rps14/Rps5/Rps7/Rps8/Rps16/Fau/Rps25/Rps17/Rps23/Rps24/Rps15/Rps19/Rps27l/Rps15a/Rps21/Rps27/Rps28/Rps12/Aurkaip1/Eif2a/Mrps10/Chchd1/Mrps27/Mrps33/Dhx29/Uba52	32	0.395062
BP	GO:0071466	cellular response to xenobiotic stimulus	51/2692	183/29771	1.59103e-13	1.91438e-11	1.23884e-11	Cyp3a11/Gsta3/Cyp2c50/Gstp1/Cyp2c29/Abcc2/Gstm1/Ugt2b1/Cyp2a5/Cyp2c54/Cyp2f2/Cyp1a2/Cyp2c67/Cyp2c23/Sult1a1/Acaa1a/Cyp2d22/Gpld1/Cyp2c68/Fmo1/Nr1h4/Akr1c12/Aox1/Akr1c13/Prkaa2/Ahr/Gsto1/Mylk/Ugt1a1/Cbr1/Gstm6/Gas6/Ugt1a6b/Rorc/Gsta4/Fmo2/Gstm2/Cyp2u1/Gsta2/Cyp2j9/Gstm3/Recql5/Pde4b/Cad/Serpine1/Cyp2g1/Cyp2c55/Cyp1a1/Cyp3a44/Cyp2a4/Cyp2j8	51	0.278689
BP	GO:0031647	regulation of protein stability	71/2692	311/29771	2.0701e-13	2.45472e-11	1.5885e-11	Apoa2/Igf1/Calr/Lamp1/Rpl5/Ctsh/Rpl11/Ddi2/Rps7/Pink1/Cd81/Afm/Xbp1/Rpl23/Park7/Ddrgk1/Phb/Rtn4/Cmtm6/Nop53/Cul3/Ddost/Irgm2/Crebl2/Atp1b1/Flot2/Irgm1/Syvn1/Mul1/Atp1b3/Otud5/Marchf7/Usp2/Igtp/Trim24/Asph/Rnf139/Htt/Tbrg1/Aak1/Sumo1/Stk4/Mylip/Lss/Pim1/Efna1/Bag5/Gnl3l/Dsg1c/Tcf3/Per3/Smad3/Btrc/Prkdc/Cdk7/Smo/Wfs1/Commd1/Tada3/Siah1a/Trim21/Hspa1b/Gapdh/Swsap1/Adgrv1/Snca/Sox4/Ank2/Stxbp4/Cenpe/…	71	0.228296
BP	GO:2001233	regulation of apoptotic signaling pathway	87/2692	424/29771	2.83596e-13	3.31483e-11	2.14509e-11	Fgb/Fga/Fgg/P4hb/Gstp1/Tpt1/Igf1/Sod1/Cth/Agt/Pdia3/Serinc3/Slc25a5/Rps3/Rack1/Ctsh/Gclm/Rpl11/Rps7/Ppia/Pink1/Rpl26/Ctnnb1/Xbp1/Park7/Mtch2/Hyou1/Cflar/Nono/Nrp1/Maged1/Ikbkg/Ndufs3/Yap1/Mif/Prdx2/Vdac2/Sh3glb1/Ndufa13/Sfpq/Igbp1/Zmynd11/Uri1/Syvn1/Map2k1/Itm2c/Bcl2l1/Marchf7/Ptpn1/Htt/Hmox1/Ppp2r1b/Stk4/Cdk11b/Ptpmt1/Eya3/Bcl2l2/Timp3/Bag5/Fas/Eif2ak3/Tcf7l2/Acvr1/Jak3/Cradd/Fyn/Bcl2l11/Mrtfa/W…	87	0.205189
BP	GO:0031589	cell-substrate adhesion	79/2692	369/29771	3.49869e-13	4.03187e-11	2.6091e-11	Fgb/Fga/Fgg/Fn1/P4hb/Lrp1/Angptl3/Sdc4/Agt/Calr/Itgb1/Ctnnb1/Myh9/Hsd17b12/Nrp1/Rpl29/St6gal1/Onecut2/Kdr/Trpm7/Actg1/Kank1/S100a10/Phldb2/Epb41l5/Utrn/Mink1/Pxn/Spp1/C1qbp/Fndc3b/Bcar1/Bcl6/Gas6/Dock5/Mertk/Vcam1/Stk4/Vcl/Myadm/Ptk2/Col3a1/Coro1c/Acer2/Efna1/Clasp1/Akip1/Smad3/Ntn4/Tnxb/Ccdc80/Bcl2l11/Fer/Col1a1/Smoc2/Itga3/Itga8/Ccn1/Lamb3/Col13a1/Efna5/Fmn1/Cd63/Arhgap6/Itga2b/Adam15/Itgb7/Col…	79	0.214092
BP	GO:0022904	respiratory electron transport chain	36/2692	103/29771	3.59024e-13	4.07991e-11	2.64019e-11	Cox4i1/Cox6a1/Ndufs2/Uqcrq/Uqcrc2/Sdhd/Pink1/Uqcrfs1/Cyc1/Sdhb/Cox6c/Cox7c/Park7/Cox8a/Mtch2/Uqcrh/Ndufv2/Cox7a2l/Cox7a2/Uqcr11/Ndufs3/Cox5b/Ndufs7/Uqcr10/Uqcrb/Ndufa7/Ndufs6/Ndufs4/Ndufv3/Ndufb9/Cox5a/Ndufa5/Ndufb6/Coa6/Ppargc1a/Snca	36	0.349515
BP	GO:0009063	amino acid catabolic process	35/2692	98/29771	3.65202e-13	4.09327e-11	2.64883e-11	Tdo2/Ahcy/Cdo1/Hpd/Arg1/Pah/Gstz1/Hgd/Hal/Ahcyl/Aass/Kmo/Got1/Gls2/Ftcd/Uroc1/Hibadh/Pipox/Prodh/Ivd/Shmt1/Hoga1/Prodh2/Dbt/Ddah1/Sds/Amt/Blmh/Thnsl2/Afmid/Ppat/Hdc/Acmsd/Sdsl/Bckdk	35	0.357143
MF	GO:0016705	oxidoreductase activity, acting on paired donors, with incorporation or reduction of molecular oxygen	58/2692	230/29771	3.96821e-13	4.38755e-11	2.83927e-11	Phyh/Cyp3a11/P4hb/Pah/Cyp2c50/Cyp2c29/Cyp3a25/Cyb5a/Por/Cyp2a5/Fads2/Cyp27a1/Cyp2c54/Cyp2f2/Akr1c14/Cyp1a2/Kmo/Cyp2c67/Cyp2c23/Sc5d/Cyp2d22/Akr1d1/Cyp4f14/Cyp2c68/Fmo1/Cyp4f15/Akr1c12/Akr1c13/Agmo/Cyp51/Msmo1/Fdx1/Degs1/Akr1c19/Kdm5c/Cyp2d40/Cyp39a1/Cyp3a59/Asph/Fmo2/Kdm4a/Hmox1/Sqle/Mical2/Ogfod1/Cyp2u1/Cyp2j9/Alkbh8/P4ha1/Tyw5/Rsbn1/Ogfod3/Cyp2g1/Cyp2c55/Cyp1a1/Cyp3a44/Cyp2a4/Cyp2j8	58	0.252174
BP	GO:0002831	regulation of response to biotic stimulus	95/2692	485/29771	4.2181e-13	4.60167e-11	2.97783e-11	Arg1/Lamp1/Ilrun/Lgals9/Mbl2/Lbp/Nr1h4/Dpp4/Rps19/Pcbp2/Nono/Phb/Rtn4/Nop53/Mif/Prdx2/Ahr/Irgm2/Sfpq/Dtx3l/Selenok/Parp9/Hmgb1/Znfx1/Irgm1/Zc3hav1/Mul1/C1qbp/Parp14/Stat2/Ifih1/Irf7/Igtp/Rigi/Tmem126a/Gpr108/Tut4/Nlrc5/Slc15a4/Irf1/Elmod2/Adar/Rps6ka3/Stat1/Myd88/Trim12c/Stat5a/Prkdc/Unc13b/Tlr12/Traf3/Ppl/Nfkbiz/Ifi207/Cxcl1/Lrsam1/Bmp6/Ddx60/Oasl1/Cd84/Dhx58/Trim30a/Zbp1/Tnip1/Mndal/Ttll12/Trim…	95	0.195876
BP	GO:0022900	electron transport chain	38/2692	114/29771	4.4442e-13	4.78453e-11	3.09617e-11	Por/Cox4i1/Cox6a1/Ndufs2/Uqcrq/Uqcrc2/Sdhd/Pink1/Uqcrfs1/Cyc1/Sdhb/Cox6c/Cox7c/Park7/Cox8a/Mtch2/Uqcrh/Ndufv2/Cox7a2l/Cox7a2/Uqcr11/Ndufs3/Cox5b/Ndufs7/Fdx1/Uqcr10/Uqcrb/Ndufa7/Ndufs6/Ndufs4/Ndufv3/Ndufb9/Cox5a/Ndufa5/Ndufb6/Coa6/Ppargc1a/Snca	38	0.333333
BP	GO:0009636	response to toxic substance	42/2692	136/29771	5.03775e-13	5.3531e-11	3.4641e-11	Ass1/Gsta3/Prdx1/Abcc2/Ces1d/Sod1/Gstm1/Adh5/Cyp2f2/Mtarc1/Inmt/Ephx1/Esd/Pink1/Gch1/Adh4/Park7/Aldh1a7/Prdx2/Ahr/Gsr/Slc22a18/Pon2/Slc17a3/Dhfr/Blmh/Gstm6/Arnt/Ralbp1/Rdh11/Gstm2/Eif2ak2/Pim1/Fas/Xpa/Gstm3/Ppp1r9a/Nqo1/Abcb1a/Nxn/Cyp1a1/Gucy2c	42	0.308824
BP	GO:0019216	regulation of lipid metabolic process	82/2692	393/29771	5.37164e-13	5.63471e-11	3.64634e-11	Apoa2/Ces1c/Apoh/Apoc1/Apoc3/Apoa5/Igf1/Ces1d/Pcx/Sod1/Por/Angptl3/Agt/H6pd/Lonp2/Elovl5/Dbi/Gpld1/Cd81/Ces1g/Fmo1/Nr1h4/Nfe2l1/Insig1/Pde3b/Rdh16f2/Adipor1/Nr3c1/Ldlr/Rnf213/Stard4/Prkaa2/Pdk1/Pdk2/Ces1b/Sh3glb1/Crebl2/Mtmr4/Sirt3/Adgrf5/Srebf2/Mtor/Tysnd1/Vav2/Fdps/Samd8/Abcd2/Capn2/Lsr/Nr1h2/Dnajc19/Fgfr4/Dhcr7/Rorc/Lmf1/Adora1/Fmo2/Tm6sf2/Prkag2/Dgat1/Atg14/Ppargc1a/Fabp5/Rdh9/Eif2ak3/Tcf7l2/…	82	0.208651
BP	GO:1901605	alpha-amino acid metabolic process	52/2692	195/29771	6.19104e-13	6.41203e-11	4.14936e-11	Cps1/Tdo2/Ahcy/Cdo1/Ass1/Hpd/Arg1/Gnmt/Glul/Pah/Gstz1/Asl/Cth/Hgd/Comt/Ahcyl/Aass/Kmo/Got1/Gls2/Gclm/Hibadh/Pipox/Cyp2d22/Prodh/Ivd/Shmt1/Nr1h4/Hoga1/Prodh2/Txnrd1/Park7/Ddah1/Sds/Sephs1/Amt/Dhfr/Blmh/Ttc36/Thnsl2/Afmid/Ppat/Htt/Gfpt1/Gart/Adssl1/Acmsd/Sdsl/Bckdk/Mthfr/Cad/Gfpt2	52	0.266667
MF	GO:0019843	rRNA binding	30/2692	76/29771	8.4872e-13	8.68029e-11	5.61719e-11	Eef2/Rpl4/Rplp0/Rpl7/Rps3/Rps4x/Rpl5/Rps18/Rpl3/Rpl8/Rpl6/Rps14/Rps5/Rpl11/Ncl/Rpl23/Rpl9/Rpl19/Rpl37/Nop53/Hmgb1/Sbds/Ddx21/Rpl23a/Imp3/Mrpl20/Cirbp/Mrps27/Cavin1/Rnasel	30	0.394737
BP	GO:0010876	lipid localization	96/2692	500/29771	1.08465e-12	1.09563e-10	7.09002e-11	Apoa2/Rbp4/Ces1c/Apoh/Apoc1/Lrp1/Crot/Apoc3/Stard10/Apoa5/Abcc2/Ces1d/Slc10a1/Angptl3/Hdlbp/Agt/Plin2/Abcb4/Abca6/Atp11c/Crp/Slc22a1/Abcc3/Dbi/Surf4/Abcg8/Lbp/Ces1g/Nr1h4/Lipc/Stard5/Atp5j/Abcg5/Slco1a4/Cds2/Stra6l/Abca8a/Ldlr/Rnf213/Stard4/Clptm1l/Mif/Aup1/Atp9a/Ces1b/Gm2a/Slc25a11/Slco2a1/Osbp/Srebf2/Atp11b/Atp8b1/Gltpd2/Cert1/Spp1/Abcd2/Enpp1/Hbp1/Nr1h2/Slc27a4/Cry2/Atp9b/Ptch1/Pitpnc1/Acat2/P…	96	0.192
BP	GO:0042060	wound healing	81/2692	392/29771	1.27002e-12	1.25633e-10	8.12994e-11	Fgb/Fga/Fgg/Fn1/Apoh/Igf1/Sdc4/Proc/Serpind1/Adipor2/Pdia3/Crp/Sdc1/F13b/Itgb1/Lrg1/Klkb1/Serpina10/Ppia/Naca/Papss2/Xbp1/Pdia4/Myh9/Aqp1/Adtrp/Cflar/Yap1/Prdx2/Kdr/Mylk/Actg1/Kank1/S100a10/Mtor/Chmp4b/Tor1a/Phldb2/Hmgcr/Hmgb1/Anxa5/Tfpi2/Dtnbp1/Gas6/Mertk/Scrib/Hmox1/Ptk2/Col3a1/Enpp4/Sh2b3/Clasp1/Smad3/Hps5/Ppl/Fundc2/Anxa2/Mrtfa/Nbeal2/Col1a1/Smoc2/Bloc1s3/Ccn1/Col5a1/Mustn1/Lnpk/Cav1/Fer1l5/I…	81	0.206633
MF	GO:0043177	organic acid binding	58/2692	236/29771	1.27444e-12	1.25633e-10	8.12994e-11	Alb/Cps1/Tdo2/Acox1/Ass1/Phyh/Gnmt/Apoc1/Glul/Pah/Gstp1/Pcx/Rida/Adh5/Akr1c14/Got1/Ftcd/Dpys/Grhpr/Prodh/Ppia/Aars/Cyp4f14/Shmt1/Nr1h4/Hba-a1/Stard5/Cyp4f15/Slc6a6/Dbt/Ddah1/Hmgcs1/Gchfr/Sh3glb1/Ugt1a1/Igf2r/Dhfr/Thnsl2/Hbb-bt/Gfpt1/Acox3/Hdc/Pgd/Dgat1/Fabp5/Ogfod1/Uros/Gsta2/Ugt1a9/P4ha1/Cad/Ogfod3/Snca/Selp/Grin3b/Mdk/Ffar4/Vdr	58	0.245763
CC	GO:0140534	endoplasmic reticulum protein-containing complex	41/2692	134/29771	1.33466e-12	1.30002e-10	8.41268e-11	P4hb/Hspa5/Calr/Hsp90b1/Pdia3/Vcp/Pdia6/Ganab/Sel1l/Pdia4/Insig1/Hsd17b12/Rpn1/Sec61a1/Hyou1/Mlec/Stt3a/Prkcsh/Emc7/Ddost/Dnajb11/Magt1/Spcs2/Ugt1a1/Emc6/Srebf2/Sptssa/Elovl6/Syvn1/Sec11a/Ubxn7/Rnf139/Nbas/Sdf2l1/Srprb/Rint1/Ormdl2/Zw10/P4ha1/Piga/Pigh	41	0.30597
BP	GO:0055088	lipid homeostasis	49/2692	182/29771	1.93371e-12	1.86137e-10	1.20453e-10	Apoa2/Acox1/Ces1c/Apoc3/Apoa5/Ces1d/Angptl3/Abcb4/Mia2/Got1/Surf4/Slc37a4/Abcg8/Ces1g/Xbp1/Nr1h4/Lipc/Nfe2l1/Insig1/Mtch2/Abcg5/Rtn4/Ldlr/Prkaa2/Ces1b/Srebf2/Slc25a46/Cyp39a1/Cert1/Map2k1/Nr1h2/Fgfr4/Usf2/Adora1/Tm6sf2/Mylip/Acox3/Dgat1/Lipg/Ampd2/Pcsk9/Ormdl2/Fundc2/Commd1/Thada/Cav1/Gramd1b/Pold1/Tlcd3b	49	0.269231
BP	GO:0016053	organic acid biosynthetic process	69/2692	313/29771	2.58174e-12	2.45287e-10	1.5873e-10	Ces1c/Ass1/Apoc1/Glul/Apoc3/Ldha/Pah/Gstp1/Apoa5/Ces1d/Asl/Gstm1/Cth/Agt/Fads2/Cyp27a1/Aass/Kmo/Elovl5/Got1/Gls2/Upb1/Cyp2c23/Akr1d1/Shmt1/Ces1g/Fmo1/Hoga1/Amacr/Lipc/Insig1/Park7/Rdh16f2/Acsm5/Ugdh/Sds/Stard4/Mif/Prkaa2/Ces1b/Gsto1/Degs1/Cyp39a1/Sephs1/Elovl6/Dhfr/Abcd2/Thnsl2/Nr1h2/Gstm6/Fgfr4/Acsf3/Htt/Prkag2/Gstm2/Elovl1/Fabp5/Rdh9/Acmsd/Uros/Sdsl/Mthfr/Gstm3/Prxl2b/Mgst3/Cad/Prkab2/Cyp1a1/Lt…	69	0.220447
BP	GO:0006914	autophagy	93/2692	485/29771	2.63814e-12	2.45287e-10	1.5873e-10	Calr/Creg1/Qsox1/Iigp1/Ilrun/Slc25a5/Vcp/Trp53inp2/Atp2a2/Pink1/Vdac1/Xbp1/Bnip3/Park7/Cisd1/Stat3/Ddrgk1/Vamp8/Bnip3l/Retreg3/Ikbkg/Ulk1/Rnf213/Aup1/Prkaa2/Nampt/Ulk2/Irgm2/Atg3/Kdr/Sh3glb1/Mtmr4/Foxo3/Emc6/Mtor/Chmp4b/Slc25a46/Hmgb1/Ufm1/Irgm1/Sec22b/Map2k1/Mul1/Atp6v0a1/Rragc/Zfyve26/Igtp/Dcaf12/Tcirg1/Htt/Pik3r2/Kdm4a/Hmox1/Fnbp1l/Ptk2/Clec16a/Ubqln2/Uba5/Acer2/Rab3gap2/Spg11/Atg14/Lepr/Tmem4…	93	0.191753
BP	GO:0061919	process utilizing autophagic mechanism	93/2692	485/29771	2.63814e-12	2.45287e-10	1.5873e-10	Calr/Creg1/Qsox1/Iigp1/Ilrun/Slc25a5/Vcp/Trp53inp2/Atp2a2/Pink1/Vdac1/Xbp1/Bnip3/Park7/Cisd1/Stat3/Ddrgk1/Vamp8/Bnip3l/Retreg3/Ikbkg/Ulk1/Rnf213/Aup1/Prkaa2/Nampt/Ulk2/Irgm2/Atg3/Kdr/Sh3glb1/Mtmr4/Foxo3/Emc6/Mtor/Chmp4b/Slc25a46/Hmgb1/Ufm1/Irgm1/Sec22b/Map2k1/Mul1/Atp6v0a1/Rragc/Zfyve26/Igtp/Dcaf12/Tcirg1/Htt/Pik3r2/Kdm4a/Hmox1/Fnbp1l/Ptk2/Clec16a/Ubqln2/Uba5/Acer2/Rab3gap2/Spg11/Atg14/Lepr/Tmem4…	93	0.191753
BP	GO:0008203	cholesterol metabolic process	43/2692	148/29771	2.69305e-12	2.47579e-10	1.60213e-10	Apoa2/Ces1c/Apoc1/Lrp1/Apoc3/Ces1d/Sod1/Por/Angptl3/Hdlbp/Cyp27a1/Apon/Aplp2/Sc5d/Akr1d1/Fech/Ces1g/Lipc/Nfe2l1/Insig1/Hmgcs1/Ldlr/Stard4/Hsd17b7/Prkaa2/Cyp51/Ces1b/Msmo1/Fdx1/Srebf2/Fdps/Hmgcr/Cyp39a1/Dhcr7/Lmf1/Sqle/Lss/Nsdhl/Lepr/Pcsk9/Gba2/Mvk/Mvd	43	0.290541
BP	GO:1901606	alpha-amino acid catabolic process	30/2692	79/29771	2.77887e-12	2.5263e-10	1.63482e-10	Tdo2/Ahcy/Cdo1/Hpd/Arg1/Pah/Gstz1/Hgd/Ahcyl/Aass/Kmo/Got1/Gls2/Hibadh/Pipox/Prodh/Ivd/Shmt1/Hoga1/Prodh2/Ddah1/Sds/Amt/Blmh/Thnsl2/Afmid/Ppat/Acmsd/Sdsl/Bckdk	30	0.379747
BP	GO:1901361	organic cyclic compound catabolic process	93/2692	486/29771	2.97804e-12	2.67762e-10	1.73274e-10	Tdo2/Ahcy/Hpd/Uox/Gsta3/Pah/Gstz1/Dpyd/Hsd11b1/Ugt2b1/Hgd/Cyp27a1/Rida/Comt/Cyp2f2/Ahcyl/Cyp1a2/Kmo/Upp2/Nudt7/Upb1/Dpys/Vcp/Acaa1a/Csde1/Ybx1/Akr1d1/Hoga1/Hint1/Snd1/Grsf1/Blvrb/Mgat1/Zfp36l2/Ugt1a1/Mtor/Rbm7/Zc3h14/Xrn2/Dera/Cyp39a1/Gigyf2/Spp1/Zc3hav1/Smpdl3a/Enpp1/Urad/Hnrnpd/Afmid/Nudt19/Dnase2b/Zpr1/Cirbp/Hmox1/Tent2/Xrn1/Nt5c3/Nbas/Dctpp1/Patl1/Tut4/Pnpt1/Angel2/Mov10/Pnp/Enpp4/Dcp2/Dkc1/N…	93	0.191358
BP	GO:0002833	positive regulation of response to biotic stimulus	72/2692	335/29771	3.16215e-12	2.78201e-10	1.8003e-10	Arg1/Lamp1/Lgals9/Mbl2/Lbp/Nr1h4/Dpp4/Rps19/Nono/Phb/Rtn4/Nop53/Mif/Irgm2/Sfpq/Parp9/Hmgb1/Znfx1/Irgm1/Zc3hav1/C1qbp/Ifih1/Irf7/Igtp/Rigi/Tmem126a/Gpr108/Nlrc5/Slc15a4/Irf1/Rps6ka3/Myd88/Trim12c/Stat5a/Prkdc/Unc13b/Tlr12/Traf3/Nfkbiz/Ifi207/Cxcl1/Bmp6/Ddx60/Oasl1/Dhx58/Trim30a/Zbp1/Tnip1/Mndal/Pvr/Ptprs/Hspa1b/Polr3d/Mr1/Tnfaip3/Cav1/Oas1a/Ifi209/Alpk1/Trim5/Ifi211/Irak3/Oas3/Ifi206/Oas1g/Havcr2/…	72	0.214925
BP	GO:0009410	response to xenobiotic stimulus	72/2692	335/29771	3.16215e-12	2.78201e-10	1.8003e-10	Cyp3a11/Gsta3/Crot/Cyp2c50/Gstp1/Cyp2c29/Abcc2/Sod1/Dpyd/Gstm1/Ugt2b1/Cyp2a5/Cyp2c54/Cyp2f2/Cyp1a2/Cyp2c67/Cyp2c23/Sult1a1/Acaa1a/Gclm/Cyp2d22/Gpld1/Bche/Cyp2c68/Xbp1/Fmo1/Nr1h4/Akr1c12/Aox1/Akr1c13/Prkaa2/Ahr/Kdr/Gsto1/Mylk/Ugt1a1/Cbr1/Serpina7/Blmh/Hdac5/Gstm6/Gas6/Ugt1a6b/Rorc/Gsta4/Fmo2/Gstm2/Adam17/Pnp/Tcf3/Cyp2u1/Apobec1/Gsta2/Cyp2j9/Gstm3/Recql5/Nfkbiz/Pde4b/Cad/Nqo1/Bloc1s3/Ptprm/Prickle1…	72	0.214925
BP	GO:0030198	extracellular matrix organization	70/2692	322/29771	3.59536e-12	3.12949e-10	2.02516e-10	Fn1/Agt/Qsox1/Aplp2/Itgb1/Dpp4/Hsd17b12/Adtrp/Cflar/Lcp1/Ero1b/Dnajb6/Myo1e/Phldb2/Smarca4/Ric1/Tgfbi/Gas2/Fgfr4/Col4a1/Col4a2/Ptk2/Col3a1/Clasp1/Smad3/Ntn4/Sulf2/Tnxb/Col1a2/Bcl3/Ccdc80/Pomt1/Anxa2/Adamtsl2/P4ha1/Col1a1/Smoc2/Gfod2/Serpinh1/Sox9/Itga8/Ccn1/Lamb3/Col5a1/Adamts2/Col13a1/Nfkb2/Prickle1/Col15a1/Phldb1/Cav1/Reck/Adamts5/Col5a2/Col16a1/Efemp2/Sh3pxd2b/Loxl1/Adamts15/Col4a5/Sema5a/Cris…	70	0.217391
BP	GO:0046394	carboxylic acid biosynthetic process	68/2692	310/29771	4.72034e-12	4.06545e-10	2.63084e-10	Ces1c/Ass1/Apoc1/Glul/Apoc3/Ldha/Pah/Gstp1/Apoa5/Ces1d/Asl/Gstm1/Cth/Agt/Fads2/Cyp27a1/Aass/Kmo/Elovl5/Got1/Gls2/Upb1/Cyp2c23/Akr1d1/Shmt1/Ces1g/Hoga1/Amacr/Lipc/Insig1/Park7/Rdh16f2/Acsm5/Ugdh/Sds/Stard4/Mif/Prkaa2/Ces1b/Gsto1/Degs1/Cyp39a1/Sephs1/Elovl6/Dhfr/Abcd2/Thnsl2/Nr1h2/Gstm6/Fgfr4/Acsf3/Htt/Prkag2/Gstm2/Elovl1/Fabp5/Rdh9/Acmsd/Uros/Sdsl/Mthfr/Gstm3/Prxl2b/Mgst3/Cad/Prkab2/Cyp1a1/Ltc4s	68	0.219355
BP	GO:0043062	extracellular structure organization	70/2692	324/29771	4.87912e-12	4.11556e-10	2.66326e-10	Fn1/Agt/Qsox1/Aplp2/Itgb1/Dpp4/Hsd17b12/Adtrp/Cflar/Lcp1/Ero1b/Dnajb6/Myo1e/Phldb2/Smarca4/Ric1/Tgfbi/Gas2/Fgfr4/Col4a1/Col4a2/Ptk2/Col3a1/Clasp1/Smad3/Ntn4/Sulf2/Tnxb/Col1a2/Bcl3/Ccdc80/Pomt1/Anxa2/Adamtsl2/P4ha1/Col1a1/Smoc2/Gfod2/Serpinh1/Sox9/Itga8/Ccn1/Lamb3/Col5a1/Adamts2/Col13a1/Nfkb2/Prickle1/Col15a1/Phldb1/Cav1/Reck/Adamts5/Col5a2/Col16a1/Efemp2/Sh3pxd2b/Loxl1/Adamts15/Col4a5/Sema5a/Cris…	70	0.216049
BP	GO:0045229	external encapsulating structure organization	70/2692	324/29771	4.87912e-12	4.11556e-10	2.66326e-10	Fn1/Agt/Qsox1/Aplp2/Itgb1/Dpp4/Hsd17b12/Adtrp/Cflar/Lcp1/Ero1b/Dnajb6/Myo1e/Phldb2/Smarca4/Ric1/Tgfbi/Gas2/Fgfr4/Col4a1/Col4a2/Ptk2/Col3a1/Clasp1/Smad3/Ntn4/Sulf2/Tnxb/Col1a2/Bcl3/Ccdc80/Pomt1/Anxa2/Adamtsl2/P4ha1/Col1a1/Smoc2/Gfod2/Serpinh1/Sox9/Itga8/Ccn1/Lamb3/Col5a1/Adamts2/Col13a1/Nfkb2/Prickle1/Col15a1/Phldb1/Cav1/Reck/Adamts5/Col5a2/Col16a1/Efemp2/Sh3pxd2b/Loxl1/Adamts15/Col4a5/Sema5a/Cris…	70	0.216049
BP	GO:0019439	aromatic compound catabolic process	89/2692	461/29771	5.29035e-12	4.4169e-10	2.85826e-10	Tdo2/Ahcy/Hpd/Uox/Pah/Ugt2b36/Gstz1/Dpyd/Ugt2b1/Hgd/Rida/Comt/Cyp2f2/Ahcyl/Ephx1/Kmo/Upp2/Nudt7/Upb1/Dpys/Vcp/Acaa1a/Ugt2b35/Csde1/Ybx1/Hint1/Snd1/Grsf1/Blvrb/Mgat1/Zfp36l2/Ugt1a1/Pon2/Mtor/Rbm7/Zc3h14/Xrn2/Dera/Gigyf2/Zc3hav1/Smpdl3a/Enpp1/Urad/Hnrnpd/Afmid/Nudt19/Dnase2b/Zpr1/Cirbp/Hmox1/Tent2/Xrn1/Nt5c3/Nbas/Dctpp1/Patl1/Tut4/Pnpt1/Angel2/Mov10/Pnp/Enpp4/Dcp2/Dkc1/Noct/Apobec1/Myd88/Acmsd/Btg2…	89	0.193059
MF	GO:0031406	carboxylic acid binding	54/2692	220/29771	7.90289e-12	6.53146e-10	4.22664e-10	Alb/Cps1/Tdo2/Acox1/Ass1/Phyh/Gnmt/Apoc1/Glul/Pah/Gstp1/Pcx/Rida/Adh5/Akr1c14/Got1/Ftcd/Dpys/Grhpr/Prodh/Ppia/Aars/Cyp4f14/Shmt1/Nr1h4/Stard5/Cyp4f15/Dbt/Ddah1/Gchfr/Sh3glb1/Ugt1a1/Igf2r/Dhfr/Thnsl2/Gfpt1/Acox3/Hdc/Pgd/Dgat1/Fabp5/Ogfod1/Uros/Gsta2/Ugt1a9/P4ha1/Cad/Ogfod3/Snca/Selp/Grin3b/Mdk/Ffar4/Vdr	54	0.245455
BP	GO:0002262	myeloid cell homeostasis	53/2692	214/29771	8.50625e-12	6.95981e-10	4.50384e-10	Prdx1/Sod1/Hspa9/Slc25a5/Rps6/Rps14/Slc37a4/Fech/Rps17/Rps24/Nfe2l1/Hba-a1/Rps19/Stat3/Gpi1/Ireb2/Ptbp3/Cflar/Tmem14c/Foxo3/Fcgr2b/Adgrf5/Sp3/Cdk5rap3/Hmgb1/Sp1/Smarca4/Bcl6/Maea/Abcb10/Mertk/Hmox1/Gas2l1/Hba-a2/Cited2/Adam17/Slc15a4/Uba5/Sh2b3/Adar/Plcb1/Tcf3/Stat1/Stat5a/Prkdc/Bcl2l11/Pde4b/Hspa1b/Isg15/L3mbtl3/Klf1/Slc4a1/Adgrf4	53	0.247664
MF	GO:0004497	monooxygenase activity	43/2692	153/29771	9.13963e-12	7.30749e-10	4.72882e-10	Cyp3a11/Pah/Cyp2c50/Cyp2c29/Cyp3a25/Cyp2a5/Cyp27a1/Cyp2c54/Cyp2f2/Akr1c14/Cyp1a2/Kmo/Cyp2c67/Cyp2c23/Cyp2d22/Akr1d1/Cyp4f14/Cyp2c68/Fmo1/Cyp4f15/Akr1c12/Akr1c13/Agmo/Cyp51/Msmo1/Fdx1/Akr1c19/Cyp2d40/Cyp39a1/Cyp3a59/Fmo2/Hmox1/Sqle/Mical2/Cyp2u1/Cyp2j9/Cyp2g1/Cyp2c55/Cyp1a1/Cyp4f39/Cyp3a44/Cyp2a4/Cyp2j8	43	0.281046
BP	GO:0034976	response to endoplasmic reticulum stress	60/2692	260/29771	9.16308e-12	7.30749e-10	4.72882e-10	P4hb/Hspa5/Calr/Hsp90b1/Pdia3/Serinc3/Canx/Vcp/Pdia6/Sel1l/Xbp1/Pdia4/Nfe2l1/Park7/Ddrgk1/Hyou1/Ppp1r15b/Ikbkg/Uggt1/Aup1/Fcgr2b/Tor1a/Edem3/Selenok/Cdk5rap3/Manf/Ufm1/Cert1/Eif2a/Syvn1/Ermp1/Nr1h2/Dnajb2/Bcl2l1/Crebrf/Rnf139/Ptpn1/Pik3r2/Creb3l2/Sdf2l1/Eif2ak2/Ubqln2/Uba5/Scamp5/Parp16/Tmem129/Atf6b/Eif2ak3/Ubxn6/Bcl2l11/Ficd/Ccnd1/Wfs1/Chac1/Cav1/Ddit3/Casp12/Thbs1/Nhlrc1/Bhlha15	60	0.230769
BP	GO:0034248	regulation of amide metabolic process	90/2692	473/29771	9.19911e-12	7.30749e-10	4.72882e-10	Eef2/Igf1/Hsd11b1/Calr/Rpl10/Rida/Rps3/Rack1/Eif5a/Cnbp/Rpl5/Rplp1/Csde1/Plxnb2/Ybx1/Caprin1/Ncl/Pink1/Aars/Fech/Rpl26/Shmt1/Nr1h4/Picalm/Sh3bgrl/Rps27l/Ireb2/Ppp1r15b/Rtn4/Pdk1/Pdk2/Cpeb2/Zfp36l2/Sirt3/Mtor/Hbs1l/Eif4g3/Sp1/Eif2a/Gigyf2/Samd8/C1qbp/Rbm3/Per1/Hnrnpd/Usp16/Rnf139/Cirbp/Pcif1/Scrib/Tent2/Xrn1/Eif2ak2/Patl1/Tut4/Pnpt1/Mov10/Dcp2/Trmt10c/Efna1/Trnau1ap/Noct/Eif2ak3/Ogfod1/Nat10/Mrps2…	90	0.190275
BP	GO:0009895	negative regulation of catabolic process	71/2692	336/29771	1.0311e-11	8.11196e-10	5.24942e-10	Apoa2/Apoc1/Apoc3/Qsox1/Rpl5/Dbi/Rpl11/Csde1/Rps7/Gpld1/Ybx1/Pink1/Rpl23/Pde3b/Park7/Mtch2/Stat3/Ddrgk1/Eif3h/Phb/Nop53/Nampt/Cyp51/Atraid/Mtor/Chmp4b/Cdk5rap3/Hmgcr/Hfe/Sec22b/Ric1/Ttc36/Hnrnpd/Marchf7/Sf3b3/Adora1/Cirbp/Kdm4a/Hmox1/Tent2/Nbas/Ptk2/Clec16a/Angel2/Anks1/Laptm4b/Timp3/Dkc1/Bag5/Ppargc1a/Lepr/Noct/Smad3/Apobec1/Myd88/Crtc3/Mettl16/Fyn/Anxa2/Tmem39a/Lrig2/Dhx34/Nqo1/Tnfaip3/Snca/Slc…	71	0.21131
BP	GO:0042255	ribosome assembly	26/2692	64/29771	1.28305e-11	9.998e-10	6.46991e-10	Rpl10/Rplp0/Rpsa/Rps6/Rpl5/Rpl6/Rps14/Rps5/Rpl11/Fau/Rps25/Rps15/Rps19/Rps27l/Nop53/Rps27/Rps28/Sbds/Eif2a/C1qbp/Rpl23a/Mrpl20/Nop2/Prkdc/Dhx29/Mrm2	26	0.40625
CC	GO:0042788	polysomal ribosome	19/2692	35/29771	1.36087e-11	1.05044e-09	6.79758e-10	Eef2/Rpl8/Rpl18a/Rpl6/Rpl11/Rpl18/Rpl10a/Rps23/Rpl32/Rpl19/Eif3h/Btf3/Rps21/Rpl29/Rpl36/Rpl30/Rpl36a/Rps28/Pnpt1	19	0.542857
BP	GO:0042254	ribosome biogenesis	66/2692	305/29771	1.82591e-11	1.39622e-09	9.03523e-10	Glul/Rpl10/Rplp0/Rpsa/Rpl7/Rps6/Rpl5/Rpl6/Rps14/Rps5/Rpl11/Rps7/Rps8/Ncl/Rps16/Fau/Rps25/Rpl26/Rps17/Rps24/Rps15/Rpl35a/Rps19/Rpl27/Rps27l/Kat2b/Rps21/Nop53/Rpl35/Rps27/Rps28/Sbds/Eif2a/Ddx21/Nsa2/C1qbp/Rpl23a/Nop10/Imp3/Trmt2b/Cul4b/Utp3/Nmd3/Mrpl20/Fam207a/Pop5/Riok2/Dkc1/Gnl3l/Utp14a/Nat10/Nop2/Prkdc/Mettl16/Dhx29/Drosha/Gm2000/Rrp15/Mettl17/Mrm2/Rpp40/Suv39h1/Rnasel/Mettl15/Mphosph6/Rpusd1	66	0.216393
BP	GO:0016125	sterol metabolic process	44/2692	162/29771	1.85361e-11	1.40428e-09	9.08737e-10	Apoa2/Ces1c/Apoc1/Lrp1/Apoc3/Ces1d/Sod1/Por/Angptl3/Hdlbp/Cyp27a1/Apon/Aplp2/Sc5d/Akr1d1/Fech/Ces1g/Lipc/Nfe2l1/Insig1/Hmgcs1/Ldlr/Stard4/Hsd17b7/Prkaa2/Cyp51/Ces1b/Msmo1/Fdx1/Srebf2/Fdps/Hmgcr/Cyp39a1/Erg28/Dhcr7/Lmf1/Sqle/Lss/Nsdhl/Lepr/Pcsk9/Gba2/Mvk/Mvd	44	0.271605
BP	GO:0045089	positive regulation of innate immune response	66/2692	306/29771	2.12523e-11	1.59529e-09	1.03234e-09	Lamp1/Lgals9/Mbl2/Lbp/Nr1h4/Dpp4/Rps19/Nono/Phb/Rtn4/Nop53/Irgm2/Sfpq/Parp9/Hmgb1/Znfx1/Irgm1/Zc3hav1/C1qbp/Ifih1/Irf7/Igtp/Rigi/Tmem126a/Gpr108/Nlrc5/Slc15a4/Irf1/Rps6ka3/Myd88/Trim12c/Stat5a/Prkdc/Tlr12/Traf3/Nfkbiz/Ifi207/Ddx60/Oasl1/Dhx58/Trim30a/Zbp1/Tnip1/Mndal/Pvr/Ptprs/Hspa1b/Polr3d/Tnfaip3/Cav1/Oas1a/Ifi209/Alpk1/Trim5/Ifi211/Irak3/Oas3/Ifi206/Oas1g/Havcr2/Ulbp1/Mmp12/Adam8/Ltf/Lrrc19/Sh…	66	0.215686
BP	GO:0072524	pyridine-containing compound metabolic process	31/2692	90/29771	2.35994e-11	1.75537e-09	1.13593e-09	Ldha/Pcx/Hsd11b1/Mdh1/H6pd/Kmo/Vcp/Nadk/Fmo1/Txnrd1/Idh3b/Pnpo/Idh2/Dcxr/Nampt/Taldo1/Fdx1/Aspdh/Mtor/Shpk/Gpd1l/Htt/Fmo2/Pgd/Pnp/Noct/Nmrk1/Acmsd/Nudt13/Nqo1/Aldh1l2	31	0.344444
MF	GO:1901681	sulfur compound binding	64/2692	293/29771	2.40469e-11	1.77254e-09	1.14705e-09	Fn1/Apoh/Gnmt/Fth1/Gstp1/Apoa5/Pcx/Ftl1/Angptl3/Cfhr2/Serpind1/Aplp2/Dbi/Sult1a1/Gns/Serpina10/Ppia/Lipc/Park7/Hsd17b12/Slc6a6/Rpl22/Dbt/Nrp1/Igfals/Rpl29/Dhtkd1/Twsg1/Acp5/Hmgb1/Fgfr4/Agrn/Ptch1/Fgfrl1/Pcif1/Naa80/Lipg/Tnxb/Ccdc80/Lrtm1/Kmt5c/Smoc2/Mettl17/Ptprs/Ccn1/Col5a1/Col13a1/Mettl3/Pcolce/Rrm2/Fbn1/Adamts5/Efemp2/Adamts15/Thbs1/Selp/Sema5a/Crispld2/Fbln7/Ltbp2/Mdk/Ccn5/Elane/Ltf	64	0.21843
BP	GO:0042445	hormone metabolic process	57/2692	246/29771	2.52925e-11	1.84771e-09	1.19569e-09	Rbp4/Ttr/Cyp3a11/P4hb/Rdh7/Adh1/Ugt2b5/Igf1/Ugt2b36/Ugt2b34/Por/Hsd11b1/Ugt2b1/Agt/H6pd/Hsp90b1/Comt/Akr1c14/Cyp1a2/Sult1a1/Ugt2b35/Cyp2d22/Akr1d1/Papss2/Dio1/Slc16a2/Adh4/Rdh16f2/Nr3c1/Hsd17b7/Sgpl1/Fdx1/Ugt1a1/Ero1b/Sdr9c7/Hfe/Spp1/Cpq/Hsd3b2/Slc30a5/Enpp1/Yipf5/Dhcr7/Arnt/Htt/Rdh11/Ppargc1a/Rdh9/Tcf7l2/Plekha1/Bmp6/Ugt2b37/Bbs1/Cyp1a1/Kcnma1/Cyp3a44/Chst8	57	0.231707
MF	GO:0005506	iron ion binding	45/2692	170/29771	2.84325e-11	2.05871e-09	1.33223e-09	Cdo1/Hpd/Phyh/Cyp3a11/Fth1/Pah/Cyp2c50/Cyp2c29/Cyp3a25/Dpyd/Ftl1/Calr/Cyp27a1/Cyp2c54/Cyp2f2/Cyp1a2/Cyp2c23/Sc5d/Fech/Cyp4f14/Aco2/Cisd1/Aox1/Agmo/Cyp51/Msmo1/Fdx1/Acp5/Cyp39a1/Ethe1/Isca2/Ado/Ogfod1/Cyp2u1/Alkbh8/P4ha1/Cygb/Tyw5/Ogfod3/Rrm2/Dnajc24/Snca/Cyp2c55/Cyp1a1/Ltf	45	0.264706
BP	GO:0042593	glucose homeostasis	64/2692	295/29771	3.27146e-11	2.34799e-09	1.51943e-09	Rbp4/Lrp1/Apoc3/Igf1/Adipor2/Slc2a2/Rps6/Rack1/Gpld1/Slc37a4/Slc39a14/Nadk/Mpc2/Xbp1/Nr1h4/Myh9/Pde3b/Park7/Stat3/Gpi1/Adipor1/Prkaa2/Pdk2/Slc12a7/Foxo3/Osbp/Adgrf5/Ero1b/Ppp3ca/Hmgcr/Smarca4/Map2k1/Enpp1/Fgfr4/Gas6/Cry2/Ptch1/Pik3r2/Vcam1/Ptpmt1/Lepr/Fabp5/Ccdc186/Pfkm/Tcf7l2/Unc13b/Smarcb1/Dynll1/Pde4c/Wfs1/Ndufaf2/Cry1/Efna5/Pck2/Fbn1/Sox4/Oas1a/Stxbp4/Rph3al/Tiam1/Oas1g/Baiap3/Bhlha15/G6pc2	64	0.216949
BP	GO:0006869	lipid transport	85/2692	447/29771	3.57382e-11	2.5427e-09	1.64543e-09	Apoa2/Rbp4/Ces1c/Apoh/Apoc1/Lrp1/Crot/Apoc3/Stard10/Apoa5/Abcc2/Ces1d/Slc10a1/Hdlbp/Agt/Plin2/Abcb4/Abca6/Atp11c/Slc22a1/Abcc3/Dbi/Surf4/Abcg8/Lbp/Ces1g/Nr1h4/Lipc/Stard5/Atp5j/Abcg5/Slco1a4/Stra6l/Abca8a/Ldlr/Stard4/Clptm1l/Mif/Atp9a/Ces1b/Gm2a/Slc25a11/Slco2a1/Osbp/Srebf2/Atp11b/Atp8b1/Gltpd2/Cert1/Spp1/Abcd2/Hbp1/Nr1h2/Slc27a4/Cry2/Atp9b/Ptch1/Pitpnc1/Acat2/Pla2g12a/Dgat1/Spg11/Lipg/Fabp5/Tmem…	85	0.190157
BP	GO:0034470	ncRNA processing	79/2692	403/29771	3.76945e-11	2.65876e-09	1.72054e-09	Rpl7/Rps6/Rpl5/Rps14/Rpl11/Rps7/Rps8/Ncl/Rps16/Aars/Rps25/Rpl26/Rps17/Rps24/Rps15/Rpl35a/Rps19/Rpl27/Stat3/Kat2b/Grsf1/Rps21/Nop53/Rpl35/Rps27/Rps28/Sbds/Rtraf/Ddx21/Nsa2/Tsn/Rbm3/Nop10/Imp3/Trmt2b/Utp3/Zc3h7a/Fam207a/Ints1/Ints7/Ints3/Tut4/Pop5/Riok2/Trmt10c/Ints4/Dkc1/Adar/Utp14a/Nat10/Nop2/Trmt1l/Polr3k/Trmt2a/Snip1/Prkdc/Mettl16/Rpp25l/Drosha/Alkbh8/Gm2000/Elp4/Mettl1/Rrp15/Thada/Tyw5/Mrm2/Me…	79	0.19603
BP	GO:0033500	carbohydrate homeostasis	64/2692	296/29771	3.81042e-11	2.66469e-09	1.72438e-09	Rbp4/Lrp1/Apoc3/Igf1/Adipor2/Slc2a2/Rps6/Rack1/Gpld1/Slc37a4/Slc39a14/Nadk/Mpc2/Xbp1/Nr1h4/Myh9/Pde3b/Park7/Stat3/Gpi1/Adipor1/Prkaa2/Pdk2/Slc12a7/Foxo3/Osbp/Adgrf5/Ero1b/Ppp3ca/Hmgcr/Smarca4/Map2k1/Enpp1/Fgfr4/Gas6/Cry2/Ptch1/Pik3r2/Vcam1/Ptpmt1/Lepr/Fabp5/Ccdc186/Pfkm/Tcf7l2/Unc13b/Smarcb1/Dynll1/Pde4c/Wfs1/Ndufaf2/Cry1/Efna5/Pck2/Fbn1/Sox4/Oas1a/Stxbp4/Rph3al/Tiam1/Oas1g/Baiap3/Bhlha15/G6pc2	64	0.216216
BP	GO:0016072	rRNA metabolic process	57/2692	249/29771	4.21339e-11	2.92152e-09	1.89058e-09	Rpl7/Rps6/Rpl5/Rps14/Rpl11/Rps7/Rps8/Ncl/Rps16/Rps25/Rpl26/Rps17/Rps24/Rps15/Rpl35a/Rps19/Rpl27/Kat2b/Spin1/Rps21/Nop53/Rpl35/Mtor/Rps27/Rps28/Sbds/Smarca4/Ddx21/Nsa2/Nop10/Imp3/Trmt2b/Utp3/Xrn1/Fam207a/Pop5/Riok2/Dkc1/Utp14a/Nat10/Nop2/Prkdc/Mettl16/Smarcb1/Drosha/Gm2000/Rrp15/Cavin1/Mrm2/Rpp40/Suv39h1/Rnasel/Polr1e/Mettl15/Slfn8/Mphosph6/Rpusd1	57	0.228916
CC	GO:0014069	postsynaptic density	84/2692	442/29771	4.80067e-11	3.30076e-09	2.13599e-09	Rpl4/Rplp0/Rpl7/Rps3/Rpl5/Cald1/Rps18/Rpl8/Rpl18a/Rpl6/Rps14/Rps25/Vdac1/Rpl10a/Ctnnb1/Rpl23/Bnip3/Picalm/Rps19/Stat3/Il1r1/Pcbp2/Slc16a7/Nr3c1/Phb/Cnn3/Rtn4/Nsmf/Rpl30/Hnrnpm/Snap47/Chmp4b/Rps27/Hnrnph2/Map2k1/Hnrnpd/Igsf11/Dtnbp1/Ptch1/Snx27/Iqsec1/Homer2/Ank3/Adora1/Htt/Ablim1/Scrib/Dbnl/Inpp4a/Arfgap1/Dlg3/Clstn3/Exoc4/Fabp5/Snx1/Myd88/Fyn/Ppp1r9a/Drosha/Smo/Crtc1/Pde4b/Hspb1/Sema4b/Ptprs/Itg…	84	0.190045
BP	GO:0034101	erythrocyte homeostasis	44/2692	167/29771	5.55171e-11	3.78534e-09	2.44957e-09	Prdx1/Hspa9/Slc25a5/Rps6/Rps14/Fech/Rps17/Rps24/Nfe2l1/Hba-a1/Rps19/Stat3/Gpi1/Ireb2/Ptbp3/Cflar/Tmem14c/Foxo3/Adgrf5/Sp3/Cdk5rap3/Sp1/Smarca4/Bcl6/Maea/Abcb10/Hmox1/Gas2l1/Hba-a2/Cited2/Uba5/Sh2b3/Adar/Plcb1/Tcf3/Stat1/Stat5a/Prkdc/Hspa1b/Isg15/L3mbtl3/Klf1/Slc4a1/Adgrf4	44	0.263473
BP	GO:0032102	negative regulation of response to external stimulus	82/2692	429/29771	6.04499e-11	4.08761e-09	2.64518e-09	Fgb/Fga/Fgg/Apoh/Arg1/Gstp1/Igf1/Sod1/Proc/Serpinf1/Ilrun/Lgals9/Ndfip1/Klkb1/Nr1h4/Dpp4/Rps19/Pcbp2/Adtrp/Nrp1/Ldlr/St6gal1/Mif/Prdx2/Fcgr2b/Acp5/Phldb2/Hmgcr/Anxa5/Mul1/C1qbp/Parp14/Stat2/Bace1/Adora1/Calcrl/Nlrc5/Sh2b3/Adar/Clasp1/Smad3/Socs3/Mkrn2/Mvk/Ifi207/Anxa2/Lrig2/Dhx58/Sema4b/Mndal/Ttll12/Trim21/Ptprs/Isg15/Mettl3/Tnfaip3/Sema5b/Oas1a/Metrnl/Ifi209/Ada/Syt11/Serpine1/Ifi211/Stap1/Irak3…	82	0.191142
[truncated: 8,061 more rows]

## Sheet: Figure5(C)_HD_VS_NG_KEGG
ID	Description	GeneRatio	BgRatio	pvalue	p.adjust	qvalue	geneID	Count	RichFactor
[truncated: 344 more rows]

## Sheet: Figure5(C)_HD_VS_NG_GO
ONTOLOGY	ID	Description	GeneRatio	BgRatio	pvalue	p.adjust	qvalue	geneID	Count	RichFactor
[truncated: 8,357 more rows]

## Sheet: Figure5(D)_HD_vs_NG_GSEA_KEGG
GeneSet	ID	Description	setSize	enrichmentScore	NES	pvalue	p.adjust	qvalues	rank	leading_edge	core_enrichment
[truncated: 344 more rows]

[truncated: 2 more sheets: Figure5(D)_NG_vs_CG_GSEA_KEGG, Figure5_Ditinct_Variable_Genes]
