# Supplementary material for: Lacticaseibacillus rhamnosus CU262 Attenuates High-Fat Diet–Induced Obesity via Gut–Liver Axis Reprogramming
Source: Foods. 2026 Jan 16;15(2):332. doi: 10.3390/foods15020332 (PMC12841443; doi:10.3390/foods15020332)
Supplement: Supplementary file 1 [file foods-15-00332-s001.zip › Table S3.xlsx]

## Sheet: Figure6
Gut	Akkermansia	Faecalibaculum	Lachnospiraceae_NK4A136_group	Romboutsia	Blautia	Bacteroides	Colidextribacter	Candidatus_Saccharimonas	Helicobacter	[Eubacterium]_xylanophilum_group
CG	0.04906	0.00447	0.09449	0.00245	0.04524	0.04607	0.01181	0.0591	0.00519	0.00926
NG	0.01023	0.03995	0.10737	0.09061	0.04267	0.01158	0.04944	0.02523	0.02845	0.00292
LD	0.00583	0.00604	0.14355	0.00273	0.02313	0.0415	0.02938	0.01234	0.01018	0.01154
HD	0.05594	0.08614	0.08174	0.02464	0.05257	0.01025	0.00876	0.03839	0.00277	0.01871
Index	Serum TG	Serum T-CHO	FFA	AST	ALT	IL-6	IL-10	TNF-α	Liver TG	Liver T-CHO	SOD	CAT	MDA
CG	0.72543	3.40192	708.409	14.2414	7.0791	163.136	60.59	543.212	49.9295	16.3432	1.207	7.35256	0.16096
NG	1.18636	5.85954	1089.68	22.7697	18.8866	475.067	39.1183	706.157	106.85	20.5083	0.65011	3.64855	1.39597
LD	0.67513	3.43268	673.716	17.178	16.221	382.627	49.2859	616.989	90.0758	18.3772	0.93877	4.48111	0.61559
HD	0.63402	3.26584	530.334	10.4148	12.361	225.461	54.7037	550.167	52.1208	11.0683	1.26704	6.61277	0.32311
Gene	Nsdhl	Fdps	Mvd	Mvk	Pcsk9	Manf	Hyou1	Hspa1b	Dhcr7
CG	3.66192	5.05718	0.95896	2.82545	2.05207	12.033	12.1799	1.41362	4.09796
NG	10.4941	19.0209	3.97845	6.25209	5.54446	24.6715	24.6115	3.33936	8.02254
LD	11.2132	19.1831	3.31715	5.42045	5.19976	13.8239	13.4288	1.34766	8.36606
HD	4.03709	6.28247	1.02571	2.37487	1.90529	11.2814	13.8947	1.67565	3.68521
SCFAs	Propionic Acid	Acetic Acid	Butyric Acid	Isovaleric Acid	Valeric Acid	Isobutyric Acid
CG	152.517	947.074	127.621	12.8118	19.7278	24.2999
NG	110.416	491.84	57.8714	14.3747	19.0141	17.5312
LD	162.15	993.033	115.967	13.4603	23.0292	22.9838
HD	174.164	943.771	108.282	13.3507	24.2374	21.1741
